# Supplementary material for: Sleep continuity is positively correlated with sleep duration in laboratory nighttime sleep recordings
Source: PLoS One. 2017 Apr 10;12(4):e0175504. doi: 10.1371/journal.pone.0175504 (PMC5386280; doi:10.1371/journal.pone.0175504)
Supplement: S1 File — (XLS) [file pone.0175504.s001.xls]

## Sheet: Dataset 1
Subject No.	1	2	3	4	5	6	7	8	9	10	11	12	13	14	15	16	17	18	19	20	21	22	23	24	25	26	27	28	29	30	31	32	33	34	35	36	37	38	39	40	41	42	43	44	45	46	47	48	49
Age	25	27	32	27	22	43	27	25	37	34	30	21	56	24	51	34	37	54	71	31	36	43	47	25	23	25	28	20	25	35	25	31	34	40	20	49	57	26	47	26	35	24	21	25	25	23	28	20	25
Sleep scoring	0	0	0	0	0	0	0	2	0	0	0	0	0	0	0	0	0	0	0	0	0	0	0	0	0	0	0	0	0	0	0	0	0	0	0	0	0	0	0	0	0	0	0	0	0	0	0	0	0
	0	0	0	0	0	0	0	2	0	0	0	0	0	0	0	0	0	0	0	0	0	0	0	0	0	0	0	0	0	0	0	0	0	0	0	0	0	0	0	0	0	0	0	0	0	0	0	0	0
	0	0	0	0	0	0	0	2	0	0	0	0	0	0	0	0	0	0	0	0	0	0	0	0	0	0	0	0	0	0	0	0	1	0	0	0	0	0	0	0	0	0	0	0	0	0	0	0	0
	0	0	0	0	0	0	0	2	0	0	0	0	0	0	0	0	0	0	0	0	0	0	0	0	0	0	0	0	0	0	0	0	1	0	0	0	0	0	0	0	0	0	0	0	0	0	0	0	0
	1	0	0	0	0	0	0	2	0	0	0	0	0	0	0	0	0	0	0	0	0	0	0	0	0	0	0	0	0	0	0	0	1	0	0	0	0	0	0	0	0	0	0	0	0	0	0	0	0
	2	0	1	0	0	0	0	2	0	0	0	0	0	0	0	0	1	0	0	1	0	0	0	0	0	0	0	0	0	0	0	0	2	0	0	0	0	0	0	0	0	0	0	0	0	0	0	0	0
	1	0	1	0	0	0	0	2	0	0	0	0	0	0	0	0	1	0	0	1	0	0	0	0	0	0	0	0	0	0	0	0	2	0	0	0	0	0	0	0	0	0	0	0	0	0	0	0	0
	0	0	1	0	0	0	0	2	1	0	0	0	0	0	0	0	1	0	0	1	0	0	0	0	0	0	0	0	0	0	0	0	2	0	0	0	1	0	0	0	0	1	0	0	0	0	0	0	0
	1	0	1	0	0	0	0	2	2	0	0	0	0	0	0	0	2	0	0	2	0	0	0	0	0	0	0	0	0	0	0	0	2	0	0	0	2	0	0	0	0	1	0	0	0	0	0	0	1
	2	0	2	0	0	0	0	2	2	0	0	0	0	0	0	0	2	0	0	2	0	0	0	0	0	0	0	0	0	0	0	0	2	0	0	0	2	0	0	0	0	1	0	0	0	0	0	0	1
	2	1	2	0	0	0	0	2	2	0	0	0	0	0	0	0	1	0	0	2	0	0	0	0	0	0	0	0	0	0	0	0	2	0	0	1	2	0	0	0	0	1	0	0	0	0	0	0	1
	2	2	2	1	1	0	0	2	2	0	0	0	0	0	0	0	2	0	0	2	0	0	0	0	0	0	0	0	0	0	0	0	2	0	0	1	2	0	0	0	0	1	0	1	0	0	0	0	1
	2	2	2	1	1	0	0	2	2	0	0	0	0	0	1	0	2	0	0	2	0	0	0	0	0	0	0	0	0	0	0	0	2	0	0	2	2	0	0	1	0	2	0	0	0	0	0	1	1
	2	2	2	2	1	0	1	2	2	0	0	0	0	0	2	0	1	0	0	2	0	0	0	0	0	0	0	0	0	0	0	0	2	0	0	2	0	0	0	2	0	2	0	0	0	0	1	1	1
	2	2	2	2	1	0	0	2	2	0	0	0	0	0	2	0	2	0	1	2	0	0	0	0	0	0	0	0	0	0	0	0	2	0	0	2	1	0	0	2	0	2	0	0	1	0	1	1	1
	2	2	2	2	2	0	0	2	0	0	0	0	0	0	2	0	2	0	2	2	0	0	0	0	0	0	0	0	0	0	0	0	2	0	0	2	2	0	0	2	0	2	0	0	0	0	1	1	2
	2	2	2	2	2	0	0	2	0	0	0	0	0	0	2	0	2	0	2	2	0	0	0	0	0	0	0	0	0	0	0	0	2	0	0	2	2	0	0	0	0	2	0	1	0	0	2	2	2
	2	2	2	2	2	0	0	2	2	0	0	0	0	0	2	0	2	0	2	2	0	0	0	0	0	0	0	0	0	0	0	0	2	0	0	2	2	0	0	0	0	2	0	1	1	0	2	2	2
	2	2	2	2	2	0	0	2	2	0	0	0	0	0	2	0	2	0	2	2	0	0	0	0	0	0	0	0	0	0	0	0	2	0	0	2	2	0	0	1	0	2	0	1	1	0	2	2	2
	2	2	2	2	2	0	0	2	2	0	0	0	0	0	3	0	2	0	2	2	0	0	0	0	0	0	0	0	0	0	0	0	2	0	0	2	2	0	0	2	0	2	0	1	1	0	2	2	2
	2	2	2	2	2	0	0	2	2	0	0	0	0	0	3	0	2	0	2	2	0	0	0	0	0	0	0	0	0	0	0	0	2	0	0	2	2	0	0	2	0	2	0	1	1	1	2	2	2
	2	2	2	2	2	0	0	2	2	0	0	0	0	0	3	0	2	0	0	2	1	0	0	0	0	0	0	0	0	0	0	0	2	0	0	2	2	0	0	2	0	2	0	1	1	1	2	2	2
	2	2	2	2	2	0	0	3	0	0	0	0	0	0	3	0	2	0	2	2	1	0	0	0	1	0	0	0	0	0	0	0	2	0	0	2	2	0	0	2	0	2	0	1	2	1	2	2	2
	2	2	2	2	2	0	0	3	0	0	0	1	0	0	3	0	2	0	2	2	1	0	0	0	0	0	0	0	0	0	0	0	3	0	0	2	2	0	0	2	0	2	0	1	2	1	2	2	2
	2	2	2	2	2	0	0	3	0	0	0	1	0	0	3	0	0	0	2	2	2	0	0	0	0	0	0	1	0	0	0	0	3	0	0	2	2	0	0	2	0	2	0	2	2	1	2	2	2
	2	2	2	2	2	1	0	3	0	0	0	1	0	1	3	0	2	0	2	2	0	0	0	1	0	0	0	1	0	0	0	0	3	0	0	2	2	0	0	2	0	2	0	2	2	2	2	2	2
	2	2	3	2	2	2	0	3	0	0	0	1	0	1	3	0	0	0	2	2	1	0	0	1	1	0	0	0	0	0	0	0	3	0	0	2	2	0	0	2	0	2	0	2	2	2	2	2	2
	3	2	3	2	2	2	1	3	0	0	0	1	0	1	3	0	1	0	2	3	1	0	1	0	1	0	0	0	0	1	0	0	3	0	0	2	2	0	0	2	0	2	0	2	2	2	2	2	2
	3	2	3	2	2	1	2	4	0	0	0	2	0	2	3	0	2	0	2	3	2	0	2	0	0	0	0	0	0	1	0	0	4	0	0	2	2	0	0	2	0	2	0	2	2	2	2	2	2
	3	2	3	2	2	2	0	4	0	0	0	2	0	2	4	0	2	0	2	3	2	0	2	0	1	0	0	0	0	1	0	0	4	1	0	2	2	0	0	2	0	2	0	2	2	2	2	2	2
	3	2	3	2	2	2	0	4	1	0	0	2	0	2	4	0	2	0	2	3	2	0	0	1	1	0	0	0	0	2	0	0	4	1	0	2	2	0	0	2	0	2	0	2	2	2	2	2	2
	4	2	3	2	2	2	0	4	2	0	0	1	0	2	4	0	2	0	2	2	2	0	1	0	0	0	0	0	0	2	0	0	4	1	0	2	2	0	0	2	0	2	0	2	2	2	2	2	2
	4	2	3	3	2	2	2	4	0	0	0	2	0	2	4	0	2	1	2	2	2	0	2	0	0	0	0	0	0	2	0	0	4	1	0	2	2	0	0	2	0	2	0	2	2	2	2	2	2
	4	2	3	3	2	2	2	4	0	1	0	2	0	2	4	0	2	2	2	2	2	0	2	0	0	0	0	0	0	2	0	0	4	1	0	2	2	0	0	2	0	2	0	2	2	2	2	2	2
	4	2	4	3	2	2	0	4	0	1	0	2	0	2	4	0	2	2	2	2	2	0	2	0	0	2	0	0	0	2	0	0	4	2	0	3	3	0	1	2	0	2	0	2	2	2	2	2	3
	4	2	4	3	2	2	0	4	2	2	0	2	0	0	4	0	2	2	2	2	2	0	2	0	0	2	0	1	0	2	0	0	4	2	0	3	3	0	1	2	0	2	0	2	2	2	2	2	3
	4	2	4	3	2	2	0	4	2	2	0	2	0	1	4	0	2	2	2	2	2	0	2	0	0	2	0	1	0	2	0	0	4	2	0	3	3	0	0	2	0	2	0	2	2	2	2	2	3
	4	3	4	3	3	2	0	4	2	2	0	2	0	0	4	0	2	2	2	2	2	0	2	0	0	2	0	1	0	2	0	0	4	2	0	3	3	0	0	2	0	2	0	2	2	2	2	0	3
	4	3	4	4	3	2	0	4	2	2	0	2	1	2	4	0	3	2	2	2	2	0	2	1	0	2	0	1	0	2	0	0	4	2	0	3	3	0	1	2	0	2	0	2	2	2	2	2	3
	4	3	4	4	3	2	0	4	2	2	0	2	0	2	4	0	3	0	2	2	2	0	2	1	0	2	0	1	0	2	0	0	4	2	0	3	3	0	1	2	0	2	0	2	2	0	3	2	3
	4	3	4	4	3	2	1	4	2	2	0	2	0	2	4	0	3	2	2	2	2	0	2	1	0	2	0	1	0	2	0	0	4	2	0	3	3	0	0	2	0	3	0	2	3	1	3	2	3
	4	3	4	4	3	2	2	4	2	2	0	2	1	2	4	0	3	2	2	3	2	0	2	0	1	2	0	2	0	2	0	0	4	2	0	3	3	0	1	2	0	3	0	2	3	2	3	2	3
	4	3	4	4	3	2	2	4	2	2	0	2	2	2	4	0	3	2	2	3	2	0	2	0	0	2	0	2	0	2	0	0	4	2	0	3	4	0	1	2	0	3	0	2	3	2	3	2	4
	4	3	4	4	4	2	2	4	2	2	0	2	2	2	4	0	4	2	2	3	2	0	2	1	1	2	0	2	0	2	0	0	4	2	0	3	4	0	2	2	0	3	0	2	3	2	3	2	4
	4	4	4	4	4	0	2	4	2	2	1	2	0	2	4	0	4	2	2	3	3	0	2	1	1	2	0	2	0	2	0	0	4	2	0	4	4	0	2	2	0	3	0	2	3	2	4	2	4
	4	4	4	4	4	2	2	4	3	2	1	2	0	2	4	0	4	2	2	3	3	0	2	1	1	2	0	2	1	2	0	0	4	2	0	4	3	0	2	2	0	3	0	2	3	2	4	2	4
	4	4	4	4	4	2	2	4	3	2	1	2	0	2	4	0	4	2	2	3	3	1	2	1	1	2	0	0	0	2	0	0	4	2	0	4	2	0	0	2	0	4	0	2	3	2	4	2	4
	4	4	2	4	4	2	2	4	3	2	1	2	0	2	4	0	4	2	2	3	3	1	2	1	1	2	0	1	0	2	0	0	4	2	0	4	2	0	1	2	0	4	0	2	4	2	4	3	4
	4	4	3	4	4	2	2	4	4	2	1	2	0	2	4	0	4	2	2	4	3	1	2	1	2	2	0	2	0	2	0	0	4	2	0	4	2	0	2	2	0	4	0	2	4	0	4	3	4
	4	4	3	4	4	2	2	4	4	2	1	2	0	2	4	0	4	2	2	4	3	2	2	1	2	2	0	2	0	2	0	0	4	2	0	4	2	0	2	2	0	4	0	2	4	2	4	3	4
	4	4	3	4	4	2	2	4	4	2	1	2	0	2	4	0	4	2	2	4	3	1	2	0	2	2	0	2	0	2	0	0	4	2	0	4	2	0	2	2	0	4	0	2	4	2	0	3	4
	4	4	3	4	4	2	2	4	4	2	2	3	0	2	4	0	4	2	2	4	4	2	2	0	2	2	0	2	0	2	0	0	4	2	0	4	2	0	2	2	0	4	0	3	4	2	2	3	4
	4	4	3	4	4	2	3	4	4	2	2	3	0	2	4	0	4	2	2	4	4	2	2	1	2	2	0	2	0	2	0	0	4	2	0	4	2	0	2	2	0	4	0	3	4	2	2	3	4
	4	4	3	4	4	2	3	4	4	2	2	3	0	2	4	0	4	2	2	4	4	2	2	0	2	2	0	2	0	2	0	0	4	2	0	4	2	0	2	2	0	4	0	3	4	2	2	4	4
	4	4	4	4	0	2	3	4	4	2	2	3	0	2	4	0	4	2	2	4	4	2	0	0	2	0	0	2	0	2	0	0	4	2	0	4	2	0	2	2	0	4	0	3	4	2	1	4	4
	4	4	4	4	0	2	3	4	4	3	2	3	0	2	4	0	4	2	2	4	4	2	0	0	2	0	0	2	0	3	0	0	4	2	0	4	2	0	2	2	0	4	0	3	4	2	2	4	4
	4	4	4	4	0	2	3	4	4	3	2	3	0	2	4	0	4	2	2	4	4	2	1	0	2	0	0	2	0	3	0	0	4	2	0	4	2	0	2	3	0	4	0	3	4	2	2	4	4
	4	4	4	4	0	3	3	4	4	3	2	3	0	2	4	0	4	2	2	4	4	2	2	0	2	0	1	2	0	3	0	0	4	2	0	4	2	0	2	3	0	4	0	4	4	2	2	4	4
	4	4	4	4	1	3	3	4	4	3	2	3	0	2	4	0	4	2	2	4	4	2	2	0	2	0	1	2	0	3	0	0	4	2	0	4	2	0	2	3	0	4	0	4	4	2	2	4	4
	4	4	4	4	1	3	4	4	4	3	2	4	1	2	4	0	4	2	2	4	4	2	2	0	2	0	1	2	1	3	0	0	4	2	0	4	2	0	2	3	0	4	0	4	4	2	2	4	4
	4	4	4	4	2	3	4	4	4	3	2	4	2	3	4	0	4	2	2	4	4	2	2	0	2	0	1	2	2	3	0	0	4	2	0	4	2	0	2	3	0	4	0	4	4	2	2	4	4
	4	4	4	4	0	3	4	4	4	3	2	4	2	3	4	0	4	2	3	4	4	2	2	0	2	0	1	2	2	3	0	0	4	2	0	4	2	0	2	4	0	4	0	2	4	2	2	4	4
	4	4	4	2	1	3	4	4	4	3	2	2	2	3	4	0	4	3	3	4	4	2	2	1	2	0	1	2	2	2	0	0	4	2	0	4	2	0	2	4	0	4	0	2	4	2	2	4	4
	4	4	4	2	1	3	4	4	4	4	2	2	2	3	4	0	4	3	3	4	4	2	2	1	2	1	1	3	2	2	0	1	4	2	0	4	2	0	2	4	0	4	0	2	4	2	3	4	4
	4	4	4	2	1	4	4	4	4	4	2	2	2	3	4	0	2	3	3	4	4	2	2	1	2	1	1	3	2	2	0	1	4	2	0	4	2	0	2	4	0	4	0	0	4	2	0	4	4
	4	4	4	2	2	4	4	4	4	4	2	2	2	4	4	0	2	3	3	4	4	2	2	1	2	0	1	3	2	2	0	1	4	2	0	4	2	0	2	4	0	4	0	0	4	2	2	4	4
	4	4	4	2	0	4	4	4	4	4	2	2	2	4	4	0	3	3	3	4	4	2	2	2	2	0	1	3	2	2	0	1	4	2	0	4	2	0	2	4	0	4	0	1	2	2	2	4	4
	4	4	4	2	0	4	4	4	4	4	2	3	2	4	4	1	3	3	4	4	4	2	2	2	2	0	1	4	2	2	0	1	4	3	0	4	2	0	2	0	0	4	0	1	2	2	3	4	4
	4	4	4	2	0	4	4	4	4	4	3	3	2	4	4	1	3	3	4	4	4	2	2	2	2	0	1	4	2	2	0	1	4	3	0	4	2	0	2	2	0	4	0	1	2	3	3	4	4
	4	4	4	2	1	4	4	4	4	4	3	3	2	4	4	1	3	3	4	4	4	2	2	2	2	0	1	4	2	2	0	2	4	3	0	4	2	0	2	2	0	4	0	1	3	3	3	4	4
	4	4	4	2	2	4	4	4	4	4	3	2	2	4	4	1	3	3	4	4	4	2	2	2	2	0	1	4	2	2	0	2	4	3	0	4	2	0	2	2	0	4	0	1	3	3	3	4	4
	4	4	4	2	2	4	4	4	4	4	3	2	2	4	4	1	4	3	4	4	4	2	2	2	2	2	1	4	2	2	0	2	4	3	0	4	2	0	2	2	0	4	0	2	3	3	3	4	4
	4	4	4	2	2	4	4	4	4	4	3	3	0	4	4	1	4	3	4	4	4	2	2	2	2	1	1	4	2	3	0	1	4	3	0	4	2	0	2	2	0	4	0	2	4	3	4	4	4
	4	4	4	2	2	4	4	4	4	4	3	3	0	4	4	1	4	3	4	4	4	2	2	2	2	2	1	4	2	3	0	0	4	3	0	4	2	0	2	2	0	4	0	2	4	3	4	4	4
	4	4	4	3	2	4	4	4	4	4	3	3	0	4	0	1	4	4	4	4	4	2	2	2	2	2	1	4	2	3	0	0	4	3	0	4	2	0	2	3	1	4	0	2	4	4	4	4	4
	4	4	4	3	2	4	4	4	4	4	3	3	0	4	0	1	4	4	4	4	4	2	2	2	2	2	1	4	2	3	0	0	4	4	0	4	2	0	3	3	2	4	0	2	4	4	4	4	4
	4	4	4	3	2	4	4	4	4	4	3	3	0	4	0	1	4	4	4	4	4	2	2	2	2	2	1	4	2	3	0	0	4	4	0	4	2	0	3	3	0	4	0	2	4	4	4	4	4
	4	4	4	3	2	4	4	4	4	4	3	4	2	4	0	1	4	4	3	4	4	2	2	2	2	2	1	4	2	3	0	1	4	4	0	4	2	0	3	2	0	4	0	2	4	4	4	4	4
	4	4	4	3	2	4	4	4	4	4	4	4	0	4	2	0	4	4	3	4	4	2	2	2	2	2	0	4	2	3	0	1	4	4	0	4	2	0	3	2	0	4	0	2	4	4	4	4	4
	4	2	4	3	0	4	4	4	4	4	4	4	2	4	2	0	4	4	2	4	4	2	2	2	2	2	0	4	0	4	0	2	4	4	0	4	2	0	3	2	0	4	0	2	4	4	4	4	4
	4	2	4	4	0	4	4	4	0	4	4	4	2	4	0	1	4	4	2	4	4	2	2	2	2	2	0	4	0	4	0	2	4	4	1	4	2	0	3	2	0	4	0	2	4	4	4	4	4
	4	2	4	4	2	4	4	4	0	4	4	4	2	4	0	1	4	4	3	3	4	2	2	2	2	2	1	4	0	4	1	2	4	4	2	4	2	0	4	2	0	4	0	2	4	4	4	4	4
	4	0	4	4	2	4	4	4	2	4	4	4	2	4	2	1	4	4	3	2	4	2	2	2	2	2	1	4	2	4	0	2	4	4	2	4	2	0	4	2	0	4	0	3	4	4	4	4	4
	4	2	4	4	2	4	4	4	0	4	4	4	2	4	2	0	4	4	3	2	4	2	2	2	2	2	1	4	2	4	0	2	4	4	2	4	2	0	4	3	1	4	0	3	4	4	4	4	4
	4	2	4	4	0	4	4	4	0	4	4	4	2	4	2	0	4	4	3	2	4	2	2	2	2	2	1	4	2	4	0	2	4	4	2	4	2	0	4	3	0	4	0	3	4	4	4	4	4
	0	2	4	4	1	4	4	4	0	4	4	4	2	4	2	0	4	4	3	2	4	2	2	2	2	2	1	4	2	4	0	2	4	4	0	4	2	0	4	3	1	4	0	3	4	4	4	4	4
	2	2	4	4	2	4	4	4	2	4	4	4	2	4	2	0	4	4	3	2	4	2	2	2	3	0	1	4	2	4	1	2	4	4	1	4	3	0	4	3	1	4	0	4	4	3	4	4	4
	2	2	4	4	2	4	4	0	2	4	0	4	2	4	2	0	4	4	4	2	4	2	3	2	3	0	1	4	1	4	1	2	4	4	2	4	3	0	4	3	2	4	0	4	4	2	4	4	4
	2	2	4	4	2	4	4	2	2	4	0	4	2	4	2	0	4	4	4	2	4	0	3	2	3	0	1	4	2	4	0	2	4	4	0	4	3	0	4	4	2	4	1	4	4	2	4	4	4
	2	2	4	4	2	4	4	2	2	4	0	4	0	4	2	0	4	4	4	2	4	0	3	2	3	0	1	4	2	0	0	2	4	4	1	4	3	0	4	4	2	4	1	4	4	3	4	4	4
	2	2	4	4	2	4	4	2	2	4	0	4	2	4	2	0	4	4	4	2	4	1	3	2	3	2	1	4	2	2	0	2	4	4	2	4	3	0	4	4	2	4	0	4	4	3	4	4	4
	1	2	4	4	2	4	4	2	0	4	0	4	2	4	2	0	4	4	4	2	4	1	3	3	3	2	1	4	2	2	0	2	4	4	0	4	3	0	4	4	0	4	0	4	4	3	4	4	4
	2	2	2	4	2	4	4	2	2	4	0	4	2	4	2	0	4	4	4	2	4	1	0	3	2	2	1	4	2	2	0	2	4	4	2	4	3	0	4	4	1	0	0	4	4	3	4	4	4
	2	1	0	4	3	4	4	2	0	4	0	4	2	4	2	0	4	4	4	2	4	2	0	3	2	2	1	4	2	2	0	2	4	4	2	4	3	0	4	4	0	2	0	4	4	3	4	4	4
	2	2	2	4	3	4	4	2	2	4	0	4	2	4	2	0	4	4	4	2	4	2	1	3	2	2	1	4	2	2	0	2	4	3	2	4	4	0	4	4	1	2	0	4	4	3	4	4	4
	2	2	2	4	3	4	4	3	2	4	0	4	2	4	2	0	4	4	4	2	4	2	1	3	3	2	1	4	2	2	0	2	4	2	2	4	4	0	4	4	2	2	0	4	4	2	4	3	4
	0	2	2	4	3	4	4	3	2	4	0	4	2	4	2	0	4	4	4	2	4	2	2	3	3	2	1	4	3	2	0	2	4	2	2	4	4	0	4	4	2	2	0	4	4	2	4	2	4
	2	2	2	4	3	4	4	3	0	4	0	4	2	4	3	0	4	4	3	2	4	2	2	3	3	2	1	4	3	2	0	2	4	2	0	4	4	0	4	4	2	2	0	4	4	2	4	2	4
	2	2	2	4	3	4	4	3	0	4	0	4	2	4	3	0	4	4	2	2	4	2	2	3	3	2	1	4	3	2	0	2	4	2	1	4	4	0	4	4	2	2	1	4	4	2	2	2	4
	0	2	2	4	4	4	4	3	0	4	1	4	2	4	3	0	4	4	2	2	4	2	2	3	4	2	1	4	2	2	0	2	4	2	2	4	4	0	4	4	0	2	1	4	4	2	2	2	4
	2	1	2	4	4	4	4	4	0	4	1	4	2	4	3	0	4	4	2	2	4	2	2	3	4	2	1	4	2	2	0	2	4	2	2	4	4	0	4	4	0	2	1	4	4	2	3	2	4
	2	2	2	4	4	4	4	3	0	4	1	4	2	4	3	0	4	4	2	2	4	2	2	3	4	2	1	4	3	2	0	3	4	2	2	4	4	0	4	4	0	2	1	4	4	5	3	2	4
	2	2	2	4	4	4	4	2	0	4	1	4	2	4	4	0	4	4	3	2	4	2	2	3	4	2	1	4	3	2	0	3	4	2	2	0	4	0	4	4	0	2	1	4	4	5	3	2	4
	2	2	2	4	4	4	4	2	0	4	1	4	2	4	4	0	4	4	3	2	4	2	2	4	4	2	2	4	3	2	0	3	4	2	2	0	4	0	4	4	0	2	2	4	4	5	4	0	4
	2	2	2	4	4	4	4	2	2	4	0	4	2	4	4	0	4	4	3	2	4	2	2	4	4	2	2	4	4	2	0	3	4	2	2	2	4	0	4	4	0	2	2	4	4	5	4	0	4
	2	2	2	4	4	4	4	2	2	4	0	4	2	4	4	0	4	4	3	2	4	3	2	4	4	2	2	4	4	2	0	3	4	2	2	2	4	0	4	4	0	2	2	4	4	5	4	2	4
	2	2	2	4	4	4	4	2	2	4	0	4	3	4	4	0	4	4	3	2	4	3	2	4	4	2	2	4	4	2	0	3	4	2	2	2	4	0	4	4	0	2	2	4	4	5	4	2	4
	2	2	2	4	4	4	4	2	2	3	0	4	3	4	4	0	4	4	4	2	4	3	2	4	4	0	2	4	4	2	0	3	4	2	2	2	4	0	4	4	0	2	2	4	4	5	4	2	4
	2	2	2	4	4	4	4	2	2	2	0	4	3	0	4	0	4	4	4	2	4	3	2	4	4	0	2	4	4	2	0	3	4	2	2	2	4	0	4	4	0	2	2	4	4	5	4	2	4
	2	2	2	4	4	4	4	2	2	2	0	4	3	0	4	0	4	4	4	2	4	3	2	4	4	0	2	4	4	2	0	3	4	2	2	2	4	0	4	4	0	2	2	4	2	5	4	2	4
	2	2	2	4	4	4	4	2	2	2	0	4	3	2	4	0	4	4	4	2	4	3	3	4	4	1	2	4	4	2	0	2	4	2	3	2	4	0	3	4	0	2	2	4	2	5	2	2	4
	2	2	2	4	4	2	4	2	2	2	0	4	3	2	4	0	4	4	3	2	4	3	3	4	4	1	2	4	4	2	0	2	4	2	3	2	4	0	2	4	0	2	2	2	2	5	2	2	4
	2	2	2	4	4	2	4	2	2	2	0	4	3	2	4	0	4	4	2	2	4	2	3	4	4	1	2	4	4	2	0	2	4	2	3	2	4	0	2	4	0	5	2	2	2	5	2	2	4
	2	2	2	4	4	3	4	2	2	2	0	4	4	2	4	0	4	4	2	2	4	2	3	4	4	0	2	4	4	2	0	2	4	2	3	2	4	0	2	4	0	5	2	0	2	5	5	2	4
	0	2	5	4	4	3	4	2	2	2	0	4	4	2	4	0	4	4	2	2	4	2	3	4	4	1	2	4	4	2	0	2	4	2	3	2	4	0	2	4	0	5	2	1	2	5	5	2	4
	0	2	5	4	4	3	4	2	0	2	1	4	4	2	4	0	4	4	2	2	4	2	3	2	4	2	2	4	4	2	0	2	4	2	4	2	4	0	2	4	0	5	2	2	2	5	5	2	4
	1	0	5	4	4	3	4	2	0	2	0	4	4	2	4	0	4	4	2	2	4	2	3	2	4	2	2	4	4	2	0	2	4	2	4	2	4	0	2	4	1	5	2	2	2	0	5	2	4
	1	0	5	4	4	4	4	2	1	2	0	4	4	2	2	0	4	4	2	2	4	3	3	2	4	2	2	4	4	2	0	2	4	2	4	2	4	0	2	4	2	5	2	2	2	0	5	2	4
	2	2	5	4	4	4	4	2	0	2	1	4	4	2	2	0	4	4	2	2	4	3	4	3	4	2	2	4	4	2	0	2	2	2	4	2	4	0	2	4	2	5	2	2	2	0	5	2	4
	2	2	5	4	4	4	4	2	2	2	1	4	4	2	2	0	4	4	2	2	4	3	4	3	4	2	2	4	4	2	0	2	2	2	4	2	4	0	2	4	0	5	2	2	0	0	5	2	4
	2	2	5	0	4	4	4	2	2	3	1	4	4	2	2	0	4	4	2	2	4	3	4	3	4	2	2	4	4	2	0	2	2	2	4	2	4	0	2	4	1	5	2	2	0	0	5	3	4
	2	2	5	2	4	4	4	2	0	3	0	4	4	2	2	0	4	4	5	2	4	3	4	3	4	2	2	4	4	2	0	2	2	2	4	2	4	0	2	4	2	5	2	2	1	0	5	3	4
	2	2	5	2	4	4	0	2	2	3	0	4	4	2	2	1	4	4	5	2	4	4	4	2	4	2	2	4	4	2	0	2	2	2	4	2	4	0	2	4	2	5	2	2	1	0	5	3	4
	2	2	5	2	4	4	2	2	2	3	0	4	4	2	5	1	4	4	5	2	2	4	4	2	4	2	2	4	4	2	0	2	2	2	4	2	4	0	2	4	2	5	2	2	2	0	5	3	4
	2	2	5	2	4	4	0	2	2	3	0	4	4	2	5	1	4	4	5	2	2	4	4	3	4	2	2	4	4	2	0	2	2	2	4	2	4	0	2	4	2	5	2	2	2	1	5	3	4
	2	2	2	2	4	4	0	2	2	3	0	4	4	2	5	1	4	4	5	2	2	4	4	3	4	2	2	4	4	2	0	2	2	2	4	3	3	0	3	4	2	5	2	2	2	1	5	3	4
	2	2	2	2	4	4	0	2	2	4	0	4	4	2	5	1	2	0	5	2	2	4	4	3	4	2	2	4	4	2	0	2	2	2	4	3	2	0	3	4	2	1	2	2	2	1	5	3	4
	2	3	2	2	4	5	2	2	2	4	0	4	4	2	1	1	2	0	5	2	5	4	3	4	4	2	2	4	4	2	0	2	2	2	4	3	2	0	3	4	2	2	2	2	2	1	5	4	4
	2	3	2	2	4	5	0	2	2	4	0	4	4	2	2	1	2	0	5	2	5	4	2	4	4	2	2	4	4	2	0	2	5	2	4	3	2	0	3	4	2	2	2	2	2	2	5	4	2
	2	3	2	2	4	5	0	2	2	4	1	4	4	2	2	1	2	0	5	2	5	4	2	4	2	2	2	4	4	2	0	2	5	2	4	3	2	0	3	4	2	2	2	2	2	2	2	4	2
	2	3	2	2	4	5	0	2	2	4	0	4	4	2	2	1	2	0	5	2	5	4	2	4	2	2	2	4	4	2	0	3	5	5	4	3	2	0	3	4	2	2	2	3	0	2	2	4	2
	2	3	2	2	4	5	0	2	0	4	1	4	4	2	2	1	2	0	5	2	0	4	2	4	2	2	2	4	4	2	0	3	5	5	4	4	2	0	4	4	0	2	2	3	0	2	2	4	2
	2	3	2	2	4	5	0	2	0	4	1	4	4	2	2	2	2	0	5	6	0	4	3	4	0	2	2	4	4	2	0	3	5	5	4	4	2	0	3	4	0	2	2	3	1	2	5	4	2
	3	3	2	2	4	5	0	2	0	4	1	4	4	2	2	2	2	2	5	6	1	4	3	4	0	2	2	4	4	5	0	4	5	5	4	4	2	0	2	4	0	2	2	3	2	2	5	4	2
	3	4	2	2	4	5	0	2	0	4	1	4	4	2	2	2	2	2	5	6	2	4	3	4	0	3	2	4	4	5	0	4	5	5	4	4	2	0	2	4	0	2	2	4	2	2	5	3	2
	3	4	2	2	4	5	0	2	0	4	1	4	4	2	2	2	2	2	5	6	2	4	3	4	1	3	2	4	4	5	1	4	5	5	4	4	2	0	2	4	0	2	2	4	2	2	5	3	2
	3	4	2	2	4	5	0	2	2	4	1	4	4	2	5	2	2	2	5	6	2	4	3	4	1	3	3	4	4	5	2	4	5	5	4	4	2	0	3	4	0	2	2	4	2	2	5	0	2
	4	4	2	2	4	5	0	2	2	4	2	4	4	2	5	2	2	2	5	6	2	4	3	4	1	3	3	4	4	5	2	4	5	5	4	4	2	0	3	4	0	2	3	4	2	2	5	2	2
	4	4	2	2	4	5	0	2	2	4	2	4	4	2	5	0	3	2	5	6	2	4	3	4	1	3	3	4	4	5	2	4	5	5	4	4	2	0	3	4	0	2	3	4	2	2	5	2	2
	4	4	2	2	4	5	0	2	2	4	2	4	4	2	5	1	3	2	5	6	2	4	3	4	1	3	3	4	4	5	2	4	5	5	4	4	2	0	3	3	0	2	3	4	2	2	2	2	2
	4	4	2	2	4	5	0	2	2	4	2	4	4	2	5	2	3	2	5	6	2	4	4	4	0	3	3	4	4	5	2	4	5	5	4	4	2	0	4	3	0	2	3	4	2	2	2	2	2
	4	4	2	2	4	5	0	2	2	4	2	4	4	2	0	0	3	2	5	6	2	4	4	4	1	4	3	4	4	5	2	4	5	5	4	4	2	0	4	3	0	2	3	4	2	2	2	0	2
	4	4	2	2	4	5	0	2	0	4	2	4	0	2	1	1	3	2	5	6	5	4	4	4	1	4	3	4	4	5	2	4	5	5	4	4	2	0	4	3	0	2	3	4	2	2	5	2	2
	4	4	2	3	4	5	0	5	0	4	2	4	2	2	2	2	3	2	5	6	5	4	3	4	1	4	4	4	4	5	2	4	5	5	4	4	2	0	4	3	1	2	3	4	2	2	5	2	2
	4	4	2	3	4	5	0	5	0	4	2	2	2	2	2	2	4	2	5	6	5	4	2	4	2	4	4	4	4	5	2	4	5	5	4	4	2	0	4	4	1	2	4	4	2	2	2	2	2
	4	4	2	3	4	5	0	5	0	4	2	2	2	2	2	2	4	2	5	6	5	4	2	4	2	4	4	2	4	5	2	4	5	5	4	4	2	0	4	4	1	2	4	4	2	2	2	2	2
	4	4	2	3	4	5	0	5	0	4	2	2	2	2	2	2	2	2	0	6	5	4	2	4	2	4	4	2	4	5	0	4	2	5	4	4	2	0	4	4	2	2	4	4	2	2	2	2	2
	4	4	3	3	4	5	0	5	0	4	2	2	0	5	2	2	0	2	5	6	5	4	2	4	2	4	4	5	4	5	1	4	2	5	4	4	2	0	4	4	2	2	4	4	2	2	2	2	2
	4	4	3	3	4	5	0	5	0	4	2	2	0	5	2	2	2	2	5	6	5	4	2	4	2	4	4	5	4	5	0	4	2	5	4	4	2	0	4	4	0	2	4	4	2	2	0	2	2
	4	4	3	4	4	5	0	5	0	4	2	2	0	5	2	2	2	2	5	6	5	4	2	4	2	4	4	5	4	5	0	4	2	5	4	4	2	0	4	4	0	2	4	4	2	2	2	2	2
	4	4	3	4	4	5	0	5	1	4	2	2	1	5	2	2	2	2	5	6	5	4	2	4	2	4	4	5	4	5	0	4	2	5	4	4	2	0	4	4	1	2	4	4	2	2	2	2	2
	4	4	3	2	4	2	0	5	2	4	2	2	2	5	2	2	2	2	5	6	0	4	2	4	2	4	4	5	4	5	1	4	2	5	4	4	2	0	4	4	2	2	4	4	3	2	2	2	2
	4	4	3	2	4	2	0	2	2	4	2	2	2	2	2	2	2	2	5	6	5	4	2	4	2	4	4	5	4	5	2	4	2	5	4	4	2	0	4	4	2	2	4	4	3	2	2	2	0
	4	4	3	2	4	2	0	2	2	4	2	2	2	2	2	2	2	2	2	6	5	4	2	4	2	4	4	5	4	5	2	4	2	5	4	4	2	0	4	4	2	2	4	4	3	3	2	2	0
	4	4	4	2	4	2	0	2	2	4	2	2	2	2	2	2	2	2	2	6	5	4	2	4	2	4	4	5	4	5	2	4	2	2	4	4	2	0	4	4	2	2	4	4	3	3	2	2	1
	4	4	4	2	4	2	0	2	2	4	2	2	2	2	2	2	2	2	2	6	5	4	2	4	2	4	4	5	4	5	2	4	2	2	4	4	2	0	4	4	2	2	4	4	3	3	2	2	1
	4	4	4	2	4	2	0	2	2	4	2	2	2	2	2	2	2	2	2	6	5	4	2	4	2	4	4	5	4	5	2	4	2	2	4	4	2	0	4	4	2	2	4	4	3	3	2	2	2
	2	4	4	2	4	2	1	2	0	4	2	2	2	2	3	2	2	2	2	6	5	4	2	4	2	4	4	5	4	5	2	4	2	2	4	4	2	0	4	4	2	2	4	4	3	3	2	2	2
	2	4	4	2	4	2	0	2	0	4	2	0	2	2	3	2	2	2	2	6	5	4	2	4	2	4	4	5	4	2	2	4	2	2	4	4	2	0	4	4	2	3	4	4	4	3	2	2	2
	2	4	4	2	4	2	1	2	0	4	2	1	2	2	3	2	2	2	2	6	5	4	2	4	2	4	4	5	4	2	2	4	2	2	4	4	2	0	4	4	2	3	4	4	4	4	2	2	2
	2	4	4	2	4	2	1	2	0	4	2	2	2	2	3	2	2	2	2	6	5	4	2	4	2	4	4	5	4	2	2	4	2	2	4	4	2	0	4	4	2	3	4	4	4	4	2	2	2
	2	2	4	2	4	2	2	2	0	4	2	2	2	2	3	2	2	2	2	6	5	4	2	4	2	0	4	5	4	2	2	4	2	2	4	4	2	0	4	4	2	3	4	4	4	4	2	2	2
	2	2	4	2	4	2	2	2	0	4	2	2	2	2	4	2	2	2	2	6	5	4	2	4	2	0	4	5	4	2	2	4	2	2	4	4	2	0	4	3	2	3	4	2	4	4	0	2	2
	2	2	4	2	4	2	2	0	0	4	2	2	2	2	4	2	2	2	2	6	5	4	2	4	2	2	4	2	4	2	2	4	2	2	4	2	2	0	4	2	2	3	4	2	4	4	0	2	2
	2	2	4	2	4	2	2	2	0	3	2	2	2	2	4	2	2	2	2	6	5	4	2	4	2	2	4	2	4	2	3	4	2	0	4	2	2	0	4	2	2	4	4	2	4	4	2	2	2
	2	2	4	2	4	2	2	2	0	2	2	2	2	2	4	2	2	3	2	6	5	4	2	4	2	2	4	2	4	2	3	4	2	0	4	2	2	0	4	2	3	4	4	0	4	4	2	2	2
	2	5	4	2	4	2	2	2	1	2	2	2	3	2	4	2	2	3	2	6	5	4	2	4	2	2	4	2	4	2	3	4	2	0	4	2	2	0	4	5	3	4	4	0	4	4	2	2	2
	2	5	4	2	4	2	2	2	2	2	2	2	3	2	4	2	2	3	2	6	5	4	2	4	2	2	4	2	4	2	3	4	2	0	4	2	2	0	4	5	3	4	4	1	4	4	2	2	2
	2	5	4	2	4	2	2	2	2	2	2	2	3	2	4	2	2	3	2	6	5	4	2	4	2	2	4	2	4	2	3	4	2	0	4	2	2	0	4	5	3	4	4	1	4	4	2	2	2
	2	5	4	2	4	2	2	2	0	2	3	2	3	2	4	2	2	3	2	6	5	4	2	4	2	2	4	2	4	2	3	4	2	0	4	2	2	0	4	5	3	4	3	1	4	4	2	2	2
	2	5	4	2	4	2	2	2	2	2	3	2	3	2	4	2	2	3	2	6	5	4	2	4	2	2	0	2	4	2	3	4	2	0	4	5	2	0	4	5	3	4	2	1	4	4	2	2	5
	2	5	4	2	4	2	2	2	2	2	3	2	3	2	4	2	2	3	2	6	5	4	2	4	2	2	0	2	4	2	3	4	2	0	4	5	2	0	4	5	4	4	2	2	0	4	2	2	5
	2	5	4	2	4	2	2	2	2	2	3	2	2	2	4	2	2	4	2	6	5	4	2	4	2	2	2	2	4	2	3	4	0	0	4	5	2	0	4	5	4	4	2	2	2	4	2	2	5
	2	5	4	2	4	2	2	2	2	2	3	2	2	2	4	2	2	4	2	6	5	4	2	4	2	2	2	2	4	2	3	4	0	0	4	5	2	0	4	5	4	4	2	2	2	4	2	2	5
	2	5	4	2	4	2	2	2	2	2	3	2	2	2	4	2	2	4	2	6	5	4	2	4	2	2	2	2	4	2	3	4	0	0	4	5	2	0	3	5	4	4	2	2	2	4	2	2	5
	2	5	4	2	4	2	2	2	2	2	4	2	2	2	4	2	2	4	2	6	5	4	2	4	2	2	2	2	4	2	4	4	1	0	4	5	2	0	2	5	4	4	2	2	2	4	2	2	5
	3	5	4	2	4	2	2	2	2	2	4	2	2	2	4	2	2	4	2	2	5	4	2	0	2	2	2	2	4	3	4	4	2	0	4	5	2	0	2	5	4	4	2	2	2	4	2	2	5
	3	5	4	2	4	2	2	2	0	2	4	2	2	2	4	2	2	4	2	2	5	4	2	2	2	2	2	2	4	3	4	4	2	0	4	5	2	0	2	5	4	4	3	2	2	4	2	2	5
	3	5	4	2	4	2	2	0	0	2	4	2	2	2	4	2	2	4	0	2	5	4	2	2	2	2	2	0	4	3	4	4	2	0	4	5	2	0	2	5	4	4	3	2	2	4	2	2	5
	3	5	4	2	4	2	2	1	0	2	4	2	2	2	4	2	2	4	0	2	2	4	2	2	2	2	2	2	4	3	4	4	2	0	4	5	2	0	2	5	4	4	3	2	2	4	2	2	5
	3	5	4	2	4	0	2	2	2	0	4	2	2	2	4	2	2	4	1	2	2	4	2	2	2	2	2	2	4	3	4	4	2	0	4	5	2	0	2	0	4	4	3	2	2	4	2	2	5
	4	5	4	2	4	2	2	2	2	1	4	2	2	2	4	2	2	4	2	2	2	1	2	2	2	2	2	2	4	4	4	4	2	0	4	5	2	0	2	2	4	4	3	2	2	4	2	2	5
	4	5	4	2	4	2	2	2	2	1	4	2	2	2	4	2	2	4	2	2	2	2	0	2	2	2	2	2	4	4	4	4	2	0	4	5	2	0	5	2	4	4	4	2	2	4	2	2	5
	4	5	4	2	4	2	2	2	2	2	2	2	2	2	0	2	2	4	2	2	2	2	0	2	2	2	2	2	4	4	4	4	2	0	4	5	2	0	5	2	4	4	4	2	2	4	3	2	5
	4	5	4	2	4	2	2	2	2	2	2	2	2	2	0	2	2	4	2	2	2	2	1	2	2	2	2	2	4	4	3	4	2	0	4	5	2	0	5	2	4	4	4	2	0	4	3	0	5
	4	5	2	2	4	2	2	2	2	0	2	2	2	2	2	2	2	4	0	2	2	2	2	2	2	2	2	2	4	4	2	4	2	0	4	5	2	0	5	2	4	4	4	2	0	4	3	2	5
	4	5	2	2	4	2	2	2	2	0	2	2	2	2	2	2	2	4	0	2	2	2	2	2	2	2	2	2	4	4	2	4	2	0	4	5	2	0	5	2	4	3	4	2	1	4	3	0	5
	2	5	2	2	4	2	2	3	2	0	2	2	2	2	2	2	2	4	0	2	2	2	2	2	2	2	2	2	4	4	2	4	2	0	2	5	2	0	5	2	4	0	4	2	2	4	3	1	5
	2	5	2	2	4	2	2	3	2	0	2	2	2	2	2	2	2	4	0	2	2	2	2	2	2	2	2	2	4	4	2	4	2	0	2	5	2	0	5	2	4	0	4	2	2	4	4	2	5
	2	5	2	2	4	2	2	3	2	1	2	0	2	2	2	2	2	4	0	2	2	2	2	2	2	2	2	2	4	4	2	4	2	0	2	5	2	0	5	2	4	2	4	2	2	4	4	2	5
	2	5	2	2	4	2	2	3	2	2	2	0	0	2	2	2	2	4	0	3	2	2	2	2	2	2	2	2	4	4	2	4	2	0	2	5	2	0	5	2	4	2	4	2	2	4	4	2	5
	2	5	2	2	4	2	2	3	2	2	2	2	2	2	2	2	2	4	0	3	2	2	2	2	2	0	2	2	4	4	2	4	2	0	2	5	0	0	5	2	4	2	4	2	2	4	4	2	5
	2	5	2	2	4	2	2	3	3	2	2	2	2	2	2	2	2	4	0	3	2	2	2	2	2	0	2	2	2	4	2	4	2	0	2	5	0	0	5	2	3	2	4	2	0	4	4	2	5
	2	5	2	2	4	2	2	4	3	2	2	2	2	2	2	2	2	4	0	3	2	2	2	2	2	0	2	2	2	4	2	4	2	0	2	5	1	0	5	2	2	2	4	5	2	4	4	2	5
	2	5	2	2	4	2	2	4	3	2	2	2	0	2	2	2	2	4	0	3	2	2	2	2	2	0	2	2	2	4	2	4	2	0	2	5	2	0	0	2	2	2	4	5	2	4	4	2	5
	2	5	2	2	4	2	2	4	3	2	5	2	0	2	2	2	2	4	0	3	5	2	2	2	2	1	3	2	2	4	3	4	2	0	2	5	2	0	1	2	2	2	4	5	2	4	4	2	5
	2	5	2	2	4	2	2	4	3	2	5	2	0	2	2	2	2	4	0	3	5	2	2	2	2	2	3	2	2	4	3	4	2	0	2	0	2	0	2	0	2	2	3	5	2	4	4	2	5
	2	5	3	2	4	2	2	4	4	2	5	2	0	2	2	2	2	4	0	4	5	2	2	0	3	2	3	2	2	4	3	4	2	0	2	0	2	0	2	1	2	2	2	5	2	4	4	2	5
	2	5	3	2	4	2	2	4	4	2	5	2	0	3	2	2	2	2	0	4	5	2	2	2	3	2	3	2	2	4	3	4	0	0	2	0	2	0	2	1	2	2	2	5	2	4	4	2	5
	2	5	3	0	4	3	2	3	4	2	5	0	0	3	2	2	2	2	0	4	5	0	2	2	3	2	3	2	2	4	3	4	2	1	2	1	2	0	2	2	2	2	2	5	2	4	4	2	5
	2	5	3	0	4	3	2	2	4	2	5	0	0	3	2	2	2	2	0	4	5	0	0	2	3	2	4	2	2	4	3	4	2	1	2	2	2	0	2	2	2	2	5	5	2	4	4	2	5
	2	5	3	0	4	3	3	2	4	2	5	0	0	3	2	2	2	2	0	4	5	0	0	2	3	2	4	2	2	4	3	4	2	1	2	2	2	0	2	2	2	2	5	5	2	4	4	2	5
	2	5	3	1	2	3	3	2	4	2	5	0	0	3	2	2	2	2	0	4	5	0	0	2	3	2	4	3	2	4	4	4	2	1	2	2	2	0	2	2	0	2	5	5	2	4	4	2	5
	2	2	4	2	2	3	3	2	4	2	5	1	0	3	3	2	2	2	2	0	5	0	0	2	4	2	4	3	2	4	4	4	2	1	5	2	5	0	2	2	1	2	5	5	2	4	4	2	5
	2	2	4	2	2	3	2	2	4	2	5	1	0	4	3	2	2	2	2	2	5	0	0	2	4	2	4	3	2	4	4	4	2	1	5	2	5	0	2	2	0	2	5	5	2	4	4	2	5
	2	2	4	2	2	3	2	3	4	2	5	1	0	4	3	2	2	2	2	2	5	0	1	2	4	2	4	3	5	4	4	4	2	1	5	2	5	0	2	2	2	2	5	2	2	4	4	2	5
	2	2	4	2	2	3	2	3	4	2	5	1	0	4	3	2	2	2	2	2	5	0	2	0	4	2	4	3	5	4	4	4	2	1	5	2	5	0	2	2	2	2	5	2	2	4	4	2	5
	2	2	4	2	2	4	0	3	4	2	5	1	0	4	3	2	2	2	2	2	5	2	2	0	4	2	4	4	5	4	4	4	2	1	5	2	6	0	2	2	2	2	5	2	2	4	4	2	5
	2	2	4	5	2	4	0	3	4	2	5	1	0	4	4	2	2	2	2	2	5	2	2	0	4	2	4	4	5	4	4	4	2	1	5	2	6	0	2	2	2	3	5	2	0	4	4	2	5
	2	2	4	5	2	4	0	3	4	2	5	0	0	4	4	2	2	2	2	2	5	2	2	1	4	2	0	4	5	4	4	4	2	0	5	2	6	0	2	2	2	3	5	2	0	4	4	2	5
	2	2	4	5	5	4	1	3	0	2	5	0	0	4	4	2	2	2	2	2	5	2	2	1	4	2	0	4	5	4	4	4	2	0	5	2	6	0	2	2	2	3	5	2	1	4	4	2	5
	2	2	4	5	5	4	2	4	2	2	5	1	0	4	4	2	3	2	2	2	5	2	2	1	4	2	2	4	5	3	4	4	2	0	5	2	6	0	2	2	2	3	5	2	2	4	4	3	5
	2	2	4	5	5	4	2	4	2	2	5	1	0	4	4	2	3	2	2	2	5	2	2	0	4	2	2	4	5	0	4	4	2	0	5	2	6	0	2	2	2	3	5	2	2	4	2	3	5
	2	2	4	5	5	4	2	4	2	2	5	1	0	4	4	2	3	2	2	2	5	2	2	2	4	2	2	4	5	0	4	5	2	0	5	2	6	0	2	2	2	3	5	2	2	4	2	3	5
	2	2	2	5	5	4	2	4	2	2	5	1	0	4	2	0	3	2	2	2	5	2	2	2	4	2	2	4	5	0	4	5	3	0	5	2	6	0	2	2	2	3	5	2	2	4	2	3	5
	2	2	2	0	5	4	1	4	0	2	5	1	0	4	2	1	3	2	2	2	5	2	2	2	4	2	2	4	5	2	0	5	3	0	5	2	6	0	2	0	2	4	5	2	2	4	2	3	5
	2	2	3	0	5	4	2	4	2	2	5	1	0	4	0	2	3	2	2	0	5	2	2	2	4	2	0	4	5	2	1	5	3	0	5	2	6	0	2	2	2	4	5	2	2	4	3	3	5
	2	2	3	0	5	4	2	4	2	2	5	1	2	4	0	2	3	2	2	1	5	2	2	0	4	2	1	4	5	2	2	5	3	0	1	2	6	0	2	0	2	4	5	2	2	4	3	4	5
	2	2	3	5	5	4	2	4	2	2	5	0	2	4	2	2	3	2	2	2	0	2	2	1	4	2	2	4	5	0	2	5	3	1	2	2	6	0	2	0	2	4	5	2	2	4	3	4	5
	2	2	3	5	5	4	2	4	2	3	5	0	2	4	2	2	4	2	2	2	5	2	2	1	4	2	2	4	5	0	2	5	4	0	2	2	6	0	2	2	2	4	0	2	2	4	3	4	5
	2	2	3	5	5	4	2	4	2	3	5	0	2	4	2	2	4	2	2	2	5	2	2	1	4	2	2	4	5	0	2	5	4	1	2	2	6	0	2	2	2	4	2	2	2	3	3	4	5
	2	2	4	5	5	4	2	4	0	3	5	0	2	4	2	2	4	2	2	2	5	2	2	0	4	2	2	4	5	0	2	5	4	2	2	2	6	0	2	2	2	4	2	2	2	3	4	4	5
	5	2	4	5	5	4	2	4	0	3	5	1	2	4	2	2	4	2	2	2	2	2	2	0	4	2	2	4	5	0	2	5	3	2	2	2	6	0	2	2	2	4	2	2	2	3	4	4	5
	5	2	4	5	5	4	2	4	0	3	5	1	0	4	2	2	4	2	2	2	2	2	2	1	4	2	2	4	5	0	2	5	2	2	2	2	6	0	2	0	2	4	2	2	5	3	4	4	5
	5	2	4	5	5	4	2	4	0	3	5	1	0	4	0	2	4	2	2	2	2	2	2	0	4	2	2	4	2	1	2	5	2	2	2	2	6	0	2	1	2	4	2	2	5	0	4	4	5
	5	2	4	5	5	4	2	0	0	3	5	0	0	4	2	2	4	2	2	2	1	2	3	0	4	2	2	4	2	2	2	5	2	2	2	2	6	0	2	2	2	4	2	2	5	0	4	4	5
	5	2	4	5	5	4	2	2	0	4	5	0	0	4	2	2	4	2	2	0	2	5	3	0	4	2	2	4	2	0	2	5	2	2	2	2	6	0	2	2	2	4	2	2	5	2	4	4	5
	5	2	4	5	0	4	2	2	0	4	5	0	0	4	2	2	4	2	2	1	2	5	3	1	4	2	0	4	2	0	2	5	2	2	2	2	6	0	2	2	2	4	2	2	5	2	4	4	5
	5	2	4	5	1	0	2	2	0	4	5	0	0	4	2	2	4	2	2	2	2	5	3	2	4	2	0	4	2	1	2	5	2	0	2	2	6	0	2	2	3	4	2	2	5	2	4	4	5
	5	2	4	5	1	0	2	2	0	4	5	0	0	4	2	2	4	2	2	2	2	5	3	1	4	2	1	4	2	2	2	5	2	1	2	2	6	0	2	2	3	4	2	3	5	2	4	4	5
	5	2	4	5	1	0	2	2	0	4	5	0	0	4	2	2	4	2	2	2	2	5	3	1	2	2	1	4	2	2	2	5	2	2	2	2	6	0	2	2	3	4	2	3	5	2	4	4	5
	5	2	4	5	1	1	2	2	0	4	5	1	0	4	2	2	4	2	2	2	2	5	3	1	2	2	1	4	2	2	2	5	2	2	2	2	6	0	2	2	3	4	2	3	5	2	4	4	5
	5	2	4	5	2	2	2	2	0	4	5	1	0	4	2	2	4	2	2	2	2	5	3	2	2	2	1	4	2	2	2	5	2	2	2	2	6	0	2	2	3	4	2	3	5	5	4	4	5
	5	2	4	5	2	2	3	2	0	4	5	1	0	4	2	2	4	2	2	0	2	5	4	2	2	2	1	4	2	2	2	5	2	2	2	2	6	0	2	2	3	4	2	3	5	5	4	4	5
	5	2	4	5	2	2	3	2	0	4	5	0	0	4	2	0	4	2	3	1	2	5	4	2	2	5	1	4	2	2	2	5	2	2	2	2	6	0	2	2	3	4	0	4	5	5	4	4	5
	5	2	4	5	2	2	3	2	0	4	5	0	0	4	2	0	4	2	3	2	2	5	3	2	2	5	0	4	2	2	2	5	2	0	2	2	6	0	2	2	4	4	1	4	5	5	4	4	5
	5	2	4	2	2	2	3	3	0	4	5	1	0	4	2	0	4	2	3	2	2	5	2	2	2	5	0	4	2	2	2	5	2	1	2	2	6	0	2	2	4	4	2	4	5	5	4	4	5
	5	2	4	2	2	2	3	3	2	4	2	1	0	4	2	1	4	2	3	2	2	5	2	2	2	5	0	4	0	2	2	5	2	1	2	2	6	0	3	2	4	4	2	4	5	5	4	4	5
	5	2	4	2	2	2	3	3	2	4	2	0	0	2	2	2	4	2	3	2	2	5	2	2	1	5	0	4	2	0	2	1	2	0	2	2	6	0	3	2	4	4	2	4	5	5	0	4	5
	5	2	4	2	2	2	2	3	2	4	2	0	0	2	2	2	4	2	3	2	2	5	2	2	1	5	2	4	2	1	2	2	2	0	2	2	6	0	3	2	4	4	2	4	0	5	2	4	5
	0	2	4	2	2	2	2	3	2	4	2	1	0	2	2	2	4	2	4	2	2	5	3	2	2	5	2	4	2	2	2	2	2	0	2	2	6	0	3	2	4	4	2	4	0	5	2	4	2
	2	2	4	2	2	2	2	3	2	4	2	0	2	2	2	2	4	2	4	2	2	5	3	2	2	5	0	4	2	2	2	2	2	0	2	2	6	0	3	2	4	4	2	4	0	5	2	4	2
	2	2	4	2	2	2	2	4	2	4	2	0	2	2	2	2	4	2	4	2	2	5	3	2	2	5	0	4	2	2	2	2	2	0	2	2	6	0	3	2	4	4	2	4	1	5	2	4	2
	2	2	4	2	2	2	2	4	2	4	2	0	2	2	2	2	4	2	4	2	2	5	3	0	2	2	0	4	2	2	2	2	2	0	3	2	6	0	3	2	4	4	2	4	1	5	2	4	2
	2	3	4	2	2	2	2	4	2	4	5	0	2	2	0	2	4	2	4	2	2	5	3	0	2	2	0	4	2	2	2	2	2	0	3	2	6	0	4	2	4	4	2	4	1	5	2	0	2
	5	3	4	2	2	3	2	4	2	4	5	0	2	2	2	5	2	2	4	2	2	5	3	0	2	2	1	4	2	2	2	2	2	0	3	2	6	0	4	2	4	4	2	4	1	5	3	2	2
	5	3	4	2	2	3	2	4	2	4	5	0	2	2	2	5	2	2	4	2	2	5	3	0	2	2	1	4	2	2	2	2	3	0	3	2	6	0	0	2	4	4	2	4	0	5	3	2	2
	5	3	4	2	2	3	3	4	0	4	5	0	2	2	2	5	2	2	4	2	3	5	4	1	2	2	1	4	2	2	2	2	3	0	4	2	6	0	0	2	0	4	2	4	1	5	3	2	2
	5	3	4	2	2	3	3	4	2	4	5	0	2	2	2	5	2	2	4	2	3	5	4	1	2	2	1	4	2	2	2	2	3	0	4	2	6	0	2	2	0	4	2	4	1	5	3	2	2
	5	3	4	2	2	3	3	4	0	4	5	0	2	2	2	5	2	2	4	2	3	5	4	1	2	2	2	4	2	2	2	0	3	0	4	2	6	0	2	2	2	4	2	4	2	5	3	2	2
	5	4	5	2	2	3	3	4	0	4	5	1	2	3	2	5	2	2	4	2	3	5	4	2	2	2	2	4	2	2	2	0	4	0	4	2	6	0	2	2	2	4	2	4	2	5	3	2	2
	5	4	5	2	2	3	3	4	0	4	5	1	2	3	0	5	2	2	4	2	3	5	4	2	2	2	2	4	2	2	2	0	4	0	4	2	6	0	2	2	2	4	2	4	2	5	3	2	2
	5	4	5	2	2	4	4	4	0	4	5	1	2	3	2	5	3	2	4	2	3	5	4	2	2	2	5	4	2	2	0	0	4	0	4	2	6	0	2	2	2	4	2	4	2	5	4	2	2
	5	4	5	2	2	4	4	4	0	4	5	0	2	3	2	5	3	2	4	2	3	5	4	2	2	2	5	4	2	2	1	0	4	0	4	2	6	0	2	2	2	4	2	4	2	5	4	2	2
	5	4	5	2	2	4	4	4	2	4	5	1	2	3	2	5	3	2	4	2	4	5	4	2	2	2	5	4	2	2	2	1	4	0	4	3	6	0	2	2	2	4	2	4	2	5	4	2	2
	2	4	5	2	2	4	4	4	2	4	5	0	2	3	2	5	3	2	4	2	4	5	4	2	2	2	5	4	2	2	2	2	4	0	4	3	6	0	2	2	2	4	2	4	2	5	4	2	2
	2	4	5	2	2	4	4	4	0	4	5	0	2	4	2	5	3	2	4	2	4	5	2	2	2	2	5	4	2	2	2	2	4	0	4	3	6	0	2	2	2	4	2	4	2	5	4	2	2
	2	4	5	2	2	4	2	4	2	4	5	0	2	4	2	5	4	2	4	2	4	5	2	2	2	2	5	4	2	2	2	2	4	1	4	3	6	0	2	2	2	4	2	4	2	5	4	2	2
	2	4	5	2	2	4	2	4	2	4	5	0	2	4	2	5	4	2	4	2	4	5	2	2	2	2	5	4	2	2	2	2	4	1	4	3	6	0	2	2	2	4	2	4	2	5	4	2	2
	2	4	5	2	2	4	2	4	0	4	5	0	2	4	2	5	4	2	4	2	4	5	2	2	1	2	5	4	2	0	2	2	4	2	4	3	6	0	2	2	2	4	2	4	2	5	4	2	2
	2	4	5	2	2	4	2	4	0	4	2	0	0	4	0	5	4	2	4	2	4	5	2	2	1	2	5	4	2	0	2	2	4	2	4	3	6	0	2	2	2	4	2	4	2	5	4	2	2
	2	4	5	2	2	4	2	4	0	4	2	0	0	4	1	5	4	2	4	2	4	5	2	2	1	2	5	4	2	0	2	2	4	2	4	4	6	0	2	2	2	4	2	4	2	5	4	2	2
	2	4	5	2	2	4	2	4	0	4	2	0	0	4	2	5	4	2	4	2	4	5	2	2	2	2	5	4	0	0	2	2	4	2	4	2	6	0	2	2	2	4	2	4	2	5	4	2	2
	2	4	5	2	2	4	2	4	0	4	2	0	0	4	2	5	4	2	4	2	4	5	2	2	2	2	5	4	0	0	2	2	4	2	4	2	6	0	3	2	2	4	2	4	2	5	4	2	2
	2	4	5	2	2	4	2	4	0	4	2	0	2	4	2	5	4	2	4	2	4	5	2	2	2	2	5	4	2	0	2	2	4	0	4	2	6	0	3	2	2	4	2	4	2	5	4	2	2
	2	4	5	2	2	4	2	4	0	4	2	1	2	4	2	5	4	2	4	2	4	5	3	2	2	0	1	4	2	0	2	2	4	0	4	2	6	0	3	2	2	4	2	4	2	5	4	0	2
	2	4	5	2	2	4	2	4	0	4	2	0	2	4	2	5	4	2	4	2	4	5	3	2	2	0	1	4	2	0	2	2	4	0	4	3	6	0	3	2	2	4	2	4	2	5	4	0	2
	2	4	5	2	2	4	5	4	0	4	2	0	2	4	0	5	4	2	4	2	4	5	3	3	2	0	1	4	2	0	2	2	4	0	4	3	6	0	3	2	2	4	2	4	3	5	4	2	2
	2	4	5	2	2	4	5	4	0	4	2	0	2	4	0	5	4	2	4	2	4	5	3	3	2	0	2	4	2	0	2	2	4	0	4	3	6	0	3	2	2	4	2	4	3	5	4	2	3
	2	4	5	2	2	4	2	4	0	4	2	0	2	4	0	5	4	2	4	2	4	5	3	3	2	2	2	4	2	1	2	2	4	0	4	3	6	0	4	2	2	4	2	4	3	5	4	2	3
	2	4	5	0	0	4	0	4	0	4	2	0	0	0	0	5	4	2	4	2	4	0	3	3	2	2	2	4	2	2	2	2	4	0	4	4	6	0	4	2	2	4	2	4	3	5	4	2	3
	2	4	5	0	2	4	1	4	0	4	2	1	0	2	0	5	4	2	4	2	4	1	4	3	2	2	2	4	2	2	2	2	4	0	4	4	6	0	4	2	3	4	2	4	3	5	4	2	3
	2	4	5	2	2	4	1	4	0	4	2	0	0	2	0	5	4	2	4	2	4	2	4	3	2	2	2	4	2	2	2	2	4	0	4	4	6	0	4	2	3	4	2	4	3	5	4	2	3
	2	4	5	2	2	4	1	4	0	4	2	0	0	2	0	5	4	2	4	2	4	2	4	3	2	2	2	4	2	2	2	2	4	0	4	4	6	0	3	2	3	4	2	4	4	5	4	2	3
	2	4	5	2	2	4	2	4	0	4	2	0	0	2	0	5	4	2	4	2	4	2	4	3	2	2	2	4	2	2	2	2	4	0	4	4	6	0	2	2	3	4	2	4	4	5	4	0	3
	2	4	5	2	2	4	2	4	0	4	2	0	0	2	2	5	4	2	4	2	4	2	4	4	2	2	2	4	2	2	2	2	4	0	4	4	6	0	2	2	3	4	2	4	4	5	4	0	3
	2	4	5	2	1	4	5	4	0	4	2	0	0	2	2	5	4	2	3	2	4	2	4	4	2	2	2	4	2	2	3	2	4	0	4	4	6	0	2	2	3	4	2	4	4	5	4	0	4
	2	4	2	2	1	4	5	4	0	4	2	0	0	2	2	5	4	2	2	2	4	2	4	4	2	2	2	4	2	2	3	2	4	0	4	4	6	0	2	3	3	4	2	4	4	5	4	0	4
	2	4	2	2	1	4	5	4	0	4	2	0	0	2	0	5	4	2	2	2	4	2	4	4	2	2	2	4	2	0	3	2	4	0	4	4	6	0	2	3	4	4	2	4	4	5	4	2	4
	2	4	2	3	2	4	5	4	0	4	2	0	2	2	0	5	4	2	2	2	4	2	4	4	2	2	2	4	2	0	3	2	4	0	4	4	6	0	2	3	4	4	2	4	4	5	4	2	4
	0	4	2	3	2	4	5	4	0	0	2	0	0	2	0	5	4	2	2	2	4	2	4	4	2	2	2	4	2	0	3	2	4	0	4	4	6	0	2	3	4	0	0	4	4	5	4	2	4
	0	4	2	3	2	4	5	4	0	2	2	0	0	2	0	5	4	2	2	5	4	2	4	4	2	2	2	4	2	0	3	2	4	0	4	4	6	0	2	4	4	2	2	4	4	5	4	2	4
	0	4	2	3	2	4	5	4	0	5	2	0	0	2	0	5	4	2	2	5	4	2	4	4	2	2	2	4	0	0	3	2	4	0	4	4	6	0	2	4	4	2	2	4	4	5	4	2	4
	0	4	2	3	2	4	5	4	0	5	2	0	0	2	2	5	4	2	2	5	4	2	4	4	0	2	2	4	2	0	4	2	4	0	4	4	6	0	2	4	4	2	2	4	4	5	4	2	4
	2	4	2	3	2	4	5	4	0	5	2	0	2	2	0	5	4	2	2	5	4	2	4	4	0	2	2	4	2	0	4	2	4	0	4	4	6	0	2	4	4	0	2	4	4	5	4	2	4
	2	4	2	4	2	4	5	4	0	5	2	1	2	2	0	5	4	2	3	5	4	2	4	4	1	2	2	4	2	0	4	2	4	0	4	4	6	0	2	4	4	2	2	0	4	5	2	2	4
	2	4	2	4	2	4	5	4	0	5	2	2	2	2	1	5	4	2	3	5	4	2	4	2	0	2	2	4	2	0	4	2	4	0	4	4	6	0	2	4	4	2	2	0	4	5	2	2	4
	1	4	2	4	2	4	5	4	0	5	0	0	2	2	1	5	4	3	3	5	2	2	4	2	1	2	2	4	2	0	4	2	4	0	4	4	6	0	2	4	4	2	2	1	4	5	2	2	4
	2	4	2	4	2	4	5	0	0	5	0	0	2	3	1	5	4	3	3	5	2	2	4	2	1	2	2	4	2	0	4	2	4	0	4	4	6	0	2	3	4	2	2	1	4	5	2	2	4
	2	4	2	4	2	4	5	2	0	5	1	0	2	3	0	5	4	3	2	5	2	2	4	2	1	2	2	4	2	0	4	2	4	0	4	4	6	0	2	2	4	2	2	1	4	1	2	2	4
	2	4	2	4	2	4	5	2	0	5	1	0	0	3	0	5	4	3	2	5	2	2	4	2	0	2	2	4	2	0	4	2	4	0	4	4	6	0	2	2	4	2	2	1	4	2	2	2	4
	2	4	2	4	2	4	2	2	0	5	1	0	2	3	0	5	4	3	2	5	2	2	4	2	0	2	2	4	2	0	4	2	4	0	4	4	6	0	2	2	4	5	2	1	4	2	2	2	4
	2	0	2	4	0	4	2	2	0	5	2	0	0	3	2	5	4	3	2	5	2	2	3	2	1	2	2	0	2	0	4	2	4	0	4	4	6	0	2	2	4	5	2	1	4	5	2	2	4
	2	2	2	4	2	4	2	2	0	5	1	0	2	3	0	0	4	3	3	5	2	2	2	2	0	2	2	2	2	0	4	2	4	0	4	4	6	0	2	2	4	5	2	1	4	5	2	2	4
	2	2	2	4	2	4	2	2	0	5	1	0	2	0	1	1	4	3	3	5	2	2	2	5	0	2	2	2	2	1	4	2	3	0	4	4	6	0	2	3	4	5	2	2	4	5	2	2	4
	2	2	2	4	2	4	2	2	0	5	2	1	2	2	2	0	4	3	3	5	2	2	2	5	0	2	2	2	2	2	3	3	0	0	4	4	6	0	2	3	4	5	2	2	4	5	2	2	4
	2	2	2	4	2	0	2	2	0	5	2	0	2	2	0	0	4	3	3	5	2	2	3	5	0	3	2	2	2	2	2	3	1	0	4	4	6	0	3	3	4	5	2	2	4	5	2	2	4
	2	2	2	4	2	0	2	2	0	5	1	0	2	2	0	0	4	3	3	5	2	2	3	5	0	3	2	2	2	2	2	3	1	0	4	4	6	0	3	3	4	5	2	2	4	5	2	2	4
	2	2	2	4	2	2	2	2	0	5	1	0	2	2	1	0	4	3	4	5	2	2	3	5	0	3	2	2	2	2	2	3	0	0	4	4	6	0	3	4	4	5	3	2	4	0	2	2	4
	2	2	2	4	2	2	5	2	0	5	1	0	2	0	2	1	4	3	4	5	2	2	3	5	0	3	2	2	2	2	2	3	0	0	4	4	6	0	3	4	4	5	3	2	4	0	2	2	4
	2	2	2	4	0	2	5	2	0	5	2	0	2	2	2	1	4	3	4	5	2	2	2	5	0	3	2	2	2	2	2	3	2	0	4	4	6	0	3	4	3	5	3	2	4	1	5	0	4
	2	2	2	4	2	2	5	2	0	5	1	1	0	2	2	2	4	3	4	5	3	2	2	5	0	3	2	2	2	2	2	3	2	0	4	4	6	0	3	4	3	5	3	2	4	2	5	1	4
	2	2	2	4	2	2	5	0	0	5	1	1	0	2	2	2	4	3	4	5	3	2	2	5	0	3	2	2	2	2	2	3	2	0	4	4	6	0	3	4	3	5	3	2	4	2	0	2	4
	2	2	2	4	2	2	5	2	0	5	1	1	0	2	2	2	4	4	4	5	3	2	2	5	0	4	2	2	2	2	0	4	2	0	4	4	6	0	0	4	2	5	4	2	4	2	2	2	4
	2	2	2	4	2	2	0	2	0	5	1	0	2	2	2	2	4	4	4	5	3	2	2	5	0	4	2	2	2	2	0	4	2	0	4	4	6	0	0	4	2	5	4	2	4	2	2	5	4
	2	2	2	4	2	2	0	2	0	5	1	0	2	2	2	2	4	4	4	5	3	3	2	5	0	4	2	2	3	2	1	2	2	0	4	4	6	0	0	4	2	5	4	2	4	2	2	5	4
	3	2	2	4	2	2	1	2	1	5	1	0	2	2	2	2	4	4	4	5	4	3	2	5	0	4	2	2	3	2	2	2	5	0	4	4	6	0	0	4	2	0	4	2	4	2	2	5	4
	3	2	2	4	2	5	2	2	2	5	1	0	2	2	2	2	4	4	4	5	4	3	2	5	0	4	2	2	3	2	2	2	5	0	4	4	6	0	0	4	2	5	4	2	4	2	2	5	4
	3	2	2	4	2	5	2	2	2	5	2	0	2	2	2	2	4	4	4	5	4	3	5	5	0	4	2	2	3	2	2	2	5	0	4	4	6	0	0	4	0	5	4	2	4	2	2	5	4
	3	2	2	4	2	5	2	2	2	5	2	1	2	2	3	2	4	4	4	5	4	3	5	5	0	4	2	2	3	2	2	2	5	0	4	4	6	0	0	4	2	5	4	2	4	2	2	5	4
	3	0	2	4	2	5	5	2	6	5	2	0	2	2	3	2	4	4	4	5	4	3	5	5	0	4	2	2	3	2	2	2	5	0	4	2	6	0	0	4	2	5	4	0	4	2	2	5	4
	3	2	2	4	2	5	5	2	6	0	2	0	3	2	3	2	4	4	4	5	4	3	5	5	0	4	2	2	4	2	2	2	5	0	4	2	6	0	0	4	2	5	4	0	4	2	2	5	4
	4	2	2	4	2	5	5	2	6	0	2	0	3	2	2	2	4	4	4	2	4	4	5	5	0	4	2	2	4	2	2	2	5	0	4	0	6	0	0	4	2	5	4	0	4	2	2	5	2
	4	2	2	4	2	5	5	2	6	0	2	0	3	2	2	2	2	4	4	2	4	4	5	5	0	4	2	2	4	2	2	2	5	0	4	1	6	0	0	4	2	5	4	1	4	0	2	5	2
	4	2	2	4	2	5	5	2	6	0	2	1	3	2	2	2	2	4	4	2	4	4	5	5	0	4	2	2	4	2	0	2	5	0	4	2	6	0	0	4	2	5	4	1	4	2	2	5	2
	4	2	2	4	2	5	5	2	6	0	2	1	3	2	2	2	2	0	4	5	4	4	5	5	0	4	2	2	4	2	0	2	5	0	4	2	6	0	0	4	2	5	4	0	4	2	2	5	2
	4	2	2	4	2	5	5	5	6	0	2	0	4	2	2	2	2	0	4	5	4	4	5	5	0	4	2	2	4	2	0	2	5	0	4	2	6	0	0	4	2	5	4	1	4	2	2	5	2
	4	2	2	4	2	5	0	5	6	0	2	1	4	5	2	2	2	0	4	5	4	4	5	5	0	4	2	2	4	2	1	2	5	0	4	2	6	0	0	4	2	5	4	1	4	2	2	5	2
	4	2	2	4	2	5	0	5	6	0	2	0	4	5	2	2	2	0	4	5	4	4	5	5	0	4	2	2	4	2	1	2	5	0	4	2	6	0	0	4	2	5	4	1	4	2	2	5	3
	4	2	2	4	2	5	0	5	6	0	2	1	4	5	2	2	2	0	4	5	4	4	5	5	0	4	2	2	4	3	1	2	5	0	4	2	6	0	0	4	2	5	4	2	4	2	2	0	3
	4	2	2	4	2	5	0	5	6	0	2	0	4	5	2	2	2	0	4	5	4	4	5	5	0	4	2	2	4	3	2	3	5	0	4	2	6	0	0	4	2	5	4	2	4	2	2	1	3
	4	2	2	4	2	5	0	5	6	1	2	1	4	5	5	2	2	0	4	5	4	4	0	5	0	4	2	2	4	3	2	3	5	0	4	2	6	0	0	4	2	5	4	2	4	2	2	2	3
	4	2	2	4	2	5	0	5	6	1	2	0	4	5	5	2	2	0	4	5	4	4	1	5	0	4	2	2	4	3	2	3	5	1	4	2	6	0	0	4	2	5	4	2	4	2	2	2	3
	4	2	2	4	2	5	0	5	6	1	2	0	4	5	5	2	2	0	4	5	4	4	2	5	0	4	2	2	4	3	2	3	5	2	2	2	6	0	0	4	2	5	4	2	4	2	2	2	3
	4	2	2	4	2	5	0	5	6	1	2	0	4	5	5	2	2	0	3	5	4	4	2	5	0	4	2	2	4	2	5	3	5	2	2	2	6	0	0	4	2	5	4	2	4	2	2	2	3
	4	2	2	4	2	5	0	5	2	2	2	0	4	5	5	2	2	0	2	5	4	4	2	5	0	0	2	2	4	2	5	3	5	0	0	5	6	0	0	4	2	5	4	2	4	2	2	2	3
	4	2	2	4	2	5	0	1	2	2	2	0	4	5	5	3	2	0	2	5	4	4	2	5	0	2	2	2	4	2	5	3	5	1	2	5	6	0	0	4	2	5	4	2	4	2	0	2	4
	4	2	2	4	2	5	0	2	2	2	2	0	4	5	5	3	2	0	2	5	4	4	2	5	0	2	2	2	4	2	5	3	5	0	2	5	6	0	0	4	2	5	4	2	4	2	2	2	4
	4	2	2	4	2	5	0	2	2	2	2	1	4	5	5	3	2	0	2	5	4	4	2	5	0	2	2	2	4	2	5	3	5	0	2	5	6	0	0	4	2	5	4	2	4	2	2	2	4
	4	0	2	4	2	5	0	2	2	2	2	2	4	5	5	3	2	0	2	5	2	4	2	5	0	2	2	2	4	2	5	4	5	0	2	5	6	0	0	4	2	5	4	2	4	2	2	5	4
	4	0	2	4	2	5	0	2	2	2	2	2	4	5	5	3	2	0	0	5	0	4	2	5	0	2	2	2	4	2	5	4	5	0	2	5	6	0	0	4	2	5	4	2	4	2	2	5	4
	4	2	2	4	2	5	0	2	2	2	2	2	4	5	5	3	2	2	1	5	0	4	2	5	0	2	0	2	4	2	5	4	5	0	2	5	6	0	0	4	2	5	4	2	4	2	2	5	4
	4	2	2	4	2	5	0	2	0	2	2	2	4	5	5	3	2	0	0	5	0	4	2	5	0	2	0	2	4	2	5	4	5	0	2	5	6	0	0	4	2	5	4	2	4	2	2	5	4
	4	2	2	4	2	5	0	2	2	2	2	2	4	5	5	4	2	0	2	5	0	4	2	5	0	2	0	2	4	2	5	4	5	0	2	5	6	0	0	4	5	5	4	2	0	2	2	5	4
	4	2	2	4	2	5	0	2	0	2	2	2	4	0	5	4	2	1	2	5	2	4	2	5	0	2	0	2	4	5	5	4	5	0	2	5	6	1	0	4	5	1	4	2	2	2	2	5	4
	4	2	2	4	2	5	1	2	0	2	2	2	4	0	5	4	2	2	2	5	2	4	2	5	0	2	0	2	4	5	5	2	5	0	2	5	6	0	0	4	5	2	4	2	2	2	2	5	4
	4	2	2	4	2	5	2	5	0	2	2	2	4	0	5	4	2	2	2	5	2	4	2	5	0	2	0	2	4	5	5	2	5	0	2	5	6	1	0	4	5	2	4	2	2	2	2	5	4
	4	2	3	4	2	5	0	5	0	2	3	2	4	2	5	4	2	2	2	5	2	4	2	5	0	2	0	2	4	5	5	2	5	0	2	5	6	1	0	4	5	2	3	2	2	2	2	5	4
	4	2	3	4	2	5	1	5	0	2	3	2	4	2	5	4	2	2	2	5	2	4	2	5	0	2	0	2	4	5	5	2	5	0	2	5	6	1	0	4	5	2	0	2	2	2	2	5	4
	4	2	3	4	2	5	2	2	0	2	3	2	4	2	5	4	1	2	2	5	2	4	2	5	0	2	0	2	4	5	5	2	5	0	2	5	6	1	0	4	5	2	2	2	2	2	2	5	4
	4	2	2	4	2	5	2	2	0	2	3	2	4	2	5	4	2	2	2	5	2	4	2	5	0	2	1	2	4	5	2	2	5	0	2	5	6	1	0	4	5	2	2	2	2	2	2	5	4
	4	2	2	4	2	5	2	2	0	2	3	2	4	2	0	4	2	2	2	5	2	4	2	5	0	2	1	2	4	5	2	2	5	0	2	5	6	1	0	0	5	2	2	2	2	2	2	5	4
	4	2	2	4	2	5	2	2	0	2	3	2	4	2	1	4	2	2	2	5	2	4	2	5	0	2	2	2	4	5	2	2	5	0	2	0	6	1	0	0	5	2	2	2	2	2	2	5	4
	4	2	2	4	2	5	2	2	2	2	3	2	4	2	2	4	2	2	2	5	2	4	2	5	0	2	2	2	4	5	2	2	5	1	5	1	6	0	0	2	5	2	2	2	2	2	0	5	4
	4	2	2	4	2	5	2	2	2	2	3	2	4	2	2	4	2	2	2	5	2	4	2	5	0	2	2	2	4	5	2	2	5	1	5	1	6	0	0	2	5	2	2	2	2	2	0	5	4
	4	2	2	4	2	5	2	2	2	2	4	2	4	2	2	4	2	2	2	5	2	4	2	5	0	2	2	2	4	5	2	2	5	1	5	2	6	0	0	2	5	2	2	2	2	2	1	5	4
	4	2	2	4	2	5	2	2	2	2	4	2	4	2	2	4	2	2	2	5	2	4	2	5	0	2	2	2	4	5	2	2	5	1	5	2	6	1	0	2	5	2	2	2	2	2	2	5	4
	4	2	2	4	2	5	2	2	2	2	4	2	4	2	2	4	2	2	2	5	2	4	0	5	1	2	2	2	4	5	2	2	5	1	0	2	6	1	0	2	5	2	2	2	2	2	2	5	4
	4	0	2	4	2	2	2	2	2	2	4	2	4	2	0	4	2	2	2	5	2	4	0	5	0	2	2	2	4	5	2	0	5	1	5	2	6	0	0	0	5	0	0	2	2	2	2	5	4
	4	2	2	4	2	2	2	2	2	2	4	2	4	2	1	4	2	2	5	5	2	4	1	5	1	2	2	2	4	5	2	2	5	1	5	2	6	0	0	0	2	1	2	2	2	2	2	5	4
	4	2	2	4	2	2	2	2	0	2	4	2	4	2	2	4	2	5	5	5	2	4	2	5	0	2	2	2	4	5	2	2	5	1	5	2	6	0	0	1	2	2	2	5	2	2	2	0	4
	4	2	2	4	2	2	2	2	0	2	4	2	4	2	2	0	2	5	5	5	2	4	2	5	0	2	2	2	4	5	2	2	5	1	5	2	6	0	0	2	2	2	2	5	2	2	2	1	4
	4	2	3	4	2	2	2	2	0	0	4	2	4	2	2	2	2	5	5	5	2	4	2	5	0	2	2	2	4	5	2	5	5	1	5	2	6	0	0	2	2	2	2	5	2	2	2	2	4
	4	2	3	4	2	2	2	2	0	0	4	2	4	2	2	2	2	5	5	5	2	4	2	5	0	2	2	2	4	5	2	5	5	1	5	2	6	0	0	2	2	0	2	5	2	2	2	2	4
	4	2	3	4	2	2	2	2	0	1	4	2	4	2	2	2	2	5	5	5	2	4	2	5	1	2	2	2	4	5	2	5	2	1	5	2	6	0	0	2	2	0	2	5	2	2	2	2	4
	4	2	3	4	2	2	2	2	2	2	4	2	4	2	2	2	2	5	5	0	2	4	2	5	0	2	2	2	4	5	2	5	2	1	5	2	6	0	0	2	2	1	0	5	2	2	2	2	4
	4	2	3	4	2	2	2	2	2	2	4	2	4	2	2	2	2	5	5	1	2	4	2	5	1	2	2	2	4	5	2	5	2	1	5	2	6	0	0	2	2	2	2	5	2	2	2	2	2
	4	2	3	4	2	2	2	2	2	2	4	2	4	2	2	2	2	5	5	1	2	4	2	0	0	2	2	2	4	5	2	5	2	1	5	2	6	0	0	2	2	2	2	5	5	3	2	2	2
	4	2	3	0	2	2	2	2	2	2	4	2	4	2	2	2	2	0	5	2	2	4	2	0	1	2	2	2	4	5	2	5	2	2	5	2	6	0	0	2	2	2	2	5	5	3	2	2	2
	4	2	3	2	2	2	2	2	2	2	4	2	4	2	2	2	2	5	5	2	2	4	2	0	1	2	2	3	4	5	2	5	2	2	5	2	6	0	0	2	2	2	2	5	5	3	2	2	2
	4	2	4	2	2	2	2	2	2	2	4	2	4	2	2	2	2	5	5	5	2	4	2	1	0	2	2	3	4	5	2	5	2	2	5	2	6	0	0	2	2	2	2	5	5	3	2	2	2
	4	5	4	0	2	2	2	0	2	2	4	2	4	2	2	2	2	5	5	5	2	4	2	1	0	2	2	3	4	5	2	5	2	2	5	2	6	0	0	2	0	2	2	5	5	3	2	2	2
	4	5	4	1	2	2	2	1	2	2	4	2	4	2	0	2	2	5	5	5	2	4	2	2	0	2	2	3	4	5	2	5	2	2	5	2	6	0	0	2	0	2	2	5	5	3	2	2	2
	4	5	4	2	2	2	2	2	2	2	4	3	4	2	2	2	5	5	5	5	2	4	2	2	0	2	2	3	4	5	2	5	2	2	5	2	6	0	0	2	0	2	2	5	0	3	2	2	2
	4	5	4	2	0	2	2	2	2	2	4	3	4	2	2	2	5	5	5	5	2	4	2	2	0	2	2	4	4	5	2	5	2	2	5	2	6	0	0	2	0	2	2	5	5	4	2	2	2
	4	5	4	2	2	2	2	2	2	2	4	3	4	2	2	2	5	5	5	5	2	4	2	2	0	2	2	4	4	5	2	5	2	2	5	2	6	0	0	2	0	2	2	5	5	4	2	2	2
	4	5	4	2	2	2	2	2	2	2	4	3	4	2	2	2	5	5	5	5	3	4	2	2	0	2	2	4	4	5	2	5	2	2	5	2	6	0	0	2	0	2	2	5	5	4	2	2	2
	4	5	4	2	2	2	2	2	2	2	4	3	4	2	2	2	5	5	5	5	3	4	2	2	0	2	2	4	4	5	2	5	2	2	5	2	6	0	0	2	0	2	2	5	5	4	2	2	2
	4	5	4	2	2	2	2	2	2	2	2	3	4	2	2	2	5	5	5	5	3	4	2	2	0	2	3	4	4	5	2	5	2	2	5	2	6	0	0	2	0	2	0	5	5	4	2	2	2
	4	5	4	2	2	2	2	2	2	2	2	3	4	2	2	2	5	5	5	5	3	4	2	2	0	2	3	4	4	5	2	5	2	2	5	2	6	0	0	2	0	2	0	5	5	4	2	3	2
	4	5	4	2	2	2	2	2	2	2	2	4	4	2	2	2	5	5	5	5	3	4	2	2	0	2	3	4	4	5	2	5	2	0	5	2	6	0	0	2	0	2	1	5	5	4	2	3	2
	4	5	4	2	2	2	2	2	2	2	2	4	4	2	2	2	5	5	5	5	3	4	2	2	0	2	3	4	4	5	2	5	2	0	5	2	6	0	0	2	0	2	2	5	5	4	2	3	2
	4	5	4	2	2	2	0	2	2	2	0	4	4	2	2	2	5	5	5	5	4	2	2	2	0	2	3	4	4	5	2	5	2	0	5	2	6	0	0	5	0	2	2	5	5	4	2	3	2
	4	5	4	2	2	2	0	2	2	2	1	4	4	2	2	2	5	5	5	5	4	0	2	2	0	2	3	4	4	5	2	0	2	0	5	2	6	0	0	5	0	2	2	5	5	4	2	3	2
	4	5	4	5	5	2	0	2	2	2	1	4	4	2	3	2	5	5	5	5	4	2	2	2	0	2	3	4	4	0	2	0	2	0	5	2	6	0	0	5	0	2	2	5	5	4	2	3	2
	4	5	4	5	5	2	0	2	2	2	1	4	4	2	3	0	5	5	5	5	4	2	2	2	0	2	3	4	4	1	2	0	2	0	5	2	6	0	0	5	0	2	2	2	5	4	2	3	2
	4	5	4	5	5	2	0	2	2	2	1	4	4	2	3	2	2	5	5	5	4	2	2	2	0	2	3	4	4	2	2	1	2	0	5	2	6	0	0	5	0	2	2	2	5	4	2	3	2
	4	5	4	5	5	2	0	2	3	2	1	4	4	2	3	2	2	5	5	5	4	2	2	2	0	2	3	4	4	2	2	2	2	0	5	2	6	0	0	5	0	2	2	2	5	4	2	3	2
	4	5	4	5	5	2	0	2	3	2	2	4	4	2	3	2	2	5	5	5	4	2	2	2	0	2	4	4	3	2	2	2	2	0	5	2	6	0	0	5	0	2	2	2	5	4	2	0	2
	4	5	4	5	5	2	0	2	3	2	1	4	4	2	2	2	2	5	0	5	4	2	2	2	1	2	4	4	3	2	2	2	2	0	5	2	6	0	0	5	0	2	2	2	5	4	2	2	2
	4	5	4	5	5	2	0	2	3	2	2	4	4	2	2	2	2	5	0	5	4	2	2	2	1	2	4	4	3	2	2	0	2	0	0	2	6	0	0	5	0	2	2	2	5	4	2	2	2
	4	5	4	5	5	2	0	2	3	2	2	4	4	2	2	2	2	5	0	5	4	2	2	2	0	2	4	4	4	2	0	1	2	0	2	2	0	0	0	5	0	2	2	2	5	4	2	2	2
	4	5	4	5	5	2	0	2	4	2	2	4	4	2	3	2	2	5	1	5	4	2	2	2	1	2	4	4	3	2	0	2	2	0	2	2	2	0	0	5	0	2	2	2	5	4	2	2	2
	4	5	4	5	5	2	0	2	4	2	2	4	4	2	3	2	2	5	2	5	4	0	2	2	1	2	4	4	3	2	2	2	0	1	2	2	2	0	0	5	0	2	2	2	5	4	2	2	2
	4	5	4	5	5	2	0	2	4	2	2	4	4	2	4	2	2	5	2	5	4	1	2	2	0	5	4	4	3	2	2	2	0	1	2	2	2	0	0	5	0	2	2	2	2	4	2	2	2
	4	5	4	5	5	2	0	2	4	2	0	4	4	2	4	2	2	2	2	5	4	0	2	2	0	2	4	4	3	2	2	2	1	1	2	2	2	0	0	5	0	2	2	2	2	4	2	2	2
	4	5	4	5	5	2	0	2	4	2	0	4	5	3	4	2	2	2	2	5	4	1	2	2	0	5	4	4	3	2	2	2	2	1	2	2	2	0	0	5	0	2	2	2	2	4	2	2	2
	4	5	4	5	5	2	2	2	4	2	0	4	5	3	4	2	2	2	2	5	4	2	2	2	1	5	4	4	3	2	2	2	2	2	5	2	2	0	0	5	0	2	2	2	2	4	2	2	2
	4	5	4	5	5	2	0	2	4	2	0	4	5	3	4	2	2	2	2	5	4	2	2	0	1	5	4	4	3	2	2	2	2	2	5	2	2	0	0	5	0	2	2	2	2	4	2	3	2
	4	5	2	5	5	2	0	2	4	0	0	4	5	3	4	2	2	2	2	5	4	2	2	0	1	5	4	4	3	2	2	2	2	0	5	2	2	0	0	5	0	2	2	2	2	4	2	3	2
	4	5	2	5	5	2	2	2	4	2	0	4	5	3	4	2	2	2	2	5	4	2	3	1	1	5	4	4	3	2	2	2	2	0	5	2	2	0	0	5	0	2	2	2	2	2	2	3	2
	4	5	2	5	5	2	0	2	4	2	1	4	5	3	4	2	2	5	2	5	4	2	3	1	0	5	4	4	3	2	2	2	2	0	5	2	2	0	0	5	0	2	2	2	2	2	5	3	2
	4	5	2	5	5	2	1	2	4	2	2	4	5	3	4	2	2	5	2	5	4	2	3	2	1	5	4	4	2	2	2	2	2	0	5	2	2	0	0	5	0	2	2	0	2	2	5	3	2
	4	5	2	5	5	2	2	2	4	2	2	4	5	4	4	2	2	5	2	5	4	2	0	2	1	5	4	4	5	2	2	2	2	0	5	2	2	0	0	5	0	2	2	1	2	2	0	3	2
	2	5	2	5	5	2	2	2	4	2	2	4	5	4	4	2	2	5	2	5	4	2	2	2	0	5	4	4	5	2	2	2	2	1	5	2	2	0	0	5	0	2	2	2	2	2	0	4	2
	2	5	2	5	5	2	2	2	4	2	5	4	5	4	4	0	2	5	2	5	4	2	2	2	1	5	4	4	5	2	2	2	2	1	5	2	2	0	0	5	0	2	0	2	2	2	0	4	2
	2	5	2	5	5	2	2	2	4	2	5	4	5	4	4	0	2	2	2	5	4	2	0	2	1	5	4	4	5	2	2	2	2	1	5	2	2	0	0	5	0	2	1	2	0	2	0	4	2
	2	5	2	5	5	2	2	2	4	2	5	4	5	4	4	2	2	2	2	5	4	2	1	2	1	5	4	4	5	3	2	2	2	2	5	2	2	0	0	5	0	2	2	2	2	2	0	4	2
	2	5	2	5	5	2	2	2	4	2	5	4	5	4	4	2	2	2	2	5	4	2	2	2	0	5	4	0	5	3	2	2	2	2	5	2	2	0	0	0	0	2	2	2	2	2	0	4	2
	2	5	2	0	5	2	0	2	4	2	5	4	5	4	4	0	2	2	2	5	4	2	2	2	1	5	4	0	5	3	2	0	2	2	5	2	2	0	0	0	0	2	2	2	2	2	0	4	2
	2	5	2	1	5	2	2	2	4	2	5	4	5	4	4	2	2	2	2	5	4	2	2	2	1	5	4	2	5	3	3	2	2	0	5	2	2	0	0	0	0	2	2	2	2	2	0	4	2
	2	5	2	2	5	2	2	2	4	2	5	4	5	4	2	2	2	2	2	5	4	2	2	2	1	5	4	2	5	3	3	2	2	0	5	2	2	0	0	0	0	2	2	2	2	2	0	4	2
	2	5	2	0	5	2	2	2	4	2	5	4	5	4	2	2	2	2	2	2	4	2	2	2	1	5	4	2	5	3	3	2	2	0	5	2	2	0	0	0	0	2	2	2	2	2	0	4	2
	2	5	2	0	5	0	0	2	4	2	5	4	5	4	3	2	2	2	2	2	0	2	2	2	1	5	4	2	5	2	3	2	2	0	5	2	2	0	0	0	0	2	2	2	2	2	1	0	2
	2	5	5	0	5	1	2	2	4	2	5	4	5	4	0	2	2	2	2	2	2	2	2	2	0	5	4	5	5	2	3	2	2	1	5	2	2	0	0	0	0	2	2	2	2	2	1	2	2
	2	5	5	1	5	2	2	2	4	2	5	4	5	4	1	2	2	2	2	2	2	2	2	2	0	5	4	5	5	2	3	2	2	1	5	2	2	0	0	0	0	2	0	2	2	2	1	2	2
	2	5	2	1	5	2	2	2	4	0	5	4	5	4	2	2	2	2	2	2	2	2	2	2	1	5	4	5	5	2	3	2	2	1	5	2	2	0	0	0	0	2	1	2	2	2	1	2	2
	2	5	2	2	5	0	2	2	4	2	5	4	0	4	2	2	2	2	2	2	2	2	2	2	1	5	4	5	5	2	4	2	2	2	2	2	2	0	0	0	0	2	2	2	2	2	1	0	2
	2	5	5	2	5	0	2	2	4	2	5	4	1	4	2	2	2	2	2	2	2	2	2	2	1	5	4	5	5	2	4	2	2	2	2	2	2	0	0	1	0	0	2	2	2	5	2	2	2
	2	5	5	2	5	2	2	2	4	2	5	4	2	4	2	2	2	2	2	2	2	2	2	3	1	5	4	5	5	2	4	2	2	2	2	2	2	0	0	2	0	2	5	2	2	5	2	2	2
	0	5	5	2	5	2	2	2	4	2	5	4	2	4	3	0	2	2	2	2	2	2	2	3	1	5	4	5	5	2	4	2	2	2	2	2	2	0	0	2	0	2	5	2	2	5	2	0	2
	2	5	5	2	5	2	2	2	4	2	5	4	2	4	3	2	2	2	2	2	2	2	2	3	1	5	4	5	5	3	4	2	2	2	2	2	2	0	0	2	0	2	5	2	2	5	2	2	2
	2	5	5	2	5	2	2	0	4	2	5	4	2	4	3	2	2	2	2	2	2	2	2	3	1	5	4	5	5	3	4	2	2	2	2	2	2	0	0	2	0	0	5	2	2	5	2	2	2
	2	5	5	2	5	2	2	2	0	2	5	4	2	4	3	2	2	2	2	2	2	2	2	3	1	5	4	5	5	3	4	2	2	2	2	2	2	0	0	2	0	0	5	2	2	5	2	2	2
	0	5	5	2	5	2	2	0	2	2	5	4	2	4	4	2	2	2	2	2	2	2	2	3	1	5	4	5	5	3	4	2	2	2	0	2	2	0	0	2	0	2	5	2	2	5	2	2	2
	1	5	5	2	5	2	2	1	2	2	5	4	2	4	4	2	2	2	2	2	2	2	2	3	1	5	4	5	1	3	4	2	2	2	2	2	2	0	0	2	0	2	5	2	2	5	2	2	2
	2	5	5	2	5	2	2	2	0	2	5	4	2	4	4	0	2	2	2	2	2	2	2	3	1	5	4	5	2	4	4	2	2	2	2	2	2	0	0	2	0	2	5	2	2	5	2	2	2
	2	5	5	2	5	2	2	2	2	2	5	4	2	4	4	2	2	2	2	2	2	2	2	3	1	5	4	5	2	4	4	2	2	2	2	2	2	0	0	2	0	2	5	2	2	5	2	2	5
	2	5	5	2	5	2	2	2	2	2	5	4	2	4	4	2	2	2	2	2	2	2	2	4	1	5	4	5	2	4	4	2	2	2	2	2	2	0	0	2	0	2	5	2	2	5	2	2	5
	2	5	5	2	5	2	2	2	2	2	5	4	2	4	4	2	2	2	2	0	2	2	2	4	1	5	4	5	2	4	4	2	2	0	2	2	2	0	0	2	0	2	5	2	2	5	2	2	5
	2	5	5	2	5	2	2	2	2	0	5	4	2	4	4	2	2	2	2	1	2	2	2	4	0	5	4	5	2	4	3	2	2	0	2	2	2	0	0	2	0	2	5	0	2	5	2	2	5
	2	5	5	2	5	2	2	2	2	0	5	4	2	2	4	2	2	2	2	2	2	2	0	4	1	5	4	5	2	4	2	2	2	0	2	2	2	0	0	2	0	2	5	1	2	5	2	2	5
	2	5	5	2	5	2	2	2	2	0	5	4	2	2	4	2	2	2	2	2	2	2	0	4	0	5	4	5	2	4	2	2	2	0	2	2	2	0	0	2	0	2	5	0	2	5	2	2	5
	2	5	5	2	5	2	2	2	2	0	5	4	2	2	4	2	2	2	2	2	0	2	2	4	1	5	4	5	2	4	2	2	2	0	2	2	2	0	0	2	0	0	5	1	2	5	2	2	5
	2	5	5	2	5	2	2	2	2	0	5	3	2	2	4	0	2	0	2	2	1	2	2	4	0	5	4	5	2	4	2	2	2	0	2	3	2	0	0	2	0	2	5	1	2	5	2	2	5
	2	5	5	2	5	2	2	2	2	0	5	3	2	2	4	0	2	0	2	2	1	2	0	4	0	5	4	5	2	4	2	2	2	0	2	3	2	0	0	2	0	2	5	2	2	5	2	2	5
	2	5	5	2	5	2	2	2	2	0	5	2	2	2	4	2	2	0	2	2	5	2	1	4	0	5	4	5	2	4	2	2	2	1	2	3	2	0	0	2	0	2	5	2	2	5	2	2	5
	2	5	5	2	5	2	2	2	3	0	5	2	2	2	4	2	2	0	2	2	5	2	2	4	0	5	4	5	2	4	2	0	0	1	2	3	2	0	0	2	0	2	5	2	2	5	2	3	5
	2	2	5	2	5	2	2	2	3	0	5	2	2	2	4	0	2	2	2	2	5	2	2	4	0	5	4	5	2	4	2	0	2	1	2	3	2	0	0	2	0	2	5	2	2	5	2	3	5
	2	2	5	2	5	2	2	2	3	0	5	2	2	0	4	1	2	2	2	2	5	2	2	4	0	5	4	5	2	4	2	2	2	2	2	3	2	0	0	2	0	2	0	2	2	0	2	3	5
	2	2	5	2	5	2	2	2	2	0	5	2	2	2	4	2	2	2	2	2	5	2	2	4	0	0	4	5	2	4	2	2	2	2	2	4	2	0	0	2	0	2	5	2	2	5	2	3	5
	2	2	5	2	5	2	2	2	2	0	5	2	2	2	4	2	2	2	2	2	5	2	2	4	0	1	4	5	2	4	2	2	2	2	2	4	2	0	0	2	0	2	5	2	2	5	2	3	5
	2	2	5	2	5	2	2	2	2	0	5	2	2	2	0	2	2	2	2	2	5	2	2	4	0	1	4	5	2	4	2	2	2	2	2	4	2	0	0	2	0	2	5	2	3	5	2	3	5
	2	2	5	2	5	2	3	2	2	0	5	2	2	2	2	2	2	2	2	2	5	2	2	4	0	2	4	5	2	4	2	2	2	2	2	2	2	0	0	2	0	2	5	2	3	5	2	4	5
	2	2	5	2	5	2	3	2	2	0	5	2	2	2	2	2	2	2	2	3	5	2	2	4	0	2	4	5	2	4	2	0	2	2	2	2	2	0	0	2	0	2	0	2	3	0	2	4	5
	2	2	5	2	5	2	3	2	2	0	5	2	2	2	2	5	2	2	2	3	5	2	2	4	0	2	4	5	2	4	2	2	2	2	2	2	2	0	0	2	0	2	1	2	3	0	2	4	5
	2	2	5	2	5	2	3	2	2	0	5	2	2	2	2	5	2	2	2	3	5	2	2	4	1	5	2	5	2	4	0	2	2	2	2	2	2	0	0	2	0	2	2	2	3	1	2	4	5
	2	2	5	2	5	2	4	2	2	0	5	2	2	2	2	5	2	2	2	3	5	2	2	2	1	5	2	5	2	4	0	2	2	2	2	2	2	0	0	2	0	2	2	2	3	2	2	4	5
	2	2	5	2	5	2	4	2	2	0	5	2	2	2	2	5	2	2	2	3	5	2	0	2	0	5	2	5	2	4	0	2	2	2	0	2	2	0	0	2	0	2	2	2	4	2	2	4	5
	2	2	5	2	5	2	4	2	2	0	5	2	2	2	2	5	2	2	2	3	5	2	1	3	1	5	2	5	2	4	0	2	2	2	2	0	2	0	0	2	0	2	2	2	4	2	2	4	5
	2	2	5	2	5	2	4	2	0	0	5	2	2	2	2	5	2	2	2	3	5	2	2	3	1	5	2	5	0	4	0	2	2	2	2	0	2	0	0	2	0	2	5	2	4	2	2	4	5
	2	2	5	2	5	2	4	2	2	0	5	5	2	2	2	5	2	2	2	4	5	3	2	4	1	5	2	5	2	4	0	2	2	2	2	1	2	0	0	2	0	2	5	2	4	2	2	4	5
	2	2	5	2	5	2	4	2	2	0	5	5	2	2	2	5	2	2	2	4	5	3	5	4	0	5	2	5	2	4	0	2	2	2	2	2	2	0	0	2	0	2	5	2	4	2	0	4	5
	2	2	5	2	5	3	4	2	2	0	5	0	2	2	2	5	2	2	2	4	5	3	0	4	1	5	2	5	2	4	0	2	2	2	2	2	2	0	0	2	0	2	5	2	4	2	0	4	5
	0	2	5	2	5	3	4	2	2	0	5	1	2	2	2	5	0	2	2	4	5	3	1	4	1	5	2	5	2	4	0	2	2	2	2	2	2	0	0	2	0	2	5	2	4	2	2	4	5
	1	2	5	2	5	3	4	2	2	0	5	2	2	2	2	5	2	2	2	4	5	3	5	4	1	5	2	5	2	4	1	2	2	2	2	2	2	0	0	2	0	2	5	2	4	2	0	4	5
	2	2	5	2	5	3	4	2	2	0	5	2	2	0	2	5	2	2	0	4	5	3	5	4	1	0	2	5	2	4	2	2	2	2	2	2	2	0	0	2	0	2	0	2	4	2	2	4	5
	2	2	5	2	5	3	4	2	2	1	5	2	2	2	2	5	2	2	2	4	5	3	5	4	1	0	2	5	2	4	0	2	2	2	2	5	2	0	0	2	0	2	5	2	4	2	2	4	5
	2	2	5	2	5	3	4	2	5	1	5	5	2	2	2	5	2	2	2	4	5	3	5	4	1	0	5	5	2	4	0	2	2	2	2	5	2	0	0	2	0	2	5	2	4	2	2	4	5
	2	2	2	2	5	3	4	2	5	1	5	5	2	2	2	5	0	2	2	4	5	4	5	4	1	0	5	5	2	4	1	2	2	2	2	5	2	0	1	2	0	2	5	2	4	2	2	4	5
	2	2	2	2	5	4	4	2	5	1	5	5	2	2	2	5	2	2	2	4	5	4	5	2	1	1	5	5	2	4	2	2	2	2	0	5	0	0	1	2	0	2	5	2	4	2	2	4	5
	2	2	2	2	5	4	4	2	5	2	5	5	2	2	2	5	2	2	2	4	5	4	5	2	1	1	5	5	2	4	0	2	2	2	2	5	0	0	1	2	0	2	5	2	4	2	0	4	5
	2	2	2	2	5	4	4	2	5	2	5	5	2	2	2	5	2	2	2	4	5	4	5	2	1	2	5	5	2	4	2	2	2	2	2	5	1	0	1	2	0	2	5	2	4	2	0	4	5
	2	2	2	2	5	4	4	2	5	2	5	5	2	2	2	5	2	2	2	4	5	4	5	2	1	2	5	5	2	4	2	2	2	2	2	5	2	0	1	2	0	2	5	2	4	2	2	4	5
	2	2	2	2	2	4	4	2	5	2	5	5	2	2	2	5	2	2	2	4	5	4	5	3	1	2	5	5	2	4	2	2	2	2	2	5	2	0	1	2	0	2	0	2	4	2	0	4	5
	2	2	2	2	2	4	4	2	5	2	5	5	0	2	2	5	2	2	2	4	5	4	5	3	1	2	5	5	2	4	2	2	2	2	2	5	2	0	2	2	0	2	5	2	4	2	2	4	5
	2	2	2	2	2	4	4	2	5	2	5	5	0	2	2	5	2	2	2	4	5	2	5	4	1	2	5	5	2	4	2	2	2	2	2	5	2	0	2	2	0	2	5	2	4	2	2	4	5
	2	2	2	2	2	4	4	2	5	2	5	5	0	2	2	5	2	2	2	4	5	2	5	4	1	2	5	5	2	4	2	2	2	2	2	5	2	0	2	2	0	0	5	2	4	2	2	4	5
	2	2	2	2	2	4	4	2	5	2	5	5	0	2	2	5	2	2	2	4	5	2	5	4	1	2	5	2	2	4	2	2	2	2	2	5	2	0	2	2	0	0	5	2	2	2	2	4	2
	2	2	2	2	2	4	4	2	5	2	5	5	0	2	3	5	2	2	2	4	5	2	5	2	1	2	5	2	2	4	2	2	2	2	2	5	2	0	2	2	0	0	5	2	0	2	2	4	2
	2	2	0	2	2	4	4	2	5	2	5	5	0	2	3	5	2	2	2	3	5	2	5	2	2	2	5	2	2	4	2	2	2	5	2	5	2	0	2	2	0	2	5	2	2	2	2	4	2
	2	2	2	2	2	4	4	2	5	2	5	0	0	2	3	5	2	3	2	2	5	2	5	2	2	2	5	2	2	4	2	2	2	5	2	5	2	0	2	2	0	2	5	2	2	2	2	4	2
	2	2	2	2	2	4	4	2	5	2	0	2	0	2	3	5	2	3	2	2	5	2	5	2	2	2	5	2	2	4	2	2	2	5	2	5	2	0	2	2	0	2	5	2	2	2	2	4	2
	2	2	2	2	2	4	4	2	5	2	0	2	0	2	3	5	2	3	2	2	5	2	0	2	2	2	5	2	2	4	2	2	2	5	2	5	2	0	2	2	0	2	5	2	2	2	2	4	2
	5	2	2	2	2	4	4	2	5	5	1	2	0	2	4	5	2	3	2	2	5	5	1	2	2	2	5	2	2	4	2	2	2	5	2	5	2	0	2	2	0	2	5	2	2	2	2	4	2
	5	2	2	2	2	4	4	2	5	5	1	2	0	2	4	5	2	3	2	2	5	5	1	2	2	2	5	2	2	4	2	2	2	5	2	5	0	0	2	2	0	2	5	2	2	2	2	4	5
	5	2	2	2	2	4	4	2	5	5	1	2	0	2	4	5	2	3	2	2	5	5	5	2	2	2	5	2	2	4	2	2	2	5	2	5	1	0	2	2	0	2	5	2	2	2	2	4	5
	5	2	2	2	2	4	4	5	5	5	1	2	0	2	2	5	2	3	2	2	5	5	5	2	2	2	5	2	2	4	2	2	2	5	2	0	2	0	2	2	0	2	5	2	2	2	2	4	5
	5	2	2	2	2	4	4	5	5	5	1	2	0	2	2	5	2	4	2	2	5	5	5	2	2	2	5	2	2	4	2	2	2	5	2	1	2	0	2	2	0	2	5	2	2	2	2	0	2
	5	2	2	2	2	2	4	5	2	5	1	2	1	2	2	5	2	4	2	2	5	5	5	2	2	2	5	2	2	4	2	2	2	5	2	1	2	0	2	2	0	2	5	2	2	2	2	0	2
	5	2	2	2	2	2	4	5	2	5	0	2	2	2	2	5	2	4	2	3	5	5	5	2	2	2	5	2	2	4	2	2	2	5	2	1	2	0	2	2	0	2	5	2	2	2	2	0	2
	5	2	2	2	2	2	4	5	2	5	0	2	2	2	0	5	2	4	2	3	5	5	0	2	2	2	5	2	2	4	2	2	2	5	2	5	2	0	2	2	0	2	5	2	2	2	2	0	2
	5	2	2	2	2	2	4	5	2	5	0	2	2	2	1	5	2	4	2	3	5	5	0	3	2	2	5	2	2	4	2	2	2	5	2	5	2	0	2	2	0	2	5	2	2	2	2	2	5
	5	2	2	2	2	2	4	5	2	5	0	2	2	2	2	5	2	4	2	3	5	5	1	3	2	2	5	2	2	4	2	0	2	5	2	5	2	0	2	2	0	2	5	2	0	2	2	2	5
	5	2	2	2	2	2	4	5	2	5	1	2	2	2	2	5	2	4	2	3	5	5	1	3	2	2	5	2	2	4	2	0	2	5	2	5	2	0	2	2	0	2	5	2	0	2	0	2	5
	5	2	2	2	2	2	4	5	2	5	1	2	0	2	2	5	2	4	2	3	5	5	2	3	2	2	5	2	2	4	2	0	2	5	2	5	2	0	2	2	0	2	5	2	0	2	0	2	5
	5	2	2	2	2	2	4	5	2	5	1	2	2	2	2	5	2	4	2	4	5	5	2	3	2	2	5	2	2	4	2	0	2	5	3	5	2	0	2	2	0	2	5	2	0	2	2	2	5
	5	2	2	2	2	2	4	5	2	5	2	2	2	2	2	5	2	4	2	4	5	5	2	0	2	2	5	2	2	4	2	0	2	5	3	5	2	0	2	2	0	2	5	2	0	2	2	2	5
	5	2	2	2	2	2	4	5	2	5	2	2	2	2	2	5	2	4	2	0	5	5	2	2	2	2	5	2	2	4	2	0	2	5	3	5	2	1	2	2	0	2	5	2	0	2	2	2	5
	5	0	2	2	2	2	4	5	2	5	2	0	2	2	2	5	2	4	2	2	5	5	2	2	2	2	5	2	2	4	2	2	2	5	3	5	2	1	2	2	0	2	5	2	0	2	2	2	5
	5	0	2	2	2	5	4	5	2	5	2	1	2	2	5	5	2	2	2	2	5	5	2	2	2	2	5	2	2	4	2	2	2	5	3	5	2	0	2	2	0	2	5	2	0	2	2	2	5
	5	1	2	2	2	5	4	5	0	5	2	2	2	2	5	5	2	2	2	2	5	5	2	2	2	2	5	2	2	4	2	0	2	5	3	5	2	1	2	2	0	2	5	2	0	2	2	2	5
	5	2	0	2	2	5	4	5	1	5	2	2	2	2	5	5	2	2	2	2	5	5	2	0	2	2	5	2	2	4	2	2	2	5	3	5	2	1	2	2	0	2	5	2	0	2	2	2	2
	5	2	1	2	2	5	4	5	2	5	2	2	2	2	5	5	2	2	2	2	5	5	2	2	2	2	5	2	2	4	2	2	2	5	3	5	2	1	2	2	0	2	0	2	0	2	2	2	2
	5	2	2	2	2	5	4	5	2	5	0	2	2	2	5	5	0	2	2	2	5	5	5	2	2	2	2	2	2	4	2	2	2	5	3	5	2	1	2	2	0	2	1	2	0	2	2	2	2
	5	2	2	2	2	5	4	5	2	5	0	2	2	2	5	5	2	2	2	2	5	5	5	2	2	2	2	2	2	4	2	2	2	5	4	5	2	0	2	2	0	2	2	2	0	5	2	2	2
	5	2	2	2	2	5	4	5	0	5	1	2	2	2	5	5	2	2	2	2	5	5	5	2	2	2	2	2	2	4	2	0	2	5	4	5	5	1	2	2	0	2	2	2	0	5	2	2	2
	5	2	2	2	2	5	4	5	2	5	2	2	2	2	5	5	2	2	2	2	5	5	5	2	2	2	2	2	2	4	2	0	2	5	4	0	5	1	2	2	0	2	2	2	0	5	2	2	2
	5	2	2	2	2	5	4	5	2	5	2	2	2	2	5	5	2	2	2	2	5	5	5	2	2	2	2	2	2	3	2	0	2	5	4	0	5	0	2	2	0	2	2	2	0	5	5	2	2
	5	2	2	2	2	5	4	5	2	5	1	2	2	2	5	5	2	2	2	0	5	5	5	0	2	2	2	2	2	2	2	0	2	5	4	0	5	1	2	2	0	2	2	2	0	5	5	2	2
	5	2	2	2	2	5	4	5	0	5	2	2	2	2	5	5	2	2	2	0	5	5	5	1	2	2	2	2	2	2	2	0	2	5	4	1	5	1	2	2	0	2	2	2	0	5	5	5	2
	5	2	2	0	2	5	4	5	0	5	2	2	2	2	5	5	2	2	2	2	5	5	5	2	2	2	2	2	2	2	2	0	2	5	4	0	5	1	2	2	0	2	2	2	0	5	5	5	2
	5	2	2	1	2	5	4	5	2	5	2	2	2	2	5	5	2	2	2	2	5	5	5	2	2	2	2	2	2	2	2	0	2	5	4	0	5	1	2	2	0	2	2	2	0	5	5	5	2
	5	2	2	2	2	5	4	5	2	5	0	2	2	2	5	5	2	2	2	2	5	5	5	2	2	2	2	2	2	2	2	0	5	0	4	0	5	1	2	2	0	2	2	2	0	5	0	5	2
	5	0	2	2	2	5	4	5	2	5	0	2	2	2	0	5	2	2	2	2	5	0	5	2	2	2	2	2	0	2	2	0	5	1	4	0	5	1	2	2	0	2	2	2	0	5	0	5	2
	5	1	2	2	2	5	4	5	2	5	0	2	2	2	1	1	2	2	2	2	5	1	5	2	2	2	2	2	2	2	2	0	5	2	0	0	5	1	2	2	0	2	5	2	0	5	5	5	2
	5	2	2	2	3	5	4	5	2	5	0	2	2	2	1	1	2	2	2	2	5	2	5	2	2	2	2	2	2	2	2	0	5	2	2	0	5	1	2	2	0	2	5	2	0	5	5	5	2
	5	0	2	2	3	5	4	5	2	5	1	2	2	2	1	2	2	2	2	2	5	2	5	2	2	2	2	2	2	2	2	2	5	2	2	0	5	1	2	2	0	2	5	2	0	5	5	5	2
	5	0	2	2	3	5	4	5	2	5	1	2	2	2	5	2	0	2	2	2	5	0	5	2	2	3	2	2	2	2	2	2	5	2	2	0	5	1	2	2	0	2	5	2	0	5	5	5	2
	5	2	2	2	3	5	4	5	2	5	1	2	2	2	5	2	0	2	2	2	5	2	5	2	2	3	2	3	2	2	2	2	5	2	2	0	5	2	2	2	0	2	5	2	0	5	5	5	2
	5	2	2	2	3	5	4	5	2	5	1	2	2	2	5	2	0	2	2	2	5	2	5	2	2	3	2	3	2	2	2	2	5	2	2	0	5	2	2	2	0	2	5	2	0	5	5	5	2
	5	2	2	2	3	5	4	5	2	5	1	2	2	2	5	2	0	2	2	2	5	2	5	2	2	3	2	3	2	2	2	2	5	2	2	0	0	2	2	2	0	2	5	2	1	5	5	5	2
	5	2	2	2	3	5	4	5	2	5	1	2	2	2	5	2	0	2	2	2	5	2	5	2	2	3	2	3	2	2	2	2	5	2	2	0	5	2	2	2	0	2	5	2	0	5	5	5	2
	5	2	2	2	4	5	4	5	2	5	2	2	2	2	5	2	0	2	2	2	5	2	5	2	2	3	2	3	2	2	2	2	5	2	2	0	5	2	2	2	0	2	5	2	0	5	5	0	2
	5	2	2	2	4	5	4	2	3	5	2	2	2	2	5	2	0	2	3	2	5	2	0	2	2	3	2	3	2	2	2	2	5	2	0	0	5	2	2	2	0	3	2	2	0	5	5	1	2
	5	2	2	2	4	5	4	2	3	5	2	2	2	2	5	2	0	2	3	2	5	2	1	2	2	4	2	4	2	2	2	2	5	2	2	0	5	2	2	2	0	3	2	2	0	5	5	2	2
	5	2	0	2	4	5	4	2	3	5	2	2	2	2	5	2	0	2	3	2	5	2	2	2	2	4	2	4	2	0	2	2	5	2	2	0	5	2	2	2	0	3	2	0	0	5	5	0	2
	5	2	2	2	4	5	4	2	3	5	2	2	2	2	5	2	0	2	3	2	5	2	2	2	2	4	2	4	2	2	2	2	5	2	2	0	5	2	2	2	0	3	2	2	0	5	5	2	2
	5	2	2	2	2	5	4	2	3	5	2	2	2	2	5	2	0	2	3	2	5	2	2	2	2	4	2	4	2	2	2	2	0	2	0	0	5	2	2	0	0	3	2	0	1	5	5	2	2
	5	2	2	2	2	5	2	2	2	5	1	2	2	2	5	2	0	2	3	3	5	5	2	2	2	4	2	4	2	2	2	2	1	2	0	0	5	2	2	2	0	3	2	0	1	5	5	5	2
	5	2	2	2	2	5	2	2	2	5	1	2	2	2	5	2	0	2	3	3	5	5	2	2	2	4	2	4	2	2	2	1	2	2	0	0	5	2	3	2	0	3	2	0	0	5	5	5	2
	5	2	2	2	2	5	2	2	2	5	0	2	2	2	5	2	0	2	4	3	5	2	2	2	5	4	2	4	2	2	2	2	5	2	0	0	5	2	3	2	0	3	2	1	1	5	5	5	2
	5	2	2	2	2	5	2	2	2	5	0	2	2	2	5	2	0	2	4	3	5	2	2	2	5	4	2	4	2	2	2	2	5	2	0	0	5	2	3	2	0	4	2	1	1	5	5	5	2
	5	2	2	2	3	5	5	2	2	5	0	2	2	2	5	0	0	2	4	3	5	2	2	2	5	4	2	4	2	2	2	2	5	2	0	0	5	2	3	2	0	4	2	2	1	5	5	5	2
	2	2	2	2	3	5	5	2	2	5	0	2	2	2	5	1	0	2	4	3	5	2	2	2	5	4	2	4	2	2	2	2	5	2	0	0	5	3	3	2	0	4	2	2	1	5	5	5	2
	2	2	2	2	3	5	5	2	3	5	2	2	2	2	5	2	0	2	4	3	5	2	2	2	5	4	2	4	2	2	2	2	5	2	0	0	5	3	4	2	0	4	2	2	0	5	5	5	2
	2	2	2	2	3	5	5	2	3	5	2	2	2	2	5	2	0	2	4	4	5	2	2	2	5	4	2	4	2	2	2	1	5	2	0	0	5	3	4	0	0	4	2	2	1	5	5	5	2
	2	2	2	2	4	5	5	2	3	0	2	2	2	2	5	2	0	2	4	4	5	2	2	2	5	4	2	4	2	2	2	0	5	2	0	0	5	3	4	0	0	4	2	2	1	5	5	5	2
	2	2	2	2	4	5	5	2	3	0	2	2	2	0	5	2	0	2	4	4	5	2	2	2	5	4	2	4	2	2	2	0	5	2	1	0	5	3	4	2	0	4	2	2	1	5	5	5	2
	2	2	2	2	4	5	5	2	3	5	2	2	2	1	5	2	0	2	4	4	5	2	2	2	5	4	2	4	2	2	2	0	5	2	0	0	5	4	4	2	0	4	2	2	1	5	5	5	2
	2	2	2	2	4	2	5	2	4	5	2	3	2	2	5	2	0	2	4	4	5	5	2	2	5	4	2	4	2	2	2	0	5	2	1	0	5	4	4	2	0	0	2	5	1	5	5	5	2
	2	2	2	2	4	2	5	2	4	5	2	3	2	2	5	2	0	2	4	4	5	5	2	2	5	4	2	4	2	2	2	0	1	2	1	0	5	4	4	2	0	0	2	5	2	5	5	5	2
	2	0	2	2	4	2	5	2	4	0	2	3	2	2	5	2	0	2	4	4	5	5	2	2	5	4	2	4	2	2	2	0	1	2	2	0	5	4	4	2	0	1	2	5	2	5	5	5	2
	2	0	2	2	4	2	5	2	4	0	0	3	2	2	5	2	0	2	4	4	5	5	2	2	5	4	2	4	2	2	2	0	2	2	2	0	5	4	4	2	0	2	2	5	2	5	5	5	2
	2	0	2	2	4	2	5	2	4	0	1	4	2	2	5	2	0	2	4	4	5	5	2	2	5	4	2	4	2	2	2	0	5	2	2	0	5	4	3	2	0	2	2	5	2	5	5	5	2
	2	0	2	2	4	2	5	2	4	1	2	4	2	2	5	2	0	2	4	4	5	5	2	2	5	4	3	4	2	2	2	0	5	2	2	0	5	4	2	2	0	2	2	5	2	5	5	5	2
	2	1	2	2	4	2	5	2	4	2	2	4	3	2	5	2	0	2	4	4	5	5	2	2	5	4	3	4	5	2	2	2	5	3	0	0	5	4	2	2	0	2	2	5	2	5	5	5	2
	2	2	2	2	4	2	5	2	4	2	2	4	3	2	5	2	0	2	4	4	5	5	2	2	5	4	3	2	5	2	2	2	5	3	0	0	5	4	2	2	0	2	2	5	2	5	5	5	2
	2	2	2	2	4	2	5	2	4	2	2	4	3	5	5	2	0	2	4	4	5	5	2	5	5	4	3	2	5	2	5	2	5	3	0	0	5	4	2	2	0	2	2	5	2	5	5	5	2
	2	2	2	2	4	2	5	2	4	2	2	4	3	5	5	2	0	2	4	4	5	5	2	5	5	4	3	2	5	2	5	2	5	3	1	0	5	4	2	2	0	5	2	5	1	5	5	5	2
	2	2	2	2	4	2	5	2	4	2	2	4	3	5	5	2	0	2	4	4	5	5	2	5	5	4	3	0	5	2	5	2	5	3	2	0	5	4	2	2	NaN	5	2	5	2	5	5	2	2
	2	2	2	2	0	2	0	2	4	2	2	4	3	5	5	2	0	2	4	4	5	5	2	5	5	4	3	2	5	2	5	2	5	3	2	0	5	4	2	2	NaN	5	2	5	2	5	5	2	3
	2	2	2	2	0	2	5	2	4	2	2	4	3	5	5	2	0	2	4	4	5	5	2	5	5	4	4	2	5	2	5	2	5	4	2	0	5	4	2	2	NaN	5	2	5	2	5	5	2	3
	2	2	2	2	2	2	5	2	4	2	2	4	3	5	5	2	0	2	0	4	5	5	2	5	5	4	4	2	5	2	5	2	5	4	2	0	5	4	2	2	NaN	5	2	5	2	5	5	2	3
	2	2	2	2	2	2	5	2	4	2	2	4	3	5	0	0	0	2	2	4	5	5	3	5	5	4	4	2	5	2	5	2	5	4	2	0	5	4	2	5	NaN	5	2	5	2	5	5	2	3
	2	2	2	2	2	2	5	2	4	2	2	4	3	5	0	2	NaN	0	2	4	5	5	3	0	5	4	4	2	5	2	5	2	5	4	2	0	5	4	5	5	NaN	5	2	5	2	5	0	2	3
	2	2	2	2	2	2	5	2	4	2	2	4	4	5	0	2	NaN	1	2	4	5	5	3	1	5	4	4	2	5	2	5	2	5	4	2	0	5	4	5	5	NaN	5	2	5	2	5	0	2	3
	2	2	2	2	2	2	5	2	4	2	2	4	4	5	0	2	NaN	2	2	4	2	5	3	2	5	4	4	2	5	2	5	2	5	4	2	0	5	4	5	5	NaN	5	2	5	2	5	1	2	4
	2	2	2	2	2	2	5	2	4	2	2	4	4	5	0	2	NaN	0	2	4	2	5	3	5	5	4	4	2	5	2	5	2	5	4	2	0	0	4	5	5	NaN	5	2	5	2	5	1	2	4
	2	2	2	2	2	2	5	2	4	2	2	4	4	5	0	2	NaN	1	2	4	2	5	3	5	5	4	4	2	5	2	5	2	5	3	2	0	1	4	5	5	NaN	5	2	5	2	5	5	2	4
	2	2	2	2	2	2	5	2	4	2	2	4	4	5	0	2	NaN	2	2	4	2	5	3	5	5	4	4	2	5	2	5	2	5	2	2	0	2	4	5	5	NaN	5	2	5	2	5	5	2	4
	2	2	2	2	2	2	5	2	4	2	2	4	2	5	0	2	NaN	2	2	4	2	5	3	5	5	4	4	2	1	0	5	2	5	2	2	0	2	4	5	5	NaN	5	2	5	2	5	5	2	4
	2	2	2	2	2	2	5	2	4	2	2	4	2	5	1	2	NaN	2	2	4	2	5	4	5	5	4	4	2	1	2	5	2	5	2	2	0	2	4	5	0	NaN	5	2	5	2	5	5	2	4
	2	2	2	2	2	2	5	2	4	2	2	4	2	5	2	2	NaN	2	2	4	2	5	4	5	5	4	4	2	2	2	5	2	5	2	2	0	2	4	5	5	NaN	5	2	5	2	0	5	2	4
	2	2	2	2	2	2	5	2	4	2	2	4	2	5	2	2	NaN	2	2	4	2	2	4	5	5	4	4	2	2	2	5	2	5	2	2	0	5	4	5	5	NaN	0	2	5	2	1	5	2	4
	2	2	2	2	2	2	5	2	4	2	2	4	2	5	0	2	NaN	2	2	4	2	2	4	5	5	4	4	2	5	2	5	0	5	2	2	0	5	4	5	5	NaN	5	2	5	2	2	5	2	4
	2	2	2	2	2	2	2	2	4	2	2	4	2	5	1	2	NaN	2	5	3	2	2	4	5	5	4	4	2	5	2	5	0	5	2	2	0	5	4	5	5	NaN	5	2	5	2	2	5	2	4
	2	0	2	2	2	2	2	2	4	2	2	4	2	0	2	2	NaN	2	5	3	2	2	4	5	5	4	4	2	5	2	5	0	5	2	2	0	5	4	5	5	NaN	5	2	5	2	2	5	2	4
	2	2	2	2	2	2	2	2	4	2	2	4	2	5	2	2	NaN	2	5	2	2	2	0	5	5	4	4	2	5	2	5	0	5	3	2	0	5	4	5	5	NaN	5	2	5	2	2	5	2	4
	2	2	2	2	2	2	2	2	4	2	2	4	2	5	2	2	NaN	2	5	2	2	2	0	5	5	4	4	2	5	2	5	0	5	3	2	0	0	4	5	5	NaN	5	2	5	2	2	5	2	2
	2	2	2	2	2	2	2	2	4	2	2	4	2	5	0	2	NaN	2	5	5	2	2	0	5	5	4	4	2	5	2	5	0	5	3	2	0	1	4	5	5	NaN	0	2	5	2	2	5	2	2
	2	2	2	2	0	2	2	2	4	2	2	4	2	5	0	2	NaN	2	5	5	2	2	NaN	0	5	4	4	2	5	2	5	0	5	3	0	0	2	4	5	5	NaN	5	2	5	2	2	5	2	2
	2	2	2	2	0	2	2	2	4	2	2	4	2	5	1	2	NaN	2	5	2	0	0	NaN	0	5	4	4	2	5	2	5	0	5	3	0	0	2	4	5	5	NaN	5	2	5	2	2	5	2	2
	2	2	2	2	1	2	2	2	4	2	2	4	2	5	1	2	NaN	2	5	2	0	1	NaN	1	5	4	4	2	5	0	0	1	5	3	0	0	5	0	5	5	NaN	5	2	5	2	2	5	2	2
	2	2	2	2	0	2	2	2	4	2	2	4	2	5	1	2	NaN	2	5	2	0	2	NaN	0	5	4	4	2	5	1	1	1	5	3	1	0	5	0	5	5	NaN	5	2	5	2	2	5	2	2
	2	2	2	2	1	2	2	2	4	2	1	4	2	5	1	2	NaN	2	5	2	0	2	NaN	1	5	4	4	2	5	2	1	2	5	4	0	0	5	1	5	5	NaN	5	2	5	2	2	5	2	2
	2	2	2	2	1	2	2	2	4	2	1	4	2	5	2	2	NaN	2	5	5	2	0	NaN	1	5	4	4	2	5	2	2	2	5	4	2	0	5	0	5	5	NaN	5	2	5	2	2	5	2	2
	2	2	2	2	1	2	2	2	4	2	1	4	2	5	2	3	NaN	2	5	5	2	2	NaN	1	5	4	4	2	5	2	2	2	5	4	2	0	5	0	5	5	NaN	5	2	5	2	2	5	2	2
	2	0	2	2	1	2	2	2	4	2	0	4	2	5	2	3	NaN	2	5	5	2	2	NaN	2	5	2	4	2	5	2	0	2	5	4	2	0	5	0	5	5	NaN	5	2	5	2	2	5	2	2
	2	0	2	2	2	2	2	2	4	2	0	4	2	5	2	3	NaN	2	5	5	2	2	NaN	2	5	2	4	2	1	2	1	2	5	4	2	0	5	1	5	5	NaN	5	2	5	2	2	5	2	2
	2	1	3	2	2	2	2	2	4	2	1	4	2	5	2	3	NaN	2	5	5	2	2	NaN	2	5	2	4	2	2	2	1	2	5	4	2	0	5	1	5	5	NaN	5	2	5	2	2	5	2	2
	2	2	3	2	2	2	2	2	4	2	1	4	2	5	2	3	NaN	2	0	5	2	2	NaN	2	5	2	4	2	2	2	2	2	5	4	0	0	5	1	5	5	NaN	5	2	5	2	2	5	2	2
	2	0	3	2	2	2	2	2	4	2	1	4	2	5	2	3	NaN	2	0	5	2	2	NaN	0	5	2	4	2	2	2	2	2	5	4	0	0	5	1	5	5	NaN	5	3	5	0	2	5	2	2
	2	1	3	2	2	2	2	2	4	2	2	0	2	5	2	3	NaN	2	1	5	2	2	NaN	0	5	2	4	2	2	2	2	2	5	4	2	0	5	2	5	5	NaN	5	3	5	2	2	2	3	2
	2	2	3	2	5	2	2	2	4	2	2	0	2	5	2	4	NaN	2	2	5	2	2	NaN	0	5	2	4	2	2	2	2	2	5	4	2	0	5	2	5	5	NaN	5	3	5	2	2	2	3	2
	0	2	3	2	5	0	2	2	4	2	2	1	2	5	2	4	NaN	2	2	5	2	2	NaN	1	5	2	4	2	2	2	2	2	5	4	2	0	5	2	5	5	NaN	5	3	5	2	2	2	3	2
	0	2	3	0	5	1	2	2	4	2	2	1	2	5	2	4	NaN	2	2	5	2	2	NaN	2	5	2	4	2	2	2	2	2	5	4	2	0	5	0	5	5	NaN	5	3	5	2	2	2	3	2
	2	2	4	1	5	2	2	2	4	2	1	2	2	5	2	4	NaN	2	2	5	2	2	NaN	2	5	5	4	2	2	2	5	2	5	4	5	0	5	0	5	5	NaN	5	3	5	2	2	2	3	2
	2	2	4	2	5	2	2	2	4	2	1	2	2	5	2	4	NaN	2	2	5	2	2	NaN	2	5	5	4	2	2	2	5	2	5	4	5	0	5	1	5	5	NaN	5	3	5	2	2	2	3	2
	2	0	4	2	5	2	2	2	4	2	1	2	2	5	2	4	NaN	2	5	5	2	2	NaN	2	5	5	4	2	2	2	5	2	5	4	5	0	5	1	5	5	NaN	5	3	5	2	2	2	3	2
	2	2	4	2	5	2	2	2	4	2	1	2	2	5	2	4	NaN	2	5	5	2	2	NaN	2	5	5	4	2	2	2	5	2	5	4	5	0	5	1	5	0	NaN	5	3	5	2	2	2	3	2
	2	2	4	2	5	2	2	2	4	2	2	2	2	5	2	4	NaN	2	5	5	2	2	NaN	2	5	5	4	2	2	2	5	2	5	4	5	0	5	1	5	5	NaN	5	4	5	2	2	2	0	2
	2	0	4	5	5	2	2	2	4	2	2	2	2	5	0	4	NaN	2	5	5	2	2	NaN	2	5	5	4	2	2	2	5	2	5	4	5	0	5	2	5	5	NaN	5	4	5	2	2	2	2	2
	2	0	4	5	5	2	2	2	4	0	2	2	2	5	1	4	NaN	2	5	5	2	2	NaN	2	5	5	4	2	2	2	5	2	5	4	5	0	5	2	5	5	NaN	5	4	5	2	2	2	2	2
	2	0	2	5	5	2	2	2	4	1	2	2	2	5	0	4	NaN	2	5	5	2	2	NaN	2	5	5	4	2	2	2	5	2	5	4	5	0	5	0	5	5	NaN	5	4	5	2	2	2	2	2
	2	1	2	5	5	2	2	2	4	2	2	2	2	5	1	4	NaN	2	5	5	2	2	NaN	2	5	0	4	2	2	5	5	2	5	4	5	0	5	1	5	5	NaN	5	4	5	2	2	2	2	2
	2	1	2	5	5	2	2	2	4	2	2	2	2	5	2	4	NaN	2	5	5	2	2	NaN	2	5	5	0	2	2	5	5	2	5	4	5	0	5	2	5	5	NaN	5	4	5	2	2	2	2	2
	2	2	2	5	5	2	2	2	0	2	2	2	2	5	2	4	NaN	2	5	5	2	2	NaN	2	5	5	2	2	2	5	0	2	5	4	5	0	5	2	5	5	NaN	5	4	5	2	2	2	2	2
	2	1	2	5	5	2	2	2	0	2	2	2	2	5	2	4	NaN	2	5	5	2	2	NaN	2	5	5	2	2	2	5	0	2	5	4	5	0	5	0	5	5	NaN	5	4	5	2	2	2	2	2
	2	2	2	5	5	2	2	2	2	2	2	2	2	5	2	4	NaN	2	5	5	2	2	NaN	2	5	5	2	2	2	5	1	2	2	4	5	0	5	0	5	5	NaN	5	4	5	2	2	2	2	2
	2	2	2	5	5	2	2	0	2	2	2	2	2	5	2	4	NaN	2	5	5	2	2	NaN	2	5	5	2	2	2	0	2	2	2	4	5	0	5	0	5	5	NaN	5	4	2	2	2	2	2	2
	2	2	2	5	5	2	2	0	2	2	2	2	2	5	2	4	NaN	2	5	5	2	2	NaN	2	5	5	2	2	2	2	2	2	2	4	5	0	5	0	5	5	NaN	5	4	2	2	2	2	2	3
	2	5	2	5	5	2	2	0	2	0	2	2	2	5	2	4	NaN	0	5	5	2	2	NaN	2	5	2	2	2	2	5	2	2	2	4	5	0	5	0	5	5	NaN	5	0	2	2	2	2	2	3
	2	5	5	5	5	2	0	1	2	2	2	2	2	5	0	4	NaN	0	5	5	2	2	NaN	2	5	2	2	2	2	5	2	2	2	4	5	0	0	0	5	5	NaN	5	2	2	2	2	2	2	3
	2	5	5	5	5	2	0	2	2	2	2	2	2	0	2	4	NaN	0	5	5	3	2	NaN	2	5	2	2	2	2	5	2	2	2	4	5	0	0	0	5	5	NaN	5	2	2	2	2	2	2	3
	2	5	5	5	5	2	2	2	2	2	2	2	2	0	2	4	NaN	0	5	5	3	2	NaN	2	5	2	2	2	2	5	2	2	2	4	5	0	0	0	5	5	NaN	5	2	2	3	2	2	2	3
	2	5	5	5	5	2	2	2	2	2	2	2	2	0	2	4	NaN	0	5	5	3	2	NaN	2	5	2	2	2	2	5	2	2	2	3	5	0	1	0	5	5	NaN	5	2	2	3	2	2	2	2
	2	5	5	5	5	0	2	2	2	2	2	2	2	0	2	4	NaN	0	5	5	3	2	NaN	2	5	2	2	2	2	5	2	2	2	2	5	0	2	0	5	5	NaN	5	2	2	3	2	5	2	2
	2	5	5	5	5	1	2	2	2	2	2	5	2	0	2	4	NaN	0	5	0	3	2	NaN	2	5	5	2	2	2	5	2	2	2	2	5	0	2	0	5	5	NaN	5	0	2	3	2	5	2	2
	2	5	5	5	5	0	2	2	2	2	2	5	2	0	2	4	NaN	0	5	NaN	3	2	NaN	2	1	5	2	2	2	5	2	2	2	2	5	0	2	0	5	5	NaN	5	0	2	3	2	5	2	2
	2	5	5	5	5	0	2	2	2	2	2	5	2	0	2	4	NaN	0	5	NaN	3	2	NaN	2	1	5	2	2	2	5	2	2	2	2	5	0	2	0	5	5	NaN	5	1	2	3	2	5	2	2
	2	5	5	0	5	0	2	2	2	2	2	5	2	0	2	4	NaN	0	5	NaN	3	2	NaN	2	1	5	2	2	2	5	2	2	2	2	5	0	2	0	5	5	NaN	0	2	2	2	2	5	2	2
	2	5	5	5	5	0	2	2	2	2	2	5	2	0	2	4	NaN	0	5	NaN	4	2	NaN	2	2	5	2	2	2	0	2	2	2	2	5	0	2	0	5	5	NaN	5	2	2	2	2	1	2	2
	2	5	5	5	5	0	2	2	2	2	2	5	2	0	2	4	NaN	0	5	NaN	4	2	NaN	2	2	5	2	2	2	5	2	2	2	2	5	0	2	0	5	5	NaN	5	2	2	2	2	1	2	2
	2	5	5	5	5	1	2	2	2	2	2	5	3	0	2	4	NaN	0	5	NaN	4	2	NaN	2	2	5	2	5	2	5	2	2	2	0	5	0	2	0	5	5	NaN	5	2	2	3	2	1	2	2
	2	5	5	5	5	2	2	2	2	2	2	5	3	0	2	4	NaN	0	5	NaN	4	2	NaN	2	2	5	2	5	2	5	2	2	2	1	5	0	2	0	5	5	NaN	5	2	2	3	2	2	2	2
	2	5	5	5	5	2	2	2	2	2	2	5	3	0	2	4	NaN	0	5	NaN	4	2	NaN	2	2	5	2	5	2	5	2	2	2	2	5	0	2	0	5	5	NaN	5	2	2	3	2	0	2	2
	2	5	5	5	5	2	2	2	2	2	2	5	3	0	2	4	NaN	0	5	NaN	4	2	NaN	2	2	5	2	5	2	5	2	2	2	2	5	0	2	0	5	5	NaN	5	2	2	3	2	1	2	2
	2	5	5	5	5	2	2	2	2	2	2	5	2	0	2	4	NaN	0	5	NaN	4	2	NaN	2	2	5	2	5	2	5	2	2	2	2	5	0	2	0	5	5	NaN	0	2	2	4	3	2	3	2
	2	5	5	5	5	2	2	2	2	2	2	5	2	0	2	4	NaN	0	5	NaN	4	2	NaN	2	2	5	2	0	2	5	2	2	2	2	5	0	2	0	5	5	NaN	1	2	2	4	3	2	3	2
	3	5	5	5	5	2	2	2	2	2	2	5	3	0	3	4	NaN	0	5	NaN	4	2	NaN	2	2	5	2	5	2	5	2	2	2	2	5	0	2	0	5	5	NaN	2	2	2	2	3	2	3	2
	3	5	5	5	5	2	2	2	2	2	2	5	3	0	3	4	NaN	0	5	NaN	4	2	NaN	2	2	5	2	5	2	5	2	5	2	2	5	0	2	0	5	5	NaN	2	2	2	2	3	2	3	2
	3	5	5	5	5	2	2	2	2	NaN	2	5	3	0	3	4	NaN	0	5	NaN	4	2	NaN	2	2	5	2	5	2	5	2	5	2	2	5	0	2	0	5	5	NaN	2	2	2	2	3	2	3	2
	3	5	5	5	5	2	2	2	2	NaN	2	5	4	0	3	4	NaN	0	5	NaN	4	2	NaN	2	2	5	2	5	2	5	2	5	2	2	5	0	2	0	5	5	NaN	2	0	2	2	3	2	3	2
	3	5	5	5	5	2	2	2	2	NaN	2	5	4	0	3	4	NaN	0	5	NaN	4	2	NaN	2	2	5	2	5	2	5	2	5	2	2	5	0	2	0	5	5	NaN	2	2	2	2	3	2	0	5
	4	5	5	5	5	2	2	2	2	NaN	2	5	4	0	4	4	NaN	0	5	NaN	4	2	NaN	2	2	5	2	5	2	5	2	5	2	2	5	0	2	0	5	5	NaN	2	2	2	2	4	2	0	5
	4	5	5	5	5	2	2	2	2	NaN	2	5	4	0	4	4	NaN	0	5	NaN	4	2	NaN	2	2	5	2	5	2	5	2	5	2	0	5	0	2	0	5	5	NaN	5	2	2	2	4	2	2	5
	4	5	5	5	5	2	2	2	2	NaN	2	5	4	0	4	4	NaN	0	5	NaN	4	2	NaN	2	2	2	2	5	2	5	2	5	0	0	5	0	2	0	5	5	NaN	5	2	2	2	4	2	2	5
	4	5	5	5	5	2	2	2	2	NaN	2	5	4	0	4	4	NaN	0	5	NaN	4	2	NaN	2	2	2	2	5	2	5	2	5	0	1	5	0	2	0	5	5	NaN	5	2	2	0	4	2	2	5
	4	5	5	5	5	2	2	2	2	NaN	2	5	4	0	4	4	NaN	0	5	NaN	4	2	NaN	2	2	2	2	5	2	5	2	5	1	2	5	0	2	0	5	5	NaN	5	2	2	1	4	2	2	5
	4	5	5	5	5	2	2	2	2	NaN	2	5	4	0	4	0	NaN	0	5	NaN	4	2	NaN	2	2	2	2	5	2	5	2	5	1	2	5	0	2	0	5	5	NaN	5	2	2	2	4	2	2	5
	4	5	5	5	5	2	2	2	2	NaN	2	5	4	0	4	2	NaN	0	5	NaN	4	2	NaN	2	2	2	2	5	2	5	2	5	1	2	5	0	2	0	5	5	NaN	5	2	3	2	4	2	0	5
	4	5	5	5	5	2	2	2	2	NaN	2	5	4	0	4	2	NaN	0	0	NaN	4	2	NaN	2	2	2	2	5	2	5	0	5	2	2	5	0	2	0	2	5	NaN	5	0	3	0	4	2	0	5
	4	5	5	5	5	2	2	2	2	NaN	2	5	0	0	4	2	NaN	0	1	NaN	4	2	NaN	2	2	2	2	5	2	5	0	5	2	2	5	0	2	0	2	5	NaN	2	1	3	1	4	2	0	5
	4	5	5	5	0	2	2	2	2	NaN	2	5	0	0	4	2	NaN	0	2	NaN	4	2	NaN	2	2	2	2	5	2	5	1	5	2	2	5	0	2	0	2	5	NaN	2	2	3	2	4	2	0	5
	4	5	5	5	1	2	2	2	2	NaN	2	5	2	0	4	2	NaN	0	2	NaN	4	2	NaN	2	2	2	2	5	2	5	2	5	2	2	5	1	2	0	2	5	NaN	2	2	3	2	4	2	1	5
	4	5	5	5	1	2	2	2	2	NaN	2	5	0	0	4	2	NaN	0	2	NaN	4	2	NaN	2	2	2	2	5	2	5	2	5	2	2	5	1	2	0	2	5	NaN	2	2	3	2	4	2	2	5
	4	5	5	5	0	2	2	2	2	NaN	2	5	0	0	4	2	NaN	0	2	NaN	4	2	NaN	2	2	2	2	5	2	5	2	5	2	2	5	1	2	0	2	5	NaN	2	2	2	2	4	2	2	5
	4	5	5	5	0	2	3	2	3	NaN	2	5	0	0	4	2	NaN	0	2	NaN	4	0	NaN	2	2	2	2	5	2	5	2	5	2	2	5	0	2	0	2	5	NaN	2	2	2	2	4	2	2	5
	4	5	5	5	1	2	3	2	3	NaN	2	5	0	0	4	2	NaN	0	2	NaN	4	0	NaN	2	2	2	2	5	2	5	2	5	2	2	5	0	2	0	2	5	NaN	2	2	2	2	4	2	2	5
	4	5	5	5	2	2	3	2	3	NaN	2	5	0	0	4	2	NaN	0	2	NaN	4	0	NaN	2	2	2	2	5	2	5	2	5	2	2	5	1	2	0	2	5	NaN	2	2	2	2	4	2	2	5
	4	5	5	5	2	2	3	2	3	NaN	2	5	0	0	4	2	NaN	0	2	NaN	4	0	NaN	2	2	2	2	5	2	5	2	5	2	2	5	1	2	0	2	0	NaN	2	2	0	2	4	2	2	5
	4	1	5	5	2	2	3	2	3	NaN	2	5	0	0	0	2	NaN	0	2	NaN	4	0	NaN	2	2	2	2	5	2	5	2	5	2	2	5	1	2	0	2	5	NaN	2	2	0	2	4	2	2	5
	4	1	5	5	2	2	2	2	3	NaN	5	5	0	0	1	2	NaN	0	2	NaN	4	2	NaN	0	2	2	2	5	2	5	2	5	2	2	5	0	2	0	2	5	NaN	2	2	0	2	4	2	2	5
	4	2	5	5	2	2	2	2	3	NaN	5	5	0	0	2	2	NaN	0	2	NaN	4	0	NaN	2	2	2	2	5	2	5	2	5	2	0	5	1	2	0	2	5	NaN	2	2	NaN	2	4	2	2	5
	4	2	5	5	2	2	2	2	3	NaN	5	5	1	0	2	2	NaN	0	2	NaN	4	2	NaN	2	2	2	2	5	2	5	2	5	2	0	5	2	2	0	2	5	NaN	2	2	NaN	2	4	2	0	5
	4	2	5	5	2	2	2	2	3	NaN	5	5	1	0	2	2	NaN	0	2	NaN	4	2	NaN	0	2	2	2	5	2	5	2	5	2	0	5	2	2	0	2	5	NaN	2	2	NaN	2	4	2	2	5
	4	2	5	5	2	2	2	5	4	NaN	5	5	2	0	2	2	NaN	0	2	NaN	4	2	NaN	1	2	2	2	5	2	5	2	5	2	0	5	2	2	0	2	5	NaN	2	2	NaN	2	4	2	2	5
	4	2	5	5	2	2	2	5	4	NaN	5	5	2	0	2	2	NaN	0	0	NaN	4	2	NaN	2	2	2	2	5	2	5	2	5	2	1	5	2	2	0	2	5	NaN	2	2	NaN	2	4	3	5	5
	2	2	5	5	2	2	2	5	4	NaN	5	5	2	0	0	2	NaN	0	0	NaN	4	2	NaN	2	2	2	2	5	2	5	2	5	2	2	5	2	2	0	2	5	NaN	2	2	NaN	2	2	3	5	5
	2	2	5	5	2	2	2	5	4	NaN	5	5	2	0	1	2	NaN	0	0	NaN	4	2	NaN	2	2	2	2	5	2	5	2	5	2	2	5	2	2	0	2	5	NaN	2	2	NaN	2	2	3	5	5
	2	2	5	5	2	2	5	5	6	NaN	5	5	2	0	1	2	NaN	0	0	NaN	4	2	NaN	2	2	2	2	5	2	5	2	5	2	2	5	2	2	0	2	5	NaN	2	2	NaN	2	2	3	5	5
	2	2	5	5	2	2	5	5	6	NaN	5	5	2	0	2	2	NaN	0	0	NaN	4	2	NaN	2	2	2	2	5	2	5	2	5	2	2	5	2	2	0	2	5	NaN	2	2	NaN	2	2	3	5	5
	2	2	5	5	2	2	5	5	6	NaN	5	5	5	0	2	2	NaN	0	0	NaN	4	2	NaN	2	2	2	0	5	2	5	2	5	2	2	5	2	2	0	2	5	NaN	2	2	NaN	2	2	3	5	5
	2	2	5	5	2	3	5	5	6	NaN	5	5	5	0	2	2	NaN	0	0	NaN	4	2	NaN	2	2	2	1	5	2	5	2	5	2	2	5	2	0	0	2	5	NaN	2	2	NaN	2	2	3	5	5
	0	2	5	5	2	3	5	5	6	NaN	5	5	5	0	2	2	NaN	0	0	NaN	4	2	NaN	2	2	0	1	5	2	5	2	5	2	2	5	2	1	0	2	5	NaN	2	2	NaN	5	2	3	5	5
	2	2	5	5	2	3	5	5	6	NaN	5	5	5	0	2	2	NaN	0	0	NaN	4	2	NaN	2	2	2	2	5	2	5	2	5	2	2	5	2	2	0	2	5	NaN	2	2	NaN	5	2	4	5	5
	2	2	5	5	2	3	5	5	6	NaN	5	5	5	0	2	2	NaN	0	0	NaN	4	2	NaN	2	2	2	2	5	2	5	2	5	2	2	5	2	2	0	2	5	NaN	2	2	NaN	5	2	4	5	5
	2	2	5	5	2	3	5	5	6	NaN	5	5	5	0	2	2	NaN	0	2	NaN	4	2	NaN	2	2	2	2	5	2	5	2	5	2	2	5	2	2	0	2	5	NaN	2	2	NaN	5	2	4	5	5
	2	2	2	5	2	3	5	5	6	NaN	5	5	5	0	2	2	NaN	0	2	NaN	4	2	NaN	2	2	2	2	5	2	5	2	0	2	2	5	2	2	0	2	5	NaN	2	2	NaN	5	2	4	5	5
	2	2	2	5	2	3	5	5	6	NaN	5	5	5	0	2	2	NaN	0	2	NaN	4	2	NaN	2	2	2	2	1	2	5	2	5	2	2	5	2	2	0	2	5	NaN	2	0	NaN	5	2	4	5	5
	2	2	2	5	2	4	5	5	6	NaN	5	5	5	0	2	0	NaN	0	2	NaN	4	2	NaN	2	2	2	2	2	2	5	2	5	2	2	5	2	2	0	2	2	NaN	2	2	NaN	5	2	4	5	5
	2	2	2	5	2	4	5	5	6	NaN	5	5	5	0	2	0	NaN	0	2	NaN	4	2	NaN	2	3	2	2	2	2	5	2	5	2	2	5	2	2	0	2	2	NaN	2	2	NaN	5	2	4	5	5
	2	2	2	5	2	4	0	5	2	NaN	5	5	5	0	2	2	NaN	0	2	NaN	4	0	NaN	2	3	0	0	2	2	5	2	5	2	2	5	2	2	0	2	2	NaN	2	2	NaN	5	2	4	5	5
	2	2	2	5	2	4	5	5	2	NaN	5	5	5	0	2	2	NaN	0	2	NaN	4	2	NaN	2	3	0	0	2	2	5	2	5	2	2	5	2	2	0	2	2	NaN	2	2	NaN	5	2	4	5	5
	2	0	2	5	2	4	5	5	2	NaN	5	5	5	0	2	2	NaN	0	2	NaN	4	2	NaN	2	3	2	1	2	2	5	2	5	2	2	5	2	2	0	2	2	NaN	2	2	NaN	5	2	4	5	5
	2	0	2	5	2	4	5	5	5	NaN	5	5	5	0	2	2	NaN	0	2	NaN	4	2	NaN	2	3	2	2	2	2	5	2	5	2	2	5	2	2	0	2	2	NaN	2	2	NaN	5	2	4	5	5
	2	1	2	5	2	4	5	5	5	NaN	5	5	5	0	2	5	NaN	0	2	NaN	4	2	NaN	2	3	2	2	2	2	2	2	5	2	2	5	2	2	0	2	2	NaN	2	2	NaN	5	2	4	5	5
	2	0	2	5	2	4	5	5	5	NaN	5	2	5	0	2	5	NaN	0	2	NaN	4	2	NaN	2	3	2	2	2	2	2	2	5	2	2	5	2	2	0	2	2	NaN	2	2	NaN	5	5	4	5	5
	2	1	2	5	2	4	5	5	5	NaN	5	2	5	0	2	5	NaN	0	2	NaN	4	2	NaN	2	3	2	2	2	2	2	2	5	2	2	0	2	2	0	2	2	NaN	2	2	NaN	5	5	4	5	5
	2	2	2	5	2	4	5	5	5	NaN	5	2	5	0	2	5	NaN	0	2	NaN	4	2	NaN	2	4	2	2	2	2	2	3	5	2	0	1	2	2	0	2	2	NaN	2	2	NaN	5	0	4	5	5
	5	2	2	5	2	4	5	5	5	NaN	5	2	5	0	2	5	NaN	0	2	NaN	4	2	NaN	2	4	2	2	2	3	2	3	5	2	1	1	2	2	0	2	2	NaN	2	2	NaN	5	5	4	5	5
	5	2	2	5	2	4	5	5	5	NaN	5	2	5	0	2	5	NaN	0	2	NaN	4	2	NaN	2	4	2	2	2	3	2	3	5	2	2	1	0	2	0	2	2	NaN	2	2	NaN	5	5	4	5	5
	5	2	2	5	2	4	5	5	5	NaN	5	2	5	0	2	5	NaN	0	2	NaN	4	2	NaN	2	4	2	0	2	3	2	3	1	2	2	2	2	2	0	2	2	NaN	2	2	NaN	5	5	4	5	5
	5	2	2	5	2	4	5	5	5	NaN	5	2	5	0	2	5	NaN	0	2	NaN	4	2	NaN	2	4	2	1	2	3	2	3	1	2	2	2	2	2	0	2	2	NaN	2	2	NaN	5	5	4	5	5
	5	2	2	5	2	4	5	5	5	NaN	5	2	5	0	2	5	NaN	0	2	NaN	4	2	NaN	2	4	2	1	2	3	2	3	1	2	0	2	2	2	0	2	2	NaN	2	2	NaN	5	5	4	0	5
	5	2	2	5	2	4	5	0	5	NaN	5	2	5	0	2	5	NaN	0	2	NaN	4	2	NaN	2	4	2	1	2	3	2	0	1	2	1	2	2	2	0	2	2	NaN	2	2	NaN	5	5	4	0	5
	5	2	2	5	2	2	5	0	5	NaN	5	2	5	0	2	5	NaN	0	2	NaN	4	2	NaN	2	4	2	2	2	4	2	0	1	2	2	2	2	2	0	2	2	NaN	2	2	NaN	5	5	4	NaN	5
	5	2	2	5	0	2	5	0	5	NaN	5	2	5	0	2	5	NaN	0	2	NaN	4	2	NaN	2	4	2	2	0	4	2	1	1	2	2	2	2	2	0	2	2	NaN	2	2	NaN	5	5	4	NaN	0
	5	2	2	5	2	2	0	0	2	NaN	5	2	5	0	2	5	NaN	0	2	NaN	4	2	NaN	2	4	2	2	1	4	2	2	2	2	0	2	2	2	0	3	2	NaN	2	2	NaN	5	5	4	NaN	1
	5	2	2	5	2	2	0	0	2	NaN	5	2	5	0	2	5	NaN	0	2	NaN	4	2	NaN	2	4	2	2	1	4	2	2	2	2	0	2	2	2	0	3	2	NaN	2	2	NaN	5	5	4	NaN	2
	5	2	2	5	2	2	0	0	2	NaN	5	2	5	0	2	5	NaN	0	2	NaN	4	2	NaN	2	4	2	2	1	4	2	2	2	2	0	2	2	2	0	3	2	NaN	2	2	NaN	5	5	4	NaN	2
	5	2	2	5	2	5	0	0	2	NaN	5	2	5	0	2	5	NaN	0	2	NaN	4	2	NaN	2	4	2	2	1	4	2	2	2	2	0	2	2	2	0	3	2	NaN	0	2	NaN	5	5	4	NaN	2
	5	2	2	5	2	5	0	0	2	NaN	5	0	0	0	2	5	NaN	0	2	NaN	4	2	NaN	2	4	2	2	2	4	2	2	2	2	0	2	2	0	0	3	2	NaN	1	2	NaN	5	5	4	NaN	2
	5	2	2	5	2	5	0	0	2	NaN	5	1	0	0	2	5	NaN	0	2	NaN	4	2	NaN	0	4	2	2	2	4	2	2	2	2	0	2	2	0	0	3	2	NaN	2	2	NaN	0	5	4	NaN	2
	5	2	2	5	2	0	0	0	2	NaN	5	2	1	0	5	5	NaN	0	2	NaN	2	2	NaN	2	4	2	5	2	4	2	2	2	2	0	2	2	0	0	3	2	NaN	2	2	NaN	5	5	4	NaN	2
	5	2	2	5	2	5	1	0	2	NaN	5	2	1	0	0	5	NaN	0	2	NaN	2	2	NaN	0	4	2	5	2	4	2	2	2	2	0	2	2	0	0	3	2	NaN	2	2	NaN	5	5	4	NaN	2
	5	2	2	5	2	5	0	0	2	NaN	5	2	2	0	0	5	NaN	1	2	NaN	2	2	NaN	0	4	2	5	2	4	2	0	2	2	1	2	2	1	0	4	2	NaN	2	2	NaN	5	5	4	NaN	2
	5	0	2	5	2	5	2	0	2	NaN	5	2	2	0	0	5	NaN	0	2	NaN	2	2	NaN	0	4	2	5	2	4	2	0	2	2	2	2	2	2	0	4	2	NaN	2	2	NaN	5	5	4	NaN	2
	5	0	2	5	2	5	0	0	2	NaN	5	2	2	0	0	5	NaN	2	2	NaN	2	2	NaN	1	4	2	5	2	4	2	0	2	2	2	2	2	2	0	4	2	NaN	2	2	NaN	5	5	4	NaN	2
	5	0	2	5	2	5	0	0	2	NaN	5	2	2	1	0	5	NaN	0	2	NaN	2	2	NaN	0	4	2	5	2	4	2	0	2	2	0	2	2	2	0	4	2	NaN	2	2	NaN	5	5	4	NaN	2
	5	0	2	5	2	5	0	0	2	NaN	5	2	0	1	0	5	NaN	2	2	NaN	5	2	NaN	1	4	2	5	0	4	2	2	2	2	0	2	2	0	0	4	2	NaN	2	2	NaN	5	5	4	NaN	2
	5	1	2	5	2	5	0	0	5	NaN	5	2	1	1	0	5	NaN	0	2	NaN	5	2	NaN	0	4	2	5	0	4	2	2	2	2	1	2	2	0	0	4	2	NaN	2	2	NaN	5	0	4	NaN	2
	5	0	2	5	2	5	0	0	5	NaN	5	2	2	1	0	5	NaN	1	2	NaN	5	2	NaN	0	4	2	5	0	4	2	2	2	2	1	2	2	0	0	4	2	NaN	2	2	NaN	5	5	4	NaN	2
	5	0	2	5	2	5	0	0	5	NaN	5	2	2	1	0	5	NaN	0	2	NaN	5	2	NaN	0	4	2	5	0	4	2	2	2	2	1	2	2	0	0	4	2	NaN	2	0	NaN	5	5	4	NaN	2
	5	0	2	5	2	5	0	0	5	NaN	5	2	2	1	0	5	NaN	1	2	NaN	5	2	NaN	0	4	2	5	1	4	2	2	2	0	2	2	2	0	0	4	2	NaN	2	0	NaN	5	5	4	NaN	2
	5	1	2	5	2	5	1	0	5	NaN	5	2	0	1	0	5	NaN	1	2	NaN	5	2	NaN	1	4	2	5	0	4	2	2	2	0	2	2	0	0	0	4	2	NaN	2	0	NaN	5	0	4	NaN	2
	5	0	2	5	2	5	0	0	5	NaN	5	2	1	1	0	5	NaN	2	2	NaN	5	2	NaN	1	4	2	5	0	4	2	2	2	0	2	2	1	0	0	4	2	NaN	2	0	NaN	5	0	4	NaN	2
	5	0	2	5	2	0	0	0	5	NaN	5	2	2	1	0	5	NaN	2	2	NaN	5	2	NaN	2	4	2	5	0	4	2	2	2	0	2	2	2	0	0	4	2	NaN	2	0	NaN	5	0	4	NaN	2
	5	0	2	5	2	1	1	0	5	NaN	5	2	2	1	0	5	NaN	2	2	NaN	5	2	NaN	2	4	2	5	1	4	2	2	2	0	2	2	2	0	0	4	2	NaN	2	0	NaN	5	NaN	4	NaN	2
	0	0	2	5	2	0	1	0	5	NaN	5	2	2	1	0	0	NaN	2	2	NaN	5	2	NaN	2	4	2	5	1	4	2	2	2	0	2	2	2	0	0	4	2	NaN	2	NaN	NaN	5	NaN	4	NaN	2
	1	0	0	5	2	0	2	0	5	NaN	5	2	2	0	0	0	NaN	2	2	NaN	0	2	NaN	2	4	2	5	1	4	2	2	2	0	0	2	2	0	0	4	2	NaN	2	NaN	NaN	5	NaN	4	NaN	2
	1	0	1	5	2	0	2	0	5	NaN	5	2	5	1	0	1	NaN	2	0	NaN	5	2	NaN	0	4	2	5	2	2	2	2	2	0	0	2	2	0	0	4	2	NaN	2	NaN	NaN	5	NaN	4	NaN	2
	1	0	2	5	2	1	2	0	5	NaN	5	2	5	1	0	1	NaN	2	1	NaN	5	2	NaN	0	4	2	5	2	5	2	2	2	0	1	2	2	0	0	4	2	NaN	2	NaN	NaN	5	NaN	4	NaN	2
	5	1	2	5	2	1	2	0	5	NaN	5	2	5	1	0	2	NaN	2	2	NaN	5	2	NaN	1	4	2	5	0	5	2	2	2	0	2	2	2	0	0	4	2	NaN	2	NaN	NaN	5	NaN	4	NaN	2
	5	0	2	5	2	1	2	0	5	NaN	0	2	5	0	0	2	NaN	2	2	NaN	5	0	NaN	1	4	2	5	1	5	2	2	2	0	2	2	2	0	0	4	2	NaN	2	NaN	NaN	0	NaN	4	NaN	2
	5	0	2	2	2	2	2	0	5	NaN	0	2	5	1	0	2	NaN	2	2	NaN	5	0	NaN	2	4	2	5	1	5	2	2	2	NaN	2	2	2	0	0	4	2	NaN	2	NaN	NaN	1	NaN	4	NaN	2
	5	0	2	2	2	2	2	0	5	NaN	1	2	5	1	0	2	NaN	2	2	NaN	5	0	NaN	2	4	2	5	0	5	2	2	2	NaN	2	2	2	0	0	4	2	NaN	2	NaN	NaN	1	NaN	4	NaN	2
	5	0	2	2	2	2	2	0	5	NaN	1	2	5	1	0	2	NaN	2	2	NaN	5	0	NaN	2	4	2	5	1	5	2	2	2	NaN	2	2	2	0	0	4	2	NaN	2	NaN	NaN	1	NaN	4	NaN	2
	5	0	2	2	3	2	2	0	5	NaN	1	2	5	1	0	2	NaN	2	2	NaN	5	0	NaN	2	4	2	5	1	5	2	2	2	NaN	2	2	2	0	0	4	2	NaN	2	NaN	NaN	1	NaN	4	NaN	2
	5	0	2	2	3	2	2	0	5	NaN	2	2	5	2	0	2	NaN	0	2	NaN	0	1	NaN	2	4	2	5	2	5	2	2	2	NaN	2	2	2	0	0	4	2	NaN	2	NaN	NaN	1	NaN	4	NaN	2
	5	0	2	2	3	2	2	0	5	NaN	2	2	5	0	0	0	NaN	2	2	NaN	0	0	NaN	2	4	2	5	2	5	2	2	2	NaN	2	2	2	0	0	4	2	NaN	2	NaN	NaN	1	NaN	4	NaN	2
	5	0	2	2	3	2	2	0	2	NaN	2	2	5	NaN	0	0	NaN	2	2	NaN	0	0	NaN	2	4	2	5	2	5	2	2	2	NaN	2	3	2	0	0	4	2	NaN	2	NaN	NaN	1	NaN	4	NaN	2
	5	1	2	2	3	2	2	0	2	NaN	2	2	5	NaN	0	1	NaN	2	2	NaN	0	1	NaN	2	4	2	2	2	5	2	2	2	NaN	5	3	2	0	0	4	2	NaN	2	NaN	NaN	1	NaN	4	NaN	2
	5	0	2	2	3	2	2	0	2	NaN	2	2	5	NaN	0	1	NaN	2	2	NaN	2	2	NaN	2	4	2	2	2	5	2	2	2	NaN	5	3	2	0	0	4	2	NaN	2	NaN	NaN	1	NaN	4	NaN	2
	5	0	2	2	3	2	2	0	2	NaN	2	2	5	NaN	0	0	NaN	2	2	NaN	2	2	NaN	2	4	2	2	2	5	2	2	2	NaN	5	3	2	0	0	4	2	NaN	2	NaN	NaN	1	NaN	4	NaN	2
	5	0	2	2	4	2	2	0	0	NaN	2	2	2	NaN	0	0	NaN	2	2	NaN	2	2	NaN	2	4	5	2	2	5	3	2	2	NaN	5	3	2	0	0	4	2	NaN	2	NaN	NaN	1	NaN	4	NaN	2
	0	1	2	2	4	2	2	0	0	NaN	2	2	2	NaN	0	0	NaN	2	2	NaN	2	2	NaN	2	4	5	2	2	5	3	2	2	NaN	5	3	2	0	0	4	2	NaN	2	NaN	NaN	1	NaN	0	NaN	2
	0	0	2	2	4	2	2	0	0	NaN	2	2	2	NaN	1	0	NaN	2	2	NaN	2	2	NaN	2	4	5	2	2	5	3	0	2	NaN	5	3	2	0	0	4	2	NaN	2	NaN	NaN	1	NaN	1	NaN	2
	1	1	2	2	4	2	2	1	0	NaN	0	2	2	NaN	0	0	NaN	2	2	NaN	2	2	NaN	2	4	5	2	2	5	3	2	2	NaN	5	3	2	0	0	4	2	NaN	2	NaN	NaN	0	NaN	2	NaN	2
	1	2	2	2	4	2	2	0	0	NaN	1	2	2	NaN	1	0	NaN	2	2	NaN	2	2	NaN	2	4	5	2	2	5	3	2	2	NaN	5	4	2	0	0	4	3	NaN	2	NaN	NaN	1	NaN	2	NaN	2
	5	2	2	2	4	2	2	0	0	NaN	2	2	2	NaN	0	0	NaN	2	0	NaN	2	2	NaN	2	4	5	2	2	5	3	2	2	NaN	5	4	2	0	0	4	3	NaN	2	NaN	NaN	1	NaN	2	NaN	2
	5	2	2	2	4	2	2	0	0	NaN	2	2	2	NaN	1	0	NaN	2	2	NaN	2	2	NaN	2	4	5	2	2	2	3	2	0	NaN	5	4	2	0	0	4	3	NaN	2	NaN	NaN	1	NaN	2	NaN	2
	5	2	2	2	4	2	2	0	0	NaN	2	2	2	NaN	0	0	NaN	2	2	NaN	2	2	NaN	2	4	5	2	2	2	3	2	2	NaN	5	4	2	0	0	4	3	NaN	2	NaN	NaN	1	NaN	2	NaN	2
	5	2	2	2	4	2	2	0	0	NaN	2	2	2	NaN	0	0	NaN	2	2	NaN	2	2	NaN	2	4	5	2	2	2	4	2	2	NaN	5	4	2	0	0	4	3	NaN	2	NaN	NaN	1	NaN	2	NaN	2
	5	2	2	2	4	2	2	0	0	NaN	0	2	2	NaN	0	NaN	NaN	2	2	NaN	2	2	NaN	2	4	5	2	2	2	0	2	2	NaN	5	4	5	0	0	4	3	NaN	3	NaN	NaN	1	NaN	2	NaN	2
	5	2	2	2	4	2	2	0	0	NaN	0	2	2	NaN	0	NaN	NaN	2	2	NaN	2	2	NaN	2	4	5	2	2	2	NaN	2	2	NaN	5	4	5	0	0	4	3	NaN	3	NaN	NaN	1	NaN	2	NaN	2
	5	2	2	2	4	2	2	0	0	NaN	1	2	2	NaN	0	NaN	NaN	2	2	NaN	2	2	NaN	2	4	5	0	2	2	NaN	2	2	NaN	5	4	5	0	0	4	3	NaN	3	NaN	NaN	1	NaN	0	NaN	2
	5	0	2	2	4	2	2	0	0	NaN	1	2	2	NaN	0	NaN	NaN	2	2	NaN	2	2	NaN	2	4	5	0	2	2	NaN	2	2	NaN	5	4	5	0	0	4	3	NaN	3	NaN	NaN	1	NaN	1	NaN	2
	5	0	2	2	4	2	2	0	0	NaN	1	2	2	NaN	0	NaN	NaN	2	2	NaN	2	2	NaN	2	4	5	0	2	2	NaN	2	2	NaN	5	4	5	0	0	4	3	NaN	3	NaN	NaN	1	NaN	2	NaN	2
	5	1	2	2	4	2	2	0	0	NaN	1	2	2	NaN	0	NaN	NaN	2	2	NaN	2	2	NaN	2	4	5	0	2	2	NaN	2	2	NaN	5	4	5	0	0	0	4	NaN	3	NaN	NaN	1	NaN	2	NaN	2
	5	2	2	2	4	2	2	0	0	NaN	1	2	2	NaN	0	NaN	NaN	2	2	NaN	2	2	NaN	2	4	5	0	2	2	NaN	2	2	NaN	5	4	5	0	0	0	4	NaN	3	NaN	NaN	1	NaN	2	NaN	2
	5	2	2	0	4	2	2	0	0	NaN	1	2	2	NaN	0	NaN	NaN	2	2	NaN	2	5	NaN	2	4	5	0	2	2	NaN	2	2	NaN	5	4	5	0	0	1	4	NaN	3	NaN	NaN	2	NaN	2	NaN	2
	5	2	2	1	4	2	2	0	0	NaN	1	2	2	NaN	0	NaN	NaN	2	2	NaN	2	5	NaN	2	4	5	0	2	2	NaN	2	2	NaN	5	4	5	0	0	1	4	NaN	3	NaN	NaN	0	NaN	2	NaN	2
	5	2	2	2	4	2	2	0	0	NaN	1	2	2	NaN	0	NaN	NaN	2	2	NaN	2	5	NaN	2	4	5	0	2	2	NaN	2	2	NaN	5	4	5	0	0	0	4	NaN	4	NaN	NaN	2	NaN	2	NaN	2
	5	2	2	2	4	2	2	0	0	NaN	1	2	2	NaN	0	NaN	NaN	2	2	NaN	2	5	NaN	2	4	5	0	2	2	NaN	2	2	NaN	5	4	5	0	0	1	4	NaN	4	NaN	NaN	2	NaN	2	NaN	2
	5	2	2	2	4	2	2	0	0	NaN	1	2	2	NaN	0	NaN	NaN	2	2	NaN	2	5	NaN	2	4	5	0	2	2	NaN	2	2	NaN	5	4	5	0	0	1	4	NaN	4	NaN	NaN	2	NaN	2	NaN	2
	5	2	2	0	4	2	2	0	0	NaN	1	3	2	NaN	0	NaN	NaN	2	2	NaN	0	5	NaN	2	4	5	0	2	2	NaN	2	2	NaN	5	0	5	0	0	2	4	NaN	4	NaN	NaN	2	NaN	2	NaN	2
	5	2	2	1	4	2	2	0	0	NaN	1	3	2	NaN	0	NaN	NaN	2	2	NaN	2	5	NaN	2	4	5	0	2	2	NaN	2	2	NaN	5	0	5	0	0	2	4	NaN	4	NaN	NaN	2	NaN	2	NaN	2
	0	2	2	2	4	2	2	0	0	NaN	1	3	2	NaN	0	NaN	NaN	2	2	NaN	0	5	NaN	2	4	5	0	2	2	NaN	2	2	NaN	5	NaN	0	0	0	2	4	NaN	4	NaN	NaN	2	NaN	2	NaN	2
	0	2	2	2	4	2	2	0	0	NaN	2	3	2	NaN	0	NaN	NaN	2	0	NaN	0	5	NaN	2	4	5	0	2	2	NaN	2	2	NaN	5	NaN	5	0	0	2	4	NaN	0	NaN	NaN	1	NaN	2	NaN	2
	1	2	2	2	4	2	2	0	1	NaN	2	3	2	NaN	0	NaN	NaN	2	0	NaN	0	5	NaN	2	4	5	0	2	2	NaN	2	2	NaN	5	NaN	5	0	0	2	4	NaN	1	NaN	NaN	1	NaN	2	NaN	0
	1	2	2	2	4	2	5	0	1	NaN	2	4	2	NaN	0	NaN	NaN	2	1	NaN	0	5	NaN	2	4	5	0	2	2	NaN	2	2	NaN	5	NaN	5	0	NaN	2	4	NaN	2	NaN	NaN	2	NaN	2	NaN	1
	1	2	2	2	0	2	5	0	0	NaN	2	4	2	NaN	0	NaN	NaN	2	1	NaN	0	5	NaN	2	4	5	1	2	2	NaN	2	2	NaN	5	NaN	5	0	NaN	2	4	NaN	2	NaN	NaN	2	NaN	2	NaN	2
	2	2	2	2	2	2	5	0	0	NaN	2	4	2	NaN	0	NaN	NaN	2	2	NaN	0	5	NaN	2	4	5	1	2	2	NaN	2	2	NaN	5	NaN	5	0	NaN	2	4	NaN	2	NaN	NaN	2	NaN	2	NaN	2
	2	2	2	2	2	2	5	0	0	NaN	2	4	2	NaN	0	NaN	NaN	2	0	NaN	0	5	NaN	2	4	5	1	2	2	NaN	2	2	NaN	5	NaN	5	0	NaN	2	4	NaN	2	NaN	NaN	2	NaN	2	NaN	2
	2	2	2	2	2	2	5	0	1	NaN	2	4	2	NaN	0	NaN	NaN	2	0	NaN	0	5	NaN	2	4	5	1	2	2	NaN	2	2	NaN	5	NaN	5	0	NaN	2	4	NaN	2	NaN	NaN	2	NaN	2	NaN	2
	2	2	2	2	2	2	5	0	1	NaN	2	4	2	NaN	0	NaN	NaN	2	0	NaN	1	5	NaN	2	4	5	1	3	2	NaN	0	2	NaN	5	NaN	5	0	NaN	2	4	NaN	2	NaN	NaN	2	NaN	2	NaN	2
	2	2	2	2	0	2	5	0	1	NaN	2	4	2	NaN	0	NaN	NaN	2	2	NaN	2	5	NaN	2	4	5	1	3	2	NaN	0	2	NaN	5	NaN	5	0	NaN	2	4	NaN	2	NaN	NaN	2	NaN	2	NaN	2
	2	2	2	2	1	2	0	0	1	NaN	2	4	2	NaN	0	NaN	NaN	2	2	NaN	2	5	NaN	2	4	5	1	3	2	NaN	0	2	NaN	5	NaN	5	0	NaN	2	4	NaN	2	NaN	NaN	2	NaN	2	NaN	2
	2	2	2	2	2	2	1	0	2	NaN	2	4	2	NaN	0	NaN	NaN	2	2	NaN	2	5	NaN	2	4	5	0	3	2	NaN	0	3	NaN	5	NaN	5	0	NaN	2	4	NaN	2	NaN	NaN	2	NaN	2	NaN	2
	2	2	2	2	2	2	1	0	2	NaN	2	4	2	NaN	0	NaN	NaN	2	2	NaN	2	5	NaN	2	4	5	0	3	2	NaN	0	3	NaN	5	NaN	5	0	NaN	2	4	NaN	2	NaN	NaN	2	NaN	2	NaN	2
	2	2	2	2	0	2	0	0	2	NaN	2	4	2	NaN	0	NaN	NaN	2	2	NaN	2	5	NaN	2	4	5	0	3	2	NaN	0	3	NaN	5	NaN	5	0	NaN	5	4	NaN	5	NaN	NaN	1	NaN	5	NaN	2
	2	2	2	3	1	2	0	0	2	NaN	2	4	2	NaN	0	NaN	NaN	2	2	NaN	2	5	NaN	2	4	5	0	3	2	NaN	0	3	NaN	5	NaN	5	0	NaN	5	4	NaN	5	NaN	NaN	1	NaN	5	NaN	2
	2	2	2	3	2	2	0	1	2	NaN	2	4	2	NaN	0	NaN	NaN	2	2	NaN	2	5	NaN	2	4	5	1	3	2	NaN	0	4	NaN	5	NaN	5	0	NaN	5	4	NaN	5	NaN	NaN	2	NaN	5	NaN	2
	2	0	2	3	2	2	NaN	0	2	NaN	2	4	2	NaN	0	NaN	NaN	2	2	NaN	2	5	NaN	2	4	5	1	4	2	NaN	0	4	NaN	5	NaN	5	0	NaN	5	3	NaN	5	NaN	NaN	2	NaN	5	NaN	2
	2	1	2	3	2	2	NaN	0	0	NaN	2	4	2	NaN	0	NaN	NaN	2	2	NaN	2	5	NaN	2	4	5	1	4	2	NaN	1	4	NaN	5	NaN	5	0	NaN	5	2	NaN	5	NaN	NaN	5	NaN	5	NaN	2
	2	2	2	3	2	2	NaN	1	0	NaN	2	4	2	NaN	0	NaN	NaN	2	2	NaN	2	5	NaN	2	4	5	1	4	2	NaN	1	4	NaN	5	NaN	5	0	NaN	5	2	NaN	5	NaN	NaN	5	NaN	5	NaN	2
	2	2	2	4	2	0	NaN	1	0	NaN	2	4	2	NaN	0	NaN	NaN	2	2	NaN	2	5	NaN	2	4	5	1	4	2	NaN	2	4	NaN	5	NaN	5	0	NaN	5	2	NaN	5	NaN	NaN	5	NaN	5	NaN	2
	2	2	2	4	5	0	NaN	1	0	NaN	2	4	2	NaN	0	NaN	NaN	2	2	NaN	2	5	NaN	2	4	5	1	4	2	NaN	2	4	NaN	5	NaN	5	0	NaN	5	2	NaN	5	NaN	NaN	5	NaN	5	NaN	2
	2	0	2	4	5	0	NaN	2	0	NaN	2	4	2	NaN	0	NaN	NaN	2	5	NaN	2	5	NaN	2	4	5	1	4	2	NaN	2	4	NaN	5	NaN	5	0	NaN	5	2	NaN	5	NaN	NaN	5	NaN	5	NaN	2
	2	0	2	4	5	0	NaN	2	0	NaN	2	4	2	NaN	0	NaN	NaN	2	5	NaN	2	5	NaN	2	4	5	1	2	2	NaN	5	4	NaN	5	NaN	5	0	NaN	5	2	NaN	5	NaN	NaN	5	NaN	5	NaN	2
	2	0	2	4	5	2	NaN	2	0	NaN	2	4	2	NaN	0	NaN	NaN	2	5	NaN	2	5	NaN	2	4	5	1	2	2	NaN	5	4	NaN	5	NaN	5	0	NaN	5	2	NaN	5	NaN	NaN	5	NaN	5	NaN	2
	2	1	2	4	5	2	NaN	2	0	NaN	2	0	2	NaN	0	NaN	NaN	2	5	NaN	2	5	NaN	2	4	5	1	2	2	NaN	5	4	NaN	5	NaN	5	0	NaN	5	2	NaN	5	NaN	NaN	1	NaN	5	NaN	2
	2	0	2	4	5	2	NaN	2	0	NaN	2	0	2	NaN	0	NaN	NaN	2	5	NaN	2	5	NaN	2	4	5	1	2	2	NaN	5	4	NaN	5	NaN	5	0	NaN	5	0	NaN	5	NaN	NaN	1	NaN	5	NaN	2
	2	0	2	4	5	2	NaN	2	0	NaN	2	2	2	NaN	0	NaN	NaN	2	5	NaN	0	5	NaN	2	4	5	1	2	2	NaN	5	4	NaN	5	NaN	5	0	NaN	5	0	NaN	5	NaN	NaN	2	NaN	5	NaN	2
	2	0	2	4	5	2	NaN	2	0	NaN	2	2	2	NaN	0	NaN	NaN	2	5	NaN	2	5	NaN	2	4	5	1	2	2	NaN	5	4	NaN	5	NaN	5	0	NaN	5	2	NaN	5	NaN	NaN	5	NaN	5	NaN	2
	2	1	2	4	5	2	NaN	2	0	NaN	2	2	2	NaN	0	NaN	NaN	2	0	NaN	2	5	NaN	2	4	5	1	2	2	NaN	5	4	NaN	5	NaN	5	0	NaN	5	2	NaN	5	NaN	NaN	5	NaN	5	NaN	2
	2	1	2	4	5	2	NaN	2	0	NaN	2	2	2	NaN	0	NaN	NaN	2	0	NaN	2	5	NaN	5	4	5	1	2	2	NaN	5	4	NaN	5	NaN	5	0	NaN	5	2	NaN	5	NaN	NaN	5	NaN	5	NaN	2
	2	1	2	4	5	2	NaN	2	0	NaN	2	2	2	NaN	0	NaN	NaN	2	0	NaN	0	5	NaN	5	4	5	1	2	2	NaN	5	4	NaN	5	NaN	5	0	NaN	0	2	NaN	5	NaN	NaN	5	NaN	5	NaN	2
	2	2	2	4	5	2	NaN	2	0	NaN	2	2	2	NaN	0	NaN	NaN	2	0	NaN	0	5	NaN	5	1	5	1	2	2	NaN	5	4	NaN	5	NaN	5	0	NaN	0	2	NaN	5	NaN	NaN	5	NaN	5	NaN	2
	2	2	2	4	5	2	NaN	2	0	NaN	2	2	2	NaN	0	NaN	NaN	2	0	NaN	0	5	NaN	5	1	5	1	2	2	NaN	5	0	NaN	2	NaN	0	0	NaN	1	2	NaN	5	NaN	NaN	5	NaN	5	NaN	2
	2	1	2	4	5	0	NaN	2	0	NaN	1	2	2	NaN	0	NaN	NaN	2	0	NaN	0	5	NaN	5	1	5	1	2	2	NaN	5	2	NaN	2	NaN	1	0	NaN	1	2	NaN	5	NaN	NaN	5	NaN	5	NaN	2
	2	1	2	4	5	0	NaN	2	0	NaN	1	2	2	NaN	0	NaN	NaN	2	0	NaN	0	5	NaN	5	2	2	1	2	2	NaN	5	2	NaN	2	NaN	1	0	NaN	0	2	NaN	5	NaN	NaN	5	NaN	5	NaN	2
	2	1	2	4	5	0	NaN	2	0	NaN	0	2	2	NaN	0	NaN	NaN	2	0	NaN	0	5	NaN	5	2	2	1	2	2	NaN	5	2	NaN	2	NaN	1	0	NaN	1	2	NaN	5	NaN	NaN	2	NaN	5	NaN	2
	2	1	2	4	5	0	NaN	2	0	NaN	0	2	2	NaN	0	NaN	NaN	2	0	NaN	0	5	NaN	5	2	2	1	2	2	NaN	5	0	NaN	2	NaN	1	0	NaN	1	2	NaN	5	NaN	NaN	2	NaN	5	NaN	2
	2	2	2	4	5	0	NaN	2	0	NaN	NaN	2	2	NaN	0	NaN	NaN	2	0	NaN	0	5	NaN	5	2	2	1	2	2	NaN	5	0	NaN	2	NaN	1	1	NaN	1	2	NaN	5	NaN	NaN	2	NaN	5	NaN	2
	2	2	2	4	5	1	NaN	2	0	NaN	NaN	2	2	NaN	0	NaN	NaN	2	0	NaN	0	5	NaN	5	2	2	1	2	2	NaN	5	2	NaN	2	NaN	1	2	NaN	2	2	NaN	5	NaN	NaN	2	NaN	5	NaN	2
	2	2	2	4	5	1	NaN	2	0	NaN	NaN	2	2	NaN	0	NaN	NaN	2	0	NaN	0	5	NaN	5	2	2	1	0	2	NaN	5	2	NaN	2	NaN	1	2	NaN	2	2	NaN	0	NaN	NaN	2	NaN	5	NaN	2
	2	2	2	4	5	2	NaN	2	0	NaN	NaN	2	2	NaN	0	NaN	NaN	2	0	NaN	0	5	NaN	5	2	2	1	0	2	NaN	5	2	NaN	2	NaN	2	2	NaN	2	2	NaN	0	NaN	NaN	2	NaN	5	NaN	2
	2	2	2	2	5	2	NaN	2	0	NaN	NaN	2	2	NaN	0	NaN	NaN	2	0	NaN	0	5	NaN	5	2	2	1	1	2	NaN	5	2	NaN	2	NaN	0	2	NaN	2	2	NaN	0	NaN	NaN	2	NaN	5	NaN	2
	2	2	2	2	5	2	NaN	2	0	NaN	NaN	2	0	NaN	0	NaN	NaN	5	0	NaN	0	5	NaN	5	2	2	2	1	2	NaN	5	2	NaN	2	NaN	0	2	NaN	2	2	NaN	NaN	NaN	NaN	2	NaN	5	NaN	2
	2	2	2	2	5	2	NaN	2	0	NaN	NaN	2	0	NaN	0	NaN	NaN	5	0	NaN	0	5	NaN	5	2	2	2	2	2	NaN	5	2	NaN	2	NaN	NaN	2	NaN	2	2	NaN	NaN	NaN	NaN	2	NaN	5	NaN	2
	2	2	2	2	5	2	NaN	2	0	NaN	NaN	2	2	NaN	0	NaN	NaN	5	0	NaN	0	5	NaN	5	2	2	2	2	2	NaN	5	2	NaN	2	NaN	NaN	2	NaN	2	2	NaN	NaN	NaN	NaN	2	NaN	5	NaN	2
	2	2	2	2	5	2	NaN	2	0	NaN	NaN	2	2	NaN	0	NaN	NaN	5	0	NaN	0	5	NaN	5	2	2	2	2	2	NaN	5	2	NaN	2	NaN	NaN	2	NaN	2	2	NaN	NaN	NaN	NaN	2	NaN	5	NaN	2
	2	2	2	2	5	2	NaN	2	0	NaN	NaN	2	2	NaN	0	NaN	NaN	5	0	NaN	0	5	NaN	5	2	2	2	2	2	NaN	5	2	NaN	2	NaN	NaN	2	NaN	2	2	NaN	NaN	NaN	NaN	2	NaN	5	NaN	2
	2	2	5	2	5	2	NaN	2	0	NaN	NaN	5	2	NaN	0	NaN	NaN	5	0	NaN	0	0	NaN	5	2	2	2	2	2	NaN	5	2	NaN	2	NaN	NaN	2	NaN	2	2	NaN	NaN	NaN	NaN	2	NaN	5	NaN	5
	2	2	5	2	5	2	NaN	2	0	NaN	NaN	5	2	NaN	0	NaN	NaN	5	0	NaN	0	5	NaN	5	2	2	2	2	2	NaN	5	2	NaN	2	NaN	NaN	2	NaN	0	2	NaN	NaN	NaN	NaN	5	NaN	5	NaN	5
	2	2	5	2	5	2	NaN	2	0	NaN	NaN	5	2	NaN	0	NaN	NaN	5	0	NaN	0	5	NaN	5	2	2	2	2	2	NaN	5	2	NaN	0	NaN	NaN	2	NaN	0	2	NaN	NaN	NaN	NaN	5	NaN	1	NaN	5
	2	2	5	2	5	2	NaN	2	6	NaN	NaN	5	2	NaN	0	NaN	NaN	5	0	NaN	0	5	NaN	0	2	2	2	2	2	NaN	5	2	NaN	0	NaN	NaN	2	NaN	0	2	NaN	NaN	NaN	NaN	5	NaN	1	NaN	5
	2	2	5	2	0	2	NaN	2	6	NaN	NaN	5	2	NaN	0	NaN	NaN	5	0	NaN	0	5	NaN	0	2	2	2	2	2	NaN	5	2	NaN	0	NaN	NaN	5	NaN	0	2	NaN	NaN	NaN	NaN	5	NaN	2	NaN	5
	2	2	5	2	NaN	2	NaN	2	6	NaN	NaN	5	2	NaN	0	NaN	NaN	5	0	NaN	0	5	NaN	1	2	2	2	2	2	NaN	5	2	NaN	0	NaN	NaN	5	NaN	0	2	NaN	NaN	NaN	NaN	1	NaN	2	NaN	5
	2	2	5	2	NaN	2	NaN	2	6	NaN	NaN	5	2	NaN	0	NaN	NaN	5	0	NaN	0	5	NaN	1	2	2	2	2	2	NaN	5	2	NaN	0	NaN	NaN	5	NaN	0	2	NaN	NaN	NaN	NaN	2	NaN	2	NaN	5
	2	2	5	2	NaN	2	NaN	2	6	NaN	NaN	5	2	NaN	0	NaN	NaN	5	0	NaN	0	5	NaN	1	2	2	2	2	2	NaN	5	2	NaN	0	NaN	NaN	5	NaN	0	2	NaN	NaN	NaN	NaN	2	NaN	2	NaN	5
	2	2	5	2	NaN	2	NaN	2	6	NaN	NaN	5	2	NaN	0	NaN	NaN	5	0	NaN	0	5	NaN	1	2	2	2	2	2	NaN	5	2	NaN	0	NaN	NaN	5	NaN	0	2	NaN	NaN	NaN	NaN	2	NaN	2	NaN	5
	2	2	5	2	NaN	2	NaN	2	6	NaN	NaN	5	2	NaN	0	NaN	NaN	5	0	NaN	0	5	NaN	1	2	2	2	2	2	NaN	5	2	NaN	0	NaN	NaN	5	NaN	0	2	NaN	NaN	NaN	NaN	2	NaN	2	NaN	5
	2	2	5	2	NaN	2	NaN	2	6	NaN	NaN	5	2	NaN	0	NaN	NaN	5	0	NaN	0	5	NaN	0	2	2	2	2	2	NaN	5	2	NaN	0	NaN	NaN	5	NaN	0	2	NaN	NaN	NaN	NaN	2	NaN	2	NaN	5
	2	2	5	2	NaN	2	NaN	0	6	NaN	NaN	5	2	NaN	0	NaN	NaN	5	NaN	NaN	0	5	NaN	1	2	2	2	2	0	NaN	5	2	NaN	0	NaN	NaN	5	NaN	0	2	NaN	NaN	NaN	NaN	2	NaN	2	NaN	5
	2	2	5	2	NaN	2	NaN	0	6	NaN	NaN	5	2	NaN	0	NaN	NaN	5	NaN	NaN	0	5	NaN	1	5	2	2	2	0	NaN	5	0	NaN	0	NaN	NaN	5	NaN	0	2	NaN	NaN	NaN	NaN	2	NaN	2	NaN	5
	2	2	5	2	NaN	2	NaN	0	6	NaN	NaN	5	2	NaN	0	NaN	NaN	5	NaN	NaN	0	5	NaN	5	5	2	2	2	0	NaN	5	0	NaN	0	NaN	NaN	5	NaN	0	2	NaN	NaN	NaN	NaN	2	NaN	2	NaN	5
	2	2	5	2	NaN	2	NaN	0	6	NaN	NaN	5	2	NaN	0	NaN	NaN	5	NaN	NaN	0	5	NaN	5	5	2	2	2	0	NaN	5	0	NaN	0	NaN	NaN	5	NaN	0	5	NaN	NaN	NaN	NaN	2	NaN	0	NaN	5
	2	2	5	2	NaN	2	NaN	NaN	6	NaN	NaN	5	2	NaN	0	NaN	NaN	5	NaN	NaN	0	5	NaN	5	5	2	2	2	0	NaN	5	0	NaN	0	NaN	NaN	5	NaN	0	5	NaN	NaN	NaN	NaN	2	NaN	1	NaN	5
	2	2	5	2	NaN	2	NaN	NaN	6	NaN	NaN	5	2	NaN	0	NaN	NaN	5	NaN	NaN	0	5	NaN	5	5	2	2	2	0	NaN	5	0	NaN	0	NaN	NaN	5	NaN	0	5	NaN	NaN	NaN	NaN	2	NaN	1	NaN	5
	2	2	5	2	NaN	2	NaN	NaN	6	NaN	NaN	5	2	NaN	0	NaN	NaN	5	NaN	NaN	0	5	NaN	5	5	2	2	2	0	NaN	5	0	NaN	0	NaN	NaN	5	NaN	NaN	5	NaN	NaN	NaN	NaN	2	NaN	2	NaN	5
	2	0	5	5	NaN	2	NaN	NaN	6	NaN	NaN	5	2	NaN	0	NaN	NaN	5	NaN	NaN	0	5	NaN	5	5	2	2	0	0	NaN	5	0	NaN	0	NaN	NaN	5	NaN	NaN	5	NaN	NaN	NaN	NaN	2	NaN	2	NaN	5
	2	1	5	5	NaN	2	NaN	NaN	6	NaN	NaN	5	2	NaN	0	NaN	NaN	5	NaN	NaN	0	5	NaN	5	5	2	2	1	1	NaN	5	0	NaN	0	NaN	NaN	5	NaN	NaN	5	NaN	NaN	NaN	NaN	2	NaN	2	NaN	5
	2	2	0	5	NaN	1	NaN	NaN	6	NaN	NaN	5	2	NaN	0	NaN	NaN	5	NaN	NaN	0	0	NaN	5	5	2	2	2	1	NaN	5	0	NaN	0	NaN	NaN	5	NaN	NaN	5	NaN	NaN	NaN	NaN	2	NaN	2	NaN	5
	2	2	5	5	NaN	2	NaN	NaN	6	NaN	NaN	5	2	NaN	0	NaN	NaN	5	NaN	NaN	0	0	NaN	5	5	2	2	2	1	NaN	5	0	NaN	0	NaN	NaN	5	NaN	NaN	5	NaN	NaN	NaN	NaN	2	NaN	2	NaN	5
	2	2	5	5	NaN	2	NaN	NaN	6	NaN	NaN	5	2	NaN	0	NaN	NaN	5	NaN	NaN	0	0	NaN	5	5	2	0	5	1	NaN	5	0	NaN	0	NaN	NaN	5	NaN	NaN	5	NaN	NaN	NaN	NaN	2	NaN	2	NaN	5
	2	2	5	0	NaN	2	NaN	NaN	6	NaN	NaN	0	2	NaN	0	NaN	NaN	5	NaN	NaN	0	0	NaN	5	5	2	0	5	0	NaN	5	0	NaN	0	NaN	NaN	5	NaN	NaN	5	NaN	NaN	NaN	NaN	2	NaN	2	NaN	5
	2	2	5	NaN	NaN	2	NaN	NaN	6	NaN	NaN	1	2	NaN	0	NaN	NaN	5	NaN	NaN	0	0	NaN	5	5	2	0	5	0	NaN	5	0	NaN	1	NaN	NaN	5	NaN	NaN	5	NaN	NaN	NaN	NaN	2	NaN	2	NaN	5
	2	2	5	NaN	NaN	2	NaN	NaN	6	NaN	NaN	2	2	NaN	0	NaN	NaN	0	NaN	NaN	0	0	NaN	5	5	2	1	5	0	NaN	5	0	NaN	0	NaN	NaN	5	NaN	NaN	5	NaN	NaN	NaN	NaN	0	NaN	2	NaN	5
	2	0	5	NaN	NaN	2	NaN	NaN	6	NaN	NaN	2	2	NaN	0	NaN	NaN	5	NaN	NaN	0	0	NaN	5	5	2	1	5	0	NaN	5	0	NaN	1	NaN	NaN	5	NaN	NaN	5	NaN	NaN	NaN	NaN	0	NaN	2	NaN	5
	2	0	5	NaN	NaN	2	NaN	NaN	6	NaN	NaN	2	2	NaN	0	NaN	NaN	5	NaN	NaN	0	0	NaN	5	5	2	2	5	0	NaN	5	0	NaN	0	NaN	NaN	5	NaN	NaN	5	NaN	NaN	NaN	NaN	0	NaN	2	NaN	5
	2	0	5	NaN	NaN	2	NaN	NaN	6	NaN	NaN	2	2	NaN	0	NaN	NaN	5	NaN	NaN	0	0	NaN	5	5	2	2	5	0	NaN	5	0	NaN	0	NaN	NaN	5	NaN	NaN	5	NaN	NaN	NaN	NaN	1	NaN	2	NaN	5
	2	0	5	NaN	NaN	2	NaN	NaN	6	NaN	NaN	2	2	NaN	0	NaN	NaN	5	NaN	NaN	0	0	NaN	5	5	2	2	5	0	NaN	5	0	NaN	0	NaN	NaN	5	NaN	NaN	5	NaN	NaN	NaN	NaN	0	NaN	2	NaN	5
	2	0	5	NaN	NaN	5	NaN	NaN	6	NaN	NaN	2	2	NaN	0	NaN	NaN	5	NaN	NaN	0	0	NaN	5	5	2	2	5	0	NaN	5	0	NaN	0	NaN	NaN	5	NaN	NaN	5	NaN	NaN	NaN	NaN	1	NaN	2	NaN	5
	2	0	5	NaN	NaN	5	NaN	NaN	6	NaN	NaN	2	2	NaN	1	NaN	NaN	5	NaN	NaN	0	0	NaN	5	5	2	2	5	0	NaN	5	0	NaN	1	NaN	NaN	5	NaN	NaN	5	NaN	NaN	NaN	NaN	1	NaN	2	NaN	5
	2	0	5	NaN	NaN	5	NaN	NaN	6	NaN	NaN	2	2	NaN	0	NaN	NaN	5	NaN	NaN	0	0	NaN	5	5	2	2	5	2	NaN	5	0	NaN	1	NaN	NaN	5	NaN	NaN	5	NaN	NaN	NaN	NaN	1	NaN	2	NaN	5
	2	0	0	NaN	NaN	5	NaN	NaN	6	NaN	NaN	2	2	NaN	1	NaN	NaN	5	NaN	NaN	0	0	NaN	0	5	2	2	5	0	NaN	5	0	NaN	1	NaN	NaN	5	NaN	NaN	0	NaN	NaN	NaN	NaN	2	NaN	2	NaN	5
	2	0	0	NaN	NaN	5	NaN	NaN	6	NaN	NaN	2	2	NaN	1	NaN	NaN	5	NaN	NaN	0	0	NaN	1	5	2	2	5	0	NaN	5	0	NaN	1	NaN	NaN	5	NaN	NaN	2	NaN	NaN	NaN	NaN	2	NaN	2	NaN	5
	0	0	0	NaN	NaN	5	NaN	NaN	6	NaN	NaN	2	2	NaN	1	NaN	NaN	5	NaN	NaN	0	0	NaN	1	5	2	1	5	0	NaN	5	0	NaN	1	NaN	NaN	5	NaN	NaN	2	NaN	NaN	NaN	NaN	2	NaN	2	NaN	5
	1	0	0	NaN	NaN	5	NaN	NaN	6	NaN	NaN	2	0	NaN	1	NaN	NaN	0	NaN	NaN	0	0	NaN	1	5	2	1	5	0	NaN	0	0	NaN	0	NaN	NaN	5	NaN	NaN	5	NaN	NaN	NaN	NaN	2	NaN	2	NaN	5
	2	0	0	NaN	NaN	5	NaN	NaN	6	NaN	NaN	2	0	NaN	2	NaN	NaN	0	NaN	NaN	0	0	NaN	1	5	2	1	5	0	NaN	1	0	NaN	0	NaN	NaN	5	NaN	NaN	5	NaN	NaN	NaN	NaN	2	NaN	2	NaN	5
	2	0	1	NaN	NaN	5	NaN	NaN	6	NaN	NaN	2	2	NaN	2	NaN	NaN	NaN	NaN	NaN	0	0	NaN	0	5	2	1	5	0	NaN	2	0	NaN	0	NaN	NaN	5	NaN	NaN	5	NaN	NaN	NaN	NaN	2	NaN	2	NaN	5
	2	0	0	NaN	NaN	5	NaN	NaN	6	NaN	NaN	2	2	NaN	2	NaN	NaN	NaN	NaN	NaN	0	0	NaN	0	5	2	1	5	0	NaN	2	0	NaN	0	NaN	NaN	5	NaN	NaN	5	NaN	NaN	NaN	NaN	2	NaN	2	NaN	5
	0	0	0	NaN	NaN	5	NaN	NaN	6	NaN	NaN	2	2	NaN	2	NaN	NaN	NaN	NaN	NaN	0	0	NaN	1	5	2	1	5	0	NaN	2	0	NaN	0	NaN	NaN	5	NaN	NaN	5	NaN	NaN	NaN	NaN	2	NaN	2	NaN	5
	0	0	0	NaN	NaN	5	NaN	NaN	6	NaN	NaN	2	0	NaN	2	NaN	NaN	NaN	NaN	NaN	0	0	NaN	1	2	2	1	5	0	NaN	2	0	NaN	0	NaN	NaN	5	NaN	NaN	5	NaN	NaN	NaN	NaN	2	NaN	2	NaN	0
	0	0	0	NaN	NaN	5	NaN	NaN	6	NaN	NaN	2	2	NaN	2	NaN	NaN	NaN	NaN	NaN	0	0	NaN	1	2	2	1	5	0	NaN	2	0	NaN	0	NaN	NaN	5	NaN	NaN	5	NaN	NaN	NaN	NaN	2	NaN	2	NaN	1
	0	0	0	NaN	NaN	5	NaN	NaN	6	NaN	NaN	2	2	NaN	2	NaN	NaN	NaN	NaN	NaN	1	0	NaN	2	2	2	1	5	0	NaN	5	0	NaN	0	NaN	NaN	2	NaN	NaN	5	NaN	NaN	NaN	NaN	2	NaN	2	NaN	1
	1	0	0	NaN	NaN	5	NaN	NaN	6	NaN	NaN	2	2	NaN	2	NaN	NaN	NaN	NaN	NaN	2	0	NaN	2	2	2	1	5	0	NaN	5	0	NaN	0	NaN	NaN	2	NaN	NaN	5	NaN	NaN	NaN	NaN	2	NaN	2	NaN	2
	2	0	0	NaN	NaN	5	NaN	NaN	6	NaN	NaN	2	2	NaN	2	NaN	NaN	NaN	NaN	NaN	2	0	NaN	2	2	2	1	5	0	NaN	5	0	NaN	0	NaN	NaN	2	NaN	NaN	5	NaN	NaN	NaN	NaN	2	NaN	2	NaN	0
	2	0	NaN	NaN	NaN	5	NaN	NaN	6	NaN	NaN	2	2	NaN	2	NaN	NaN	NaN	NaN	NaN	2	0	NaN	2	2	2	1	5	0	NaN	5	NaN	NaN	0	NaN	NaN	2	NaN	NaN	5	NaN	NaN	NaN	NaN	2	NaN	2	NaN	NaN
	2	0	NaN	NaN	NaN	5	NaN	NaN	6	NaN	NaN	2	2	NaN	2	NaN	NaN	NaN	NaN	NaN	1	0	NaN	2	2	2	1	5	0	NaN	5	NaN	NaN	0	NaN	NaN	2	NaN	NaN	5	NaN	NaN	NaN	NaN	2	NaN	2	NaN	NaN
	2	0	NaN	NaN	NaN	5	NaN	NaN	0	NaN	NaN	2	2	NaN	2	NaN	NaN	NaN	NaN	NaN	2	0	NaN	2	2	2	1	5	0	NaN	5	NaN	NaN	0	NaN	NaN	2	NaN	NaN	5	NaN	NaN	NaN	NaN	2	NaN	2	NaN	NaN
	2	0	NaN	NaN	NaN	5	NaN	NaN	0	NaN	NaN	2	2	NaN	0	NaN	NaN	NaN	NaN	NaN	2	0	NaN	2	2	2	2	5	0	NaN	5	NaN	NaN	0	NaN	NaN	2	NaN	NaN	5	NaN	NaN	NaN	NaN	2	NaN	2	NaN	NaN
	2	0	NaN	NaN	NaN	5	NaN	NaN	0	NaN	NaN	2	2	NaN	2	NaN	NaN	NaN	NaN	NaN	2	0	NaN	2	2	2	2	5	0	NaN	0	NaN	NaN	0	NaN	NaN	2	NaN	NaN	5	NaN	NaN	NaN	NaN	2	NaN	2	NaN	NaN
	2	0	NaN	NaN	NaN	5	NaN	NaN	0	NaN	NaN	2	2	NaN	2	NaN	NaN	NaN	NaN	NaN	2	0	NaN	0	2	2	2	5	0	NaN	1	NaN	NaN	0	NaN	NaN	2	NaN	NaN	5	NaN	NaN	NaN	NaN	2	NaN	2	NaN	NaN
	2	0	NaN	NaN	NaN	5	NaN	NaN	0	NaN	NaN	2	2	NaN	2	NaN	NaN	NaN	NaN	NaN	2	0	NaN	0	2	2	2	5	0	NaN	2	NaN	NaN	0	NaN	NaN	2	NaN	NaN	5	NaN	NaN	NaN	NaN	2	NaN	0	NaN	NaN
	2	0	NaN	NaN	NaN	5	NaN	NaN	0	NaN	NaN	2	2	NaN	2	NaN	NaN	NaN	NaN	NaN	2	0	NaN	1	2	2	2	5	0	NaN	2	NaN	NaN	0	NaN	NaN	2	NaN	NaN	5	NaN	NaN	NaN	NaN	2	NaN	0	NaN	NaN
	2	0	NaN	NaN	NaN	5	NaN	NaN	0	NaN	NaN	2	2	NaN	2	NaN	NaN	NaN	NaN	NaN	2	0	NaN	1	2	2	2	5	0	NaN	2	NaN	NaN	0	NaN	NaN	2	NaN	NaN	5	NaN	NaN	NaN	NaN	2	NaN	0	NaN	NaN
	2	0	NaN	NaN	NaN	5	NaN	NaN	0	NaN	NaN	0	2	NaN	2	NaN	NaN	NaN	NaN	NaN	2	0	NaN	0	2	0	2	5	0	NaN	2	NaN	NaN	0	NaN	NaN	2	NaN	NaN	5	NaN	NaN	NaN	NaN	2	NaN	1	NaN	NaN
	2	0	NaN	NaN	NaN	5	NaN	NaN	0	NaN	NaN	1	2	NaN	2	NaN	NaN	NaN	NaN	NaN	2	0	NaN	1	2	0	2	5	0	NaN	2	NaN	NaN	0	NaN	NaN	2	NaN	NaN	5	NaN	NaN	NaN	NaN	2	NaN	0	NaN	NaN
	2	0	NaN	NaN	NaN	5	NaN	NaN	0	NaN	NaN	2	2	NaN	2	NaN	NaN	NaN	NaN	NaN	2	0	NaN	1	2	NaN	2	5	0	NaN	2	NaN	NaN	0	NaN	NaN	2	NaN	NaN	5	NaN	NaN	NaN	NaN	2	NaN	0	NaN	NaN
	2	0	NaN	NaN	NaN	5	NaN	NaN	0	NaN	NaN	2	2	NaN	2	NaN	NaN	NaN	NaN	NaN	2	0	NaN	1	2	NaN	2	5	0	NaN	2	NaN	NaN	0	NaN	NaN	2	NaN	NaN	5	NaN	NaN	NaN	NaN	2	NaN	1	NaN	NaN
	2	0	NaN	NaN	NaN	5	NaN	NaN	0	NaN	NaN	2	2	NaN	5	NaN	NaN	NaN	NaN	NaN	2	0	NaN	2	2	NaN	2	5	0	NaN	2	NaN	NaN	0	NaN	NaN	2	NaN	NaN	5	NaN	NaN	NaN	NaN	2	NaN	1	NaN	NaN
	2	0	NaN	NaN	NaN	5	NaN	NaN	0	NaN	NaN	2	2	NaN	5	NaN	NaN	NaN	NaN	NaN	2	0	NaN	2	2	NaN	2	5	0	NaN	2	NaN	NaN	0	NaN	NaN	2	NaN	NaN	5	NaN	NaN	NaN	NaN	2	NaN	1	NaN	NaN
	0	0	NaN	NaN	NaN	5	NaN	NaN	0	NaN	NaN	2	2	NaN	5	NaN	NaN	NaN	NaN	NaN	2	0	NaN	2	2	NaN	2	5	0	NaN	2	NaN	NaN	0	NaN	NaN	2	NaN	NaN	5	NaN	NaN	NaN	NaN	3	NaN	1	NaN	NaN
	0	0	NaN	NaN	NaN	5	NaN	NaN	0	NaN	NaN	2	2	NaN	5	NaN	NaN	NaN	NaN	NaN	2	0	NaN	2	2	NaN	2	5	0	NaN	2	NaN	NaN	0	NaN	NaN	2	NaN	NaN	5	NaN	NaN	NaN	NaN	3	NaN	2	NaN	NaN
	1	0	NaN	NaN	NaN	5	NaN	NaN	0	NaN	NaN	2	2	NaN	5	NaN	NaN	NaN	NaN	NaN	2	0	NaN	2	2	NaN	2	5	0	NaN	0	NaN	NaN	0	NaN	NaN	2	NaN	NaN	5	NaN	NaN	NaN	NaN	3	NaN	2	NaN	NaN
	0	0	NaN	NaN	NaN	5	NaN	NaN	0	NaN	NaN	2	2	NaN	5	NaN	NaN	NaN	NaN	NaN	2	0	NaN	2	2	NaN	2	5	0	NaN	1	NaN	NaN	0	NaN	NaN	2	NaN	NaN	5	NaN	NaN	NaN	NaN	3	NaN	2	NaN	NaN
	NaN	0	NaN	NaN	NaN	5	NaN	NaN	0	NaN	NaN	2	2	NaN	5	NaN	NaN	NaN	NaN	NaN	2	0	NaN	2	2	NaN	2	5	0	NaN	0	NaN	NaN	0	NaN	NaN	2	NaN	NaN	5	NaN	NaN	NaN	NaN	3	NaN	2	NaN	NaN
	NaN	0	NaN	NaN	NaN	5	NaN	NaN	0	NaN	NaN	0	2	NaN	5	NaN	NaN	NaN	NaN	NaN	2	0	NaN	2	2	NaN	2	5	0	NaN	0	NaN	NaN	0	NaN	NaN	2	NaN	NaN	5	NaN	NaN	NaN	NaN	4	NaN	2	NaN	NaN
	NaN	0	NaN	NaN	NaN	5	NaN	NaN	0	NaN	NaN	0	2	NaN	5	NaN	NaN	NaN	NaN	NaN	2	0	NaN	2	2	NaN	2	5	0	NaN	0	NaN	NaN	0	NaN	NaN	2	NaN	NaN	5	NaN	NaN	NaN	NaN	4	NaN	2	NaN	NaN
	NaN	0	NaN	NaN	NaN	5	NaN	NaN	0	NaN	NaN	NaN	2	NaN	5	NaN	NaN	NaN	NaN	NaN	0	0	NaN	2	2	NaN	0	2	0	NaN	0	NaN	NaN	0	NaN	NaN	2	NaN	NaN	5	NaN	NaN	NaN	NaN	4	NaN	2	NaN	NaN
	NaN	0	NaN	NaN	NaN	5	NaN	NaN	0	NaN	NaN	NaN	2	NaN	5	NaN	NaN	NaN	NaN	NaN	0	0	NaN	2	2	NaN	0	2	0	NaN	0	NaN	NaN	0	NaN	NaN	2	NaN	NaN	0	NaN	NaN	NaN	NaN	4	NaN	2	NaN	NaN
	NaN	0	NaN	NaN	NaN	5	NaN	NaN	0	NaN	NaN	NaN	2	NaN	5	NaN	NaN	NaN	NaN	NaN	0	0	NaN	2	2	NaN	0	2	0	NaN	0	NaN	NaN	0	NaN	NaN	2	NaN	NaN	0	NaN	NaN	NaN	NaN	4	NaN	2	NaN	NaN
	NaN	0	NaN	NaN	NaN	0	NaN	NaN	0	NaN	NaN	NaN	2	NaN	5	NaN	NaN	NaN	NaN	NaN	0	0	NaN	2	2	NaN	0	2	0	NaN	0	NaN	NaN	0	NaN	NaN	2	NaN	NaN	0	NaN	NaN	NaN	NaN	4	NaN	2	NaN	NaN
	NaN	0	NaN	NaN	NaN	0	NaN	NaN	0	NaN	NaN	NaN	2	NaN	5	NaN	NaN	NaN	NaN	NaN	2	0	NaN	2	2	NaN	0	2	0	NaN	0	NaN	NaN	0	NaN	NaN	2	NaN	NaN	0	NaN	NaN	NaN	NaN	4	NaN	2	NaN	NaN
	NaN	0	NaN	NaN	NaN	0	NaN	NaN	0	NaN	NaN	NaN	2	NaN	5	NaN	NaN	NaN	NaN	NaN	2	0	NaN	2	2	NaN	0	2	0	NaN	0	NaN	NaN	0	NaN	NaN	2	NaN	NaN	0	NaN	NaN	NaN	NaN	4	NaN	2	NaN	NaN
	NaN	0	NaN	NaN	NaN	0	NaN	NaN	0	NaN	NaN	NaN	2	NaN	5	NaN	NaN	NaN	NaN	NaN	2	0	NaN	2	2	NaN	0	2	0	NaN	0	NaN	NaN	0	NaN	NaN	2	NaN	NaN	0	NaN	NaN	NaN	NaN	4	NaN	2	NaN	NaN
	NaN	0	NaN	NaN	NaN	0	NaN	NaN	0	NaN	NaN	NaN	2	NaN	5	NaN	NaN	NaN	NaN	NaN	0	0	NaN	2	2	NaN	0	2	0	NaN	0	NaN	NaN	0	NaN	NaN	2	NaN	NaN	1	NaN	NaN	NaN	NaN	4	NaN	0	NaN	NaN
	NaN	0	NaN	NaN	NaN	0	NaN	NaN	0	NaN	NaN	NaN	2	NaN	5	NaN	NaN	NaN	NaN	NaN	0	0	NaN	2	2	NaN	0	2	0	NaN	0	NaN	NaN	0	NaN	NaN	2	NaN	NaN	1	NaN	NaN	NaN	NaN	4	NaN	2	NaN	NaN
	NaN	0	NaN	NaN	NaN	0	NaN	NaN	0	NaN	NaN	NaN	2	NaN	5	NaN	NaN	NaN	NaN	NaN	1	0	NaN	2	2	NaN	0	2	0	NaN	0	NaN	NaN	0	NaN	NaN	2	NaN	NaN	1	NaN	NaN	NaN	NaN	4	NaN	2	NaN	NaN
	NaN	0	NaN	NaN	NaN	0	NaN	NaN	0	NaN	NaN	NaN	2	NaN	5	NaN	NaN	NaN	NaN	NaN	2	0	NaN	2	2	NaN	1	2	0	NaN	0	NaN	NaN	0	NaN	NaN	2	NaN	NaN	2	NaN	NaN	NaN	NaN	4	NaN	2	NaN	NaN
	NaN	NaN	NaN	NaN	NaN	0	NaN	NaN	0	NaN	NaN	NaN	2	NaN	5	NaN	NaN	NaN	NaN	NaN	2	0	NaN	2	2	NaN	1	2	0	NaN	0	NaN	NaN	0	NaN	NaN	2	NaN	NaN	2	NaN	NaN	NaN	NaN	4	NaN	0	NaN	NaN
	NaN	NaN	NaN	NaN	NaN	0	NaN	NaN	0	NaN	NaN	NaN	2	NaN	5	NaN	NaN	NaN	NaN	NaN	2	0	NaN	2	2	NaN	1	2	0	NaN	0	NaN	NaN	0	NaN	NaN	2	NaN	NaN	2	NaN	NaN	NaN	NaN	4	NaN	0	NaN	NaN
	NaN	NaN	NaN	NaN	NaN	0	NaN	NaN	0	NaN	NaN	NaN	2	NaN	5	NaN	NaN	NaN	NaN	NaN	2	0	NaN	2	0	NaN	1	2	0	NaN	0	NaN	NaN	0	NaN	NaN	2	NaN	NaN	2	NaN	NaN	NaN	NaN	4	NaN	2	NaN	NaN
	NaN	NaN	NaN	NaN	NaN	0	NaN	NaN	0	NaN	NaN	NaN	2	NaN	0	NaN	NaN	NaN	NaN	NaN	2	0	NaN	2	0	NaN	1	2	0	NaN	0	NaN	NaN	0	NaN	NaN	2	NaN	NaN	2	NaN	NaN	NaN	NaN	4	NaN	2	NaN	NaN
	NaN	NaN	NaN	NaN	NaN	0	NaN	NaN	0	NaN	NaN	NaN	2	NaN	0	NaN	NaN	NaN	NaN	NaN	2	0	NaN	2	0	NaN	1	2	0	NaN	0	NaN	NaN	0	NaN	NaN	2	NaN	NaN	2	NaN	NaN	NaN	NaN	4	NaN	2	NaN	NaN
	NaN	NaN	NaN	NaN	NaN	0	NaN	NaN	0	NaN	NaN	NaN	2	NaN	0	NaN	NaN	NaN	NaN	NaN	2	0	NaN	2	0	NaN	2	2	0	NaN	0	NaN	NaN	0	NaN	NaN	2	NaN	NaN	2	NaN	NaN	NaN	NaN	4	NaN	0	NaN	NaN
	NaN	NaN	NaN	NaN	NaN	0	NaN	NaN	NaN	NaN	NaN	NaN	3	NaN	0	NaN	NaN	NaN	NaN	NaN	2	0	NaN	2	0	NaN	2	2	0	NaN	0	NaN	NaN	0	NaN	NaN	2	NaN	NaN	2	NaN	NaN	NaN	NaN	4	NaN	0	NaN	NaN
	NaN	NaN	NaN	NaN	NaN	0	NaN	NaN	NaN	NaN	NaN	NaN	3	NaN	0	NaN	NaN	NaN	NaN	NaN	2	0	NaN	2	0	NaN	2	2	0	NaN	0	NaN	NaN	0	NaN	NaN	2	NaN	NaN	2	NaN	NaN	NaN	NaN	4	NaN	1	NaN	NaN
	NaN	NaN	NaN	NaN	NaN	0	NaN	NaN	NaN	NaN	NaN	NaN	3	NaN	1	NaN	NaN	NaN	NaN	NaN	2	0	NaN	2	0	NaN	2	2	0	NaN	0	NaN	NaN	0	NaN	NaN	2	NaN	NaN	2	NaN	NaN	NaN	NaN	4	NaN	1	NaN	NaN
	NaN	NaN	NaN	NaN	NaN	0	NaN	NaN	NaN	NaN	NaN	NaN	3	NaN	2	NaN	NaN	NaN	NaN	NaN	2	0	NaN	2	0	NaN	2	2	0	NaN	0	NaN	NaN	0	NaN	NaN	2	NaN	NaN	2	NaN	NaN	NaN	NaN	0	NaN	2	NaN	NaN
	NaN	NaN	NaN	NaN	NaN	0	NaN	NaN	NaN	NaN	NaN	NaN	3	NaN	2	NaN	NaN	NaN	NaN	NaN	2	0	NaN	2	0	NaN	2	2	0	NaN	0	NaN	NaN	0	NaN	NaN	2	NaN	NaN	2	NaN	NaN	NaN	NaN	0	NaN	0	NaN	NaN
	NaN	NaN	NaN	NaN	NaN	NaN	NaN	NaN	NaN	NaN	NaN	NaN	2	NaN	2	NaN	NaN	NaN	NaN	NaN	2	0	NaN	2	0	NaN	2	2	0	NaN	0	NaN	NaN	NaN	NaN	NaN	2	NaN	NaN	2	NaN	NaN	NaN	NaN	1	NaN	2	NaN	NaN
	NaN	NaN	NaN	NaN	NaN	NaN	NaN	NaN	NaN	NaN	NaN	NaN	0	NaN	2	NaN	NaN	NaN	NaN	NaN	2	0	NaN	2	0	NaN	2	2	0	NaN	0	NaN	NaN	NaN	NaN	NaN	2	NaN	NaN	2	NaN	NaN	NaN	NaN	2	NaN	2	NaN	NaN
	NaN	NaN	NaN	NaN	NaN	NaN	NaN	NaN	NaN	NaN	NaN	NaN	0	NaN	2	NaN	NaN	NaN	NaN	NaN	2	0	NaN	2	0	NaN	2	2	0	NaN	0	NaN	NaN	NaN	NaN	NaN	2	NaN	NaN	2	NaN	NaN	NaN	NaN	0	NaN	0	NaN	NaN
	NaN	NaN	NaN	NaN	NaN	NaN	NaN	NaN	NaN	NaN	NaN	NaN	0	NaN	2	NaN	NaN	NaN	NaN	NaN	2	0	NaN	2	0	NaN	2	2	0	NaN	0	NaN	NaN	NaN	NaN	NaN	2	NaN	NaN	2	NaN	NaN	NaN	NaN	0	NaN	0	NaN	NaN
	NaN	NaN	NaN	NaN	NaN	NaN	NaN	NaN	NaN	NaN	NaN	NaN	0	NaN	2	NaN	NaN	NaN	NaN	NaN	2	0	NaN	2	0	NaN	2	2	0	NaN	0	NaN	NaN	NaN	NaN	NaN	2	NaN	NaN	2	NaN	NaN	NaN	NaN	1	NaN	0	NaN	NaN
	NaN	NaN	NaN	NaN	NaN	NaN	NaN	NaN	NaN	NaN	NaN	NaN	0	NaN	2	NaN	NaN	NaN	NaN	NaN	2	0	NaN	2	0	NaN	2	2	0	NaN	0	NaN	NaN	NaN	NaN	NaN	2	NaN	NaN	2	NaN	NaN	NaN	NaN	0	NaN	1	NaN	NaN
	NaN	NaN	NaN	NaN	NaN	NaN	NaN	NaN	NaN	NaN	NaN	NaN	0	NaN	2	NaN	NaN	NaN	NaN	NaN	2	0	NaN	2	0	NaN	2	2	0	NaN	0	NaN	NaN	NaN	NaN	NaN	2	NaN	NaN	2	NaN	NaN	NaN	NaN	1	NaN	2	NaN	NaN
	NaN	NaN	NaN	NaN	NaN	NaN	NaN	NaN	NaN	NaN	NaN	NaN	0	NaN	2	NaN	NaN	NaN	NaN	NaN	2	0	NaN	2	0	NaN	2	2	0	NaN	0	NaN	NaN	NaN	NaN	NaN	2	NaN	NaN	2	NaN	NaN	NaN	NaN	0	NaN	2	NaN	NaN
	NaN	NaN	NaN	NaN	NaN	NaN	NaN	NaN	NaN	NaN	NaN	NaN	0	NaN	2	NaN	NaN	NaN	NaN	NaN	2	0	NaN	2	0	NaN	2	2	0	NaN	0	NaN	NaN	NaN	NaN	NaN	2	NaN	NaN	2	NaN	NaN	NaN	NaN	0	NaN	2	NaN	NaN
	NaN	NaN	NaN	NaN	NaN	NaN	NaN	NaN	NaN	NaN	NaN	NaN	0	NaN	2	NaN	NaN	NaN	NaN	NaN	2	0	NaN	2	0	NaN	2	0	0	NaN	0	NaN	NaN	NaN	NaN	NaN	2	NaN	NaN	2	NaN	NaN	NaN	NaN	0	NaN	2	NaN	NaN
	NaN	NaN	NaN	NaN	NaN	NaN	NaN	NaN	NaN	NaN	NaN	NaN	0	NaN	2	NaN	NaN	NaN	NaN	NaN	2	0	NaN	2	0	NaN	2	1	0	NaN	0	NaN	NaN	NaN	NaN	NaN	2	NaN	NaN	2	NaN	NaN	NaN	NaN	0	NaN	2	NaN	NaN
	NaN	NaN	NaN	NaN	NaN	NaN	NaN	NaN	NaN	NaN	NaN	NaN	0	NaN	2	NaN	NaN	NaN	NaN	NaN	2	0	NaN	2	0	NaN	2	1	0	NaN	0	NaN	NaN	NaN	NaN	NaN	2	NaN	NaN	0	NaN	NaN	NaN	NaN	0	NaN	2	NaN	NaN
	NaN	NaN	NaN	NaN	NaN	NaN	NaN	NaN	NaN	NaN	NaN	NaN	0	NaN	0	NaN	NaN	NaN	NaN	NaN	2	0	NaN	2	0	NaN	2	1	0	NaN	0	NaN	NaN	NaN	NaN	NaN	2	NaN	NaN	0	NaN	NaN	NaN	NaN	0	NaN	2	NaN	NaN
	NaN	NaN	NaN	NaN	NaN	NaN	NaN	NaN	NaN	NaN	NaN	NaN	0	NaN	0	NaN	NaN	NaN	NaN	NaN	0	0	NaN	2	0	NaN	2	1	0	NaN	0	NaN	NaN	NaN	NaN	NaN	2	NaN	NaN	0	NaN	NaN	NaN	NaN	0	NaN	2	NaN	NaN
	NaN	NaN	NaN	NaN	NaN	NaN	NaN	NaN	NaN	NaN	NaN	NaN	2	NaN	0	NaN	NaN	NaN	NaN	NaN	0	0	NaN	2	0	NaN	0	2	0	NaN	0	NaN	NaN	NaN	NaN	NaN	2	NaN	NaN	0	NaN	NaN	NaN	NaN	0	NaN	0	NaN	NaN
	NaN	NaN	NaN	NaN	NaN	NaN	NaN	NaN	NaN	NaN	NaN	NaN	0	NaN	1	NaN	NaN	NaN	NaN	NaN	2	0	NaN	2	0	NaN	0	2	0	NaN	0	NaN	NaN	NaN	NaN	NaN	2	NaN	NaN	0	NaN	NaN	NaN	NaN	0	NaN	0	NaN	NaN
	NaN	NaN	NaN	NaN	NaN	NaN	NaN	NaN	NaN	NaN	NaN	NaN	0	NaN	2	NaN	NaN	NaN	NaN	NaN	2	0	NaN	2	0	NaN	1	2	0	NaN	0	NaN	NaN	NaN	NaN	NaN	2	NaN	NaN	0	NaN	NaN	NaN	NaN	0	NaN	0	NaN	NaN
	NaN	NaN	NaN	NaN	NaN	NaN	NaN	NaN	NaN	NaN	NaN	NaN	0	NaN	2	NaN	NaN	NaN	NaN	NaN	2	0	NaN	2	0	NaN	1	2	0	NaN	0	NaN	NaN	NaN	NaN	NaN	2	NaN	NaN	0	NaN	NaN	NaN	NaN	0	NaN	0	NaN	NaN
	NaN	NaN	NaN	NaN	NaN	NaN	NaN	NaN	NaN	NaN	NaN	NaN	0	NaN	2	NaN	NaN	NaN	NaN	NaN	2	0	NaN	2	0	NaN	1	2	0	NaN	0	NaN	NaN	NaN	NaN	NaN	2	NaN	NaN	0	NaN	NaN	NaN	NaN	0	NaN	2	NaN	NaN
	NaN	NaN	NaN	NaN	NaN	NaN	NaN	NaN	NaN	NaN	NaN	NaN	1	NaN	2	NaN	NaN	NaN	NaN	NaN	2	0	NaN	2	0	NaN	2	2	0	NaN	0	NaN	NaN	NaN	NaN	NaN	2	NaN	NaN	0	NaN	NaN	NaN	NaN	0	NaN	2	NaN	NaN
	NaN	NaN	NaN	NaN	NaN	NaN	NaN	NaN	NaN	NaN	NaN	NaN	2	NaN	2	NaN	NaN	NaN	NaN	NaN	2	0	NaN	2	0	NaN	0	2	0	NaN	0	NaN	NaN	NaN	NaN	NaN	2	NaN	NaN	0	NaN	NaN	NaN	NaN	0	NaN	2	NaN	NaN
	NaN	NaN	NaN	NaN	NaN	NaN	NaN	NaN	NaN	NaN	NaN	NaN	2	NaN	2	NaN	NaN	NaN	NaN	NaN	0	0	NaN	2	0	NaN	0	2	0	NaN	0	NaN	NaN	NaN	NaN	NaN	2	NaN	NaN	0	NaN	NaN	NaN	NaN	0	NaN	2	NaN	NaN
	NaN	NaN	NaN	NaN	NaN	NaN	NaN	NaN	NaN	NaN	NaN	NaN	2	NaN	2	NaN	NaN	NaN	NaN	NaN	0	0	NaN	2	0	NaN	0	2	NaN	NaN	0	NaN	NaN	NaN	NaN	NaN	2	NaN	NaN	0	NaN	NaN	NaN	NaN	0	NaN	2	NaN	NaN
	NaN	NaN	NaN	NaN	NaN	NaN	NaN	NaN	NaN	NaN	NaN	NaN	2	NaN	2	NaN	NaN	NaN	NaN	NaN	0	0	NaN	2	0	NaN	0	2	NaN	NaN	0	NaN	NaN	NaN	NaN	NaN	2	NaN	NaN	0	NaN	NaN	NaN	NaN	0	NaN	2	NaN	NaN
	NaN	NaN	NaN	NaN	NaN	NaN	NaN	NaN	NaN	NaN	NaN	NaN	2	NaN	2	NaN	NaN	NaN	NaN	NaN	0	0	NaN	2	0	NaN	0	2	NaN	NaN	0	NaN	NaN	NaN	NaN	NaN	0	NaN	NaN	0	NaN	NaN	NaN	NaN	0	NaN	2	NaN	NaN
	NaN	NaN	NaN	NaN	NaN	NaN	NaN	NaN	NaN	NaN	NaN	NaN	2	NaN	2	NaN	NaN	NaN	NaN	NaN	1	0	NaN	2	0	NaN	0	2	NaN	NaN	0	NaN	NaN	NaN	NaN	NaN	0	NaN	NaN	0	NaN	NaN	NaN	NaN	0	NaN	2	NaN	NaN
	NaN	NaN	NaN	NaN	NaN	NaN	NaN	NaN	NaN	NaN	NaN	NaN	2	NaN	2	NaN	NaN	NaN	NaN	NaN	2	0	NaN	2	0	NaN	0	2	NaN	NaN	0	NaN	NaN	NaN	NaN	NaN	0	NaN	NaN	0	NaN	NaN	NaN	NaN	0	NaN	2	NaN	NaN
	NaN	NaN	NaN	NaN	NaN	NaN	NaN	NaN	NaN	NaN	NaN	NaN	2	NaN	2	NaN	NaN	NaN	NaN	NaN	2	0	NaN	2	0	NaN	0	2	NaN	NaN	0	NaN	NaN	NaN	NaN	NaN	0	NaN	NaN	0	NaN	NaN	NaN	NaN	0	NaN	2	NaN	NaN
	NaN	NaN	NaN	NaN	NaN	NaN	NaN	NaN	NaN	NaN	NaN	NaN	2	NaN	2	NaN	NaN	NaN	NaN	NaN	2	0	NaN	2	0	NaN	0	2	NaN	NaN	0	NaN	NaN	NaN	NaN	NaN	0	NaN	NaN	0	NaN	NaN	NaN	NaN	0	NaN	2	NaN	NaN
	NaN	NaN	NaN	NaN	NaN	NaN	NaN	NaN	NaN	NaN	NaN	NaN	5	NaN	2	NaN	NaN	NaN	NaN	NaN	2	0	NaN	2	0	NaN	0	2	NaN	NaN	0	NaN	NaN	NaN	NaN	NaN	0	NaN	NaN	0	NaN	NaN	NaN	NaN	0	NaN	2	NaN	NaN
	NaN	NaN	NaN	NaN	NaN	NaN	NaN	NaN	NaN	NaN	NaN	NaN	5	NaN	2	NaN	NaN	NaN	NaN	NaN	2	0	NaN	2	0	NaN	0	2	NaN	NaN	0	NaN	NaN	NaN	NaN	NaN	0	NaN	NaN	0	NaN	NaN	NaN	NaN	0	NaN	2	NaN	NaN
	NaN	NaN	NaN	NaN	NaN	NaN	NaN	NaN	NaN	NaN	NaN	NaN	5	NaN	2	NaN	NaN	NaN	NaN	NaN	2	0	NaN	2	0	NaN	1	0	NaN	NaN	0	NaN	NaN	NaN	NaN	NaN	0	NaN	NaN	0	NaN	NaN	NaN	NaN	0	NaN	2	NaN	NaN
	NaN	NaN	NaN	NaN	NaN	NaN	NaN	NaN	NaN	NaN	NaN	NaN	5	NaN	2	NaN	NaN	NaN	NaN	NaN	2	0	NaN	2	0	NaN	2	0	NaN	NaN	0	NaN	NaN	NaN	NaN	NaN	0	NaN	NaN	0	NaN	NaN	NaN	NaN	0	NaN	2	NaN	NaN
	NaN	NaN	NaN	NaN	NaN	NaN	NaN	NaN	NaN	NaN	NaN	NaN	5	NaN	2	NaN	NaN	NaN	NaN	NaN	2	0	NaN	2	0	NaN	2	1	NaN	NaN	0	NaN	NaN	NaN	NaN	NaN	0	NaN	NaN	0	NaN	NaN	NaN	NaN	NaN	NaN	2	NaN	NaN
	NaN	NaN	NaN	NaN	NaN	NaN	NaN	NaN	NaN	NaN	NaN	NaN	5	NaN	3	NaN	NaN	NaN	NaN	NaN	2	0	NaN	0	0	NaN	2	1	NaN	NaN	0	NaN	NaN	NaN	NaN	NaN	1	NaN	NaN	0	NaN	NaN	NaN	NaN	NaN	NaN	5	NaN	NaN
	NaN	NaN	NaN	NaN	NaN	NaN	NaN	NaN	NaN	NaN	NaN	NaN	5	NaN	3	NaN	NaN	NaN	NaN	NaN	2	0	NaN	2	0	NaN	2	1	NaN	NaN	0	NaN	NaN	NaN	NaN	NaN	2	NaN	NaN	0	NaN	NaN	NaN	NaN	NaN	NaN	5	NaN	NaN
	NaN	NaN	NaN	NaN	NaN	NaN	NaN	NaN	NaN	NaN	NaN	NaN	5	NaN	3	NaN	NaN	NaN	NaN	NaN	5	0	NaN	2	0	NaN	2	1	NaN	NaN	0	NaN	NaN	NaN	NaN	NaN	2	NaN	NaN	0	NaN	NaN	NaN	NaN	NaN	NaN	5	NaN	NaN
	NaN	NaN	NaN	NaN	NaN	NaN	NaN	NaN	NaN	NaN	NaN	NaN	5	NaN	3	NaN	NaN	NaN	NaN	NaN	5	0	NaN	2	0	NaN	2	0	NaN	NaN	0	NaN	NaN	NaN	NaN	NaN	2	NaN	NaN	0	NaN	NaN	NaN	NaN	NaN	NaN	5	NaN	NaN
	NaN	NaN	NaN	NaN	NaN	NaN	NaN	NaN	NaN	NaN	NaN	NaN	5	NaN	3	NaN	NaN	NaN	NaN	NaN	5	0	NaN	2	0	NaN	2	0	NaN	NaN	0	NaN	NaN	NaN	NaN	NaN	2	NaN	NaN	0	NaN	NaN	NaN	NaN	NaN	NaN	5	NaN	NaN
	NaN	NaN	NaN	NaN	NaN	NaN	NaN	NaN	NaN	NaN	NaN	NaN	5	NaN	4	NaN	NaN	NaN	NaN	NaN	5	0	NaN	2	0	NaN	2	0	NaN	NaN	0	NaN	NaN	NaN	NaN	NaN	2	NaN	NaN	0	NaN	NaN	NaN	NaN	NaN	NaN	5	NaN	NaN
	NaN	NaN	NaN	NaN	NaN	NaN	NaN	NaN	NaN	NaN	NaN	NaN	5	NaN	4	NaN	NaN	NaN	NaN	NaN	5	0	NaN	2	0	NaN	2	0	NaN	NaN	0	NaN	NaN	NaN	NaN	NaN	2	NaN	NaN	0	NaN	NaN	NaN	NaN	NaN	NaN	5	NaN	NaN
	NaN	NaN	NaN	NaN	NaN	NaN	NaN	NaN	NaN	NaN	NaN	NaN	5	NaN	4	NaN	NaN	NaN	NaN	NaN	5	0	NaN	2	0	NaN	2	1	NaN	NaN	0	NaN	NaN	NaN	NaN	NaN	2	NaN	NaN	0	NaN	NaN	NaN	NaN	NaN	NaN	5	NaN	NaN
	NaN	NaN	NaN	NaN	NaN	NaN	NaN	NaN	NaN	NaN	NaN	NaN	5	NaN	4	NaN	NaN	NaN	NaN	NaN	5	0	NaN	2	0	NaN	2	1	NaN	NaN	0	NaN	NaN	NaN	NaN	NaN	2	NaN	NaN	0	NaN	NaN	NaN	NaN	NaN	NaN	5	NaN	NaN
	NaN	NaN	NaN	NaN	NaN	NaN	NaN	NaN	NaN	NaN	NaN	NaN	5	NaN	4	NaN	NaN	NaN	NaN	NaN	5	0	NaN	2	NaN	NaN	2	0	NaN	NaN	0	NaN	NaN	NaN	NaN	NaN	2	NaN	NaN	0	NaN	NaN	NaN	NaN	NaN	NaN	5	NaN	NaN
	NaN	NaN	NaN	NaN	NaN	NaN	NaN	NaN	NaN	NaN	NaN	NaN	5	NaN	4	NaN	NaN	NaN	NaN	NaN	5	0	NaN	2	NaN	NaN	2	0	NaN	NaN	0	NaN	NaN	NaN	NaN	NaN	2	NaN	NaN	0	NaN	NaN	NaN	NaN	NaN	NaN	5	NaN	NaN
	NaN	NaN	NaN	NaN	NaN	NaN	NaN	NaN	NaN	NaN	NaN	NaN	5	NaN	4	NaN	NaN	NaN	NaN	NaN	5	0	NaN	2	NaN	NaN	2	0	NaN	NaN	0	NaN	NaN	NaN	NaN	NaN	2	NaN	NaN	0	NaN	NaN	NaN	NaN	NaN	NaN	5	NaN	NaN
	NaN	NaN	NaN	NaN	NaN	NaN	NaN	NaN	NaN	NaN	NaN	NaN	5	NaN	0	NaN	NaN	NaN	NaN	NaN	5	0	NaN	2	NaN	NaN	0	0	NaN	NaN	0	NaN	NaN	NaN	NaN	NaN	5	NaN	NaN	0	NaN	NaN	NaN	NaN	NaN	NaN	5	NaN	NaN
	NaN	NaN	NaN	NaN	NaN	NaN	NaN	NaN	NaN	NaN	NaN	NaN	5	NaN	0	NaN	NaN	NaN	NaN	NaN	5	0	NaN	2	NaN	NaN	1	0	NaN	NaN	0	NaN	NaN	NaN	NaN	NaN	5	NaN	NaN	0	NaN	NaN	NaN	NaN	NaN	NaN	5	NaN	NaN
	NaN	NaN	NaN	NaN	NaN	NaN	NaN	NaN	NaN	NaN	NaN	NaN	5	NaN	0	NaN	NaN	NaN	NaN	NaN	5	0	NaN	2	NaN	NaN	2	0	NaN	NaN	0	NaN	NaN	NaN	NaN	NaN	5	NaN	NaN	0	NaN	NaN	NaN	NaN	NaN	NaN	5	NaN	NaN
	NaN	NaN	NaN	NaN	NaN	NaN	NaN	NaN	NaN	NaN	NaN	NaN	5	NaN	0	NaN	NaN	NaN	NaN	NaN	5	0	NaN	2	NaN	NaN	2	0	NaN	NaN	0	NaN	NaN	NaN	NaN	NaN	5	NaN	NaN	0	NaN	NaN	NaN	NaN	NaN	NaN	5	NaN	NaN
	NaN	NaN	NaN	NaN	NaN	NaN	NaN	NaN	NaN	NaN	NaN	NaN	5	NaN	1	NaN	NaN	NaN	NaN	NaN	5	0	NaN	2	NaN	NaN	0	0	NaN	NaN	0	NaN	NaN	NaN	NaN	NaN	5	NaN	NaN	0	NaN	NaN	NaN	NaN	NaN	NaN	5	NaN	NaN
	NaN	NaN	NaN	NaN	NaN	NaN	NaN	NaN	NaN	NaN	NaN	NaN	5	NaN	2	NaN	NaN	NaN	NaN	NaN	5	0	NaN	2	NaN	NaN	0	0	NaN	NaN	0	NaN	NaN	NaN	NaN	NaN	5	NaN	NaN	0	NaN	NaN	NaN	NaN	NaN	NaN	5	NaN	NaN
	NaN	NaN	NaN	NaN	NaN	NaN	NaN	NaN	NaN	NaN	NaN	NaN	5	NaN	0	NaN	NaN	NaN	NaN	NaN	5	0	NaN	2	NaN	NaN	0	0	NaN	NaN	0	NaN	NaN	NaN	NaN	NaN	5	NaN	NaN	0	NaN	NaN	NaN	NaN	NaN	NaN	5	NaN	NaN
	NaN	NaN	NaN	NaN	NaN	NaN	NaN	NaN	NaN	NaN	NaN	NaN	5	NaN	0	NaN	NaN	NaN	NaN	NaN	5	0	NaN	2	NaN	NaN	0	0	NaN	NaN	0	NaN	NaN	NaN	NaN	NaN	5	NaN	NaN	0	NaN	NaN	NaN	NaN	NaN	NaN	5	NaN	NaN
	NaN	NaN	NaN	NaN	NaN	NaN	NaN	NaN	NaN	NaN	NaN	NaN	5	NaN	0	NaN	NaN	NaN	NaN	NaN	5	0	NaN	2	NaN	NaN	0	0	NaN	NaN	0	NaN	NaN	NaN	NaN	NaN	5	NaN	NaN	0	NaN	NaN	NaN	NaN	NaN	NaN	0	NaN	NaN
	NaN	NaN	NaN	NaN	NaN	NaN	NaN	NaN	NaN	NaN	NaN	NaN	5	NaN	0	NaN	NaN	NaN	NaN	NaN	5	0	NaN	2	NaN	NaN	0	0	NaN	NaN	0	NaN	NaN	NaN	NaN	NaN	5	NaN	NaN	0	NaN	NaN	NaN	NaN	NaN	NaN	5	NaN	NaN
	NaN	NaN	NaN	NaN	NaN	NaN	NaN	NaN	NaN	NaN	NaN	NaN	5	NaN	1	NaN	NaN	NaN	NaN	NaN	5	0	NaN	2	NaN	NaN	0	0	NaN	NaN	0	NaN	NaN	NaN	NaN	NaN	5	NaN	NaN	0	NaN	NaN	NaN	NaN	NaN	NaN	5	NaN	NaN
	NaN	NaN	NaN	NaN	NaN	NaN	NaN	NaN	NaN	NaN	NaN	NaN	5	NaN	0	NaN	NaN	NaN	NaN	NaN	5	0	NaN	2	NaN	NaN	1	1	NaN	NaN	0	NaN	NaN	NaN	NaN	NaN	5	NaN	NaN	0	NaN	NaN	NaN	NaN	NaN	NaN	5	NaN	NaN
	NaN	NaN	NaN	NaN	NaN	NaN	NaN	NaN	NaN	NaN	NaN	NaN	5	NaN	0	NaN	NaN	NaN	NaN	NaN	5	0	NaN	2	NaN	NaN	0	0	NaN	NaN	0	NaN	NaN	NaN	NaN	NaN	5	NaN	NaN	0	NaN	NaN	NaN	NaN	NaN	NaN	5	NaN	NaN
	NaN	NaN	NaN	NaN	NaN	NaN	NaN	NaN	NaN	NaN	NaN	NaN	5	NaN	2	NaN	NaN	NaN	NaN	NaN	5	0	NaN	2	NaN	NaN	0	0	NaN	NaN	0	NaN	NaN	NaN	NaN	NaN	5	NaN	NaN	0	NaN	NaN	NaN	NaN	NaN	NaN	5	NaN	NaN
	NaN	NaN	NaN	NaN	NaN	NaN	NaN	NaN	NaN	NaN	NaN	NaN	5	NaN	2	NaN	NaN	NaN	NaN	NaN	5	0	NaN	2	NaN	NaN	0	0	NaN	NaN	NaN	NaN	NaN	NaN	NaN	NaN	5	NaN	NaN	0	NaN	NaN	NaN	NaN	NaN	NaN	5	NaN	NaN
	NaN	NaN	NaN	NaN	NaN	NaN	NaN	NaN	NaN	NaN	NaN	NaN	0	NaN	2	NaN	NaN	NaN	NaN	NaN	5	0	NaN	2	NaN	NaN	0	0	NaN	NaN	NaN	NaN	NaN	NaN	NaN	NaN	5	NaN	NaN	0	NaN	NaN	NaN	NaN	NaN	NaN	5	NaN	NaN
	NaN	NaN	NaN	NaN	NaN	NaN	NaN	NaN	NaN	NaN	NaN	NaN	5	NaN	2	NaN	NaN	NaN	NaN	NaN	5	0	NaN	2	NaN	NaN	0	0	NaN	NaN	NaN	NaN	NaN	NaN	NaN	NaN	5	NaN	NaN	0	NaN	NaN	NaN	NaN	NaN	NaN	5	NaN	NaN
	NaN	NaN	NaN	NaN	NaN	NaN	NaN	NaN	NaN	NaN	NaN	NaN	5	NaN	2	NaN	NaN	NaN	NaN	NaN	5	0	NaN	2	NaN	NaN	0	0	NaN	NaN	NaN	NaN	NaN	NaN	NaN	NaN	5	NaN	NaN	0	NaN	NaN	NaN	NaN	NaN	NaN	5	NaN	NaN
	NaN	NaN	NaN	NaN	NaN	NaN	NaN	NaN	NaN	NaN	NaN	NaN	5	NaN	2	NaN	NaN	NaN	NaN	NaN	5	0	NaN	5	NaN	NaN	0	0	NaN	NaN	NaN	NaN	NaN	NaN	NaN	NaN	5	NaN	NaN	0	NaN	NaN	NaN	NaN	NaN	NaN	5	NaN	NaN
	NaN	NaN	NaN	NaN	NaN	NaN	NaN	NaN	NaN	NaN	NaN	NaN	5	NaN	2	NaN	NaN	NaN	NaN	NaN	5	0	NaN	5	NaN	NaN	0	0	NaN	NaN	NaN	NaN	NaN	NaN	NaN	NaN	5	NaN	NaN	0	NaN	NaN	NaN	NaN	NaN	NaN	5	NaN	NaN
	NaN	NaN	NaN	NaN	NaN	NaN	NaN	NaN	NaN	NaN	NaN	NaN	5	NaN	2	NaN	NaN	NaN	NaN	NaN	5	NaN	NaN	5	NaN	NaN	0	0	NaN	NaN	NaN	NaN	NaN	NaN	NaN	NaN	5	NaN	NaN	0	NaN	NaN	NaN	NaN	NaN	NaN	5	NaN	NaN
	NaN	NaN	NaN	NaN	NaN	NaN	NaN	NaN	NaN	NaN	NaN	NaN	5	NaN	0	NaN	NaN	NaN	NaN	NaN	0	NaN	NaN	5	NaN	NaN	1	0	NaN	NaN	NaN	NaN	NaN	NaN	NaN	NaN	5	NaN	NaN	0	NaN	NaN	NaN	NaN	NaN	NaN	5	NaN	NaN
	NaN	NaN	NaN	NaN	NaN	NaN	NaN	NaN	NaN	NaN	NaN	NaN	5	NaN	0	NaN	NaN	NaN	NaN	NaN	0	NaN	NaN	5	NaN	NaN	1	0	NaN	NaN	NaN	NaN	NaN	NaN	NaN	NaN	5	NaN	NaN	0	NaN	NaN	NaN	NaN	NaN	NaN	5	NaN	NaN
	NaN	NaN	NaN	NaN	NaN	NaN	NaN	NaN	NaN	NaN	NaN	NaN	5	NaN	2	NaN	NaN	NaN	NaN	NaN	5	NaN	NaN	5	NaN	NaN	1	0	NaN	NaN	NaN	NaN	NaN	NaN	NaN	NaN	5	NaN	NaN	0	NaN	NaN	NaN	NaN	NaN	NaN	5	NaN	NaN
	NaN	NaN	NaN	NaN	NaN	NaN	NaN	NaN	NaN	NaN	NaN	NaN	5	NaN	2	NaN	NaN	NaN	NaN	NaN	5	NaN	NaN	5	NaN	NaN	1	0	NaN	NaN	NaN	NaN	NaN	NaN	NaN	NaN	5	NaN	NaN	0	NaN	NaN	NaN	NaN	NaN	NaN	5	NaN	NaN
	NaN	NaN	NaN	NaN	NaN	NaN	NaN	NaN	NaN	NaN	NaN	NaN	5	NaN	2	NaN	NaN	NaN	NaN	NaN	5	NaN	NaN	5	NaN	NaN	1	0	NaN	NaN	NaN	NaN	NaN	NaN	NaN	NaN	5	NaN	NaN	0	NaN	NaN	NaN	NaN	NaN	NaN	5	NaN	NaN
	NaN	NaN	NaN	NaN	NaN	NaN	NaN	NaN	NaN	NaN	NaN	NaN	5	NaN	2	NaN	NaN	NaN	NaN	NaN	5	NaN	NaN	5	NaN	NaN	1	0	NaN	NaN	NaN	NaN	NaN	NaN	NaN	NaN	5	NaN	NaN	0	NaN	NaN	NaN	NaN	NaN	NaN	5	NaN	NaN
	NaN	NaN	NaN	NaN	NaN	NaN	NaN	NaN	NaN	NaN	NaN	NaN	5	NaN	2	NaN	NaN	NaN	NaN	NaN	5	NaN	NaN	5	NaN	NaN	1	0	NaN	NaN	NaN	NaN	NaN	NaN	NaN	NaN	5	NaN	NaN	0	NaN	NaN	NaN	NaN	NaN	NaN	5	NaN	NaN
	NaN	NaN	NaN	NaN	NaN	NaN	NaN	NaN	NaN	NaN	NaN	NaN	5	NaN	2	NaN	NaN	NaN	NaN	NaN	5	NaN	NaN	0	NaN	NaN	1	0	NaN	NaN	NaN	NaN	NaN	NaN	NaN	NaN	5	NaN	NaN	0	NaN	NaN	NaN	NaN	NaN	NaN	5	NaN	NaN
	NaN	NaN	NaN	NaN	NaN	NaN	NaN	NaN	NaN	NaN	NaN	NaN	5	NaN	2	NaN	NaN	NaN	NaN	NaN	5	NaN	NaN	0	NaN	NaN	1	0	NaN	NaN	NaN	NaN	NaN	NaN	NaN	NaN	5	NaN	NaN	0	NaN	NaN	NaN	NaN	NaN	NaN	0	NaN	NaN
	NaN	NaN	NaN	NaN	NaN	NaN	NaN	NaN	NaN	NaN	NaN	NaN	5	NaN	2	NaN	NaN	NaN	NaN	NaN	5	NaN	NaN	0	NaN	NaN	1	0	NaN	NaN	NaN	NaN	NaN	NaN	NaN	NaN	5	NaN	NaN	0	NaN	NaN	NaN	NaN	NaN	NaN	1	NaN	NaN
	NaN	NaN	NaN	NaN	NaN	NaN	NaN	NaN	NaN	NaN	NaN	NaN	5	NaN	2	NaN	NaN	NaN	NaN	NaN	5	NaN	NaN	0	NaN	NaN	1	0	NaN	NaN	NaN	NaN	NaN	NaN	NaN	NaN	5	NaN	NaN	0	NaN	NaN	NaN	NaN	NaN	NaN	1	NaN	NaN
	NaN	NaN	NaN	NaN	NaN	NaN	NaN	NaN	NaN	NaN	NaN	NaN	5	NaN	2	NaN	NaN	NaN	NaN	NaN	5	NaN	NaN	0	NaN	NaN	1	0	NaN	NaN	NaN	NaN	NaN	NaN	NaN	NaN	0	NaN	NaN	0	NaN	NaN	NaN	NaN	NaN	NaN	1	NaN	NaN
	NaN	NaN	NaN	NaN	NaN	NaN	NaN	NaN	NaN	NaN	NaN	NaN	5	NaN	2	NaN	NaN	NaN	NaN	NaN	5	NaN	NaN	NaN	NaN	NaN	1	0	NaN	NaN	NaN	NaN	NaN	NaN	NaN	NaN	NaN	NaN	NaN	0	NaN	NaN	NaN	NaN	NaN	NaN	1	NaN	NaN
	NaN	NaN	NaN	NaN	NaN	NaN	NaN	NaN	NaN	NaN	NaN	NaN	5	NaN	3	NaN	NaN	NaN	NaN	NaN	5	NaN	NaN	NaN	NaN	NaN	1	1	NaN	NaN	NaN	NaN	NaN	NaN	NaN	NaN	NaN	NaN	NaN	0	NaN	NaN	NaN	NaN	NaN	NaN	1	NaN	NaN
	NaN	NaN	NaN	NaN	NaN	NaN	NaN	NaN	NaN	NaN	NaN	NaN	5	NaN	3	NaN	NaN	NaN	NaN	NaN	5	NaN	NaN	NaN	NaN	NaN	1	0	NaN	NaN	NaN	NaN	NaN	NaN	NaN	NaN	NaN	NaN	NaN	0	NaN	NaN	NaN	NaN	NaN	NaN	1	NaN	NaN
	NaN	NaN	NaN	NaN	NaN	NaN	NaN	NaN	NaN	NaN	NaN	NaN	5	NaN	3	NaN	NaN	NaN	NaN	NaN	5	NaN	NaN	NaN	NaN	NaN	2	0	NaN	NaN	NaN	NaN	NaN	NaN	NaN	NaN	NaN	NaN	NaN	0	NaN	NaN	NaN	NaN	NaN	NaN	1	NaN	NaN
	NaN	NaN	NaN	NaN	NaN	NaN	NaN	NaN	NaN	NaN	NaN	NaN	5	NaN	3	NaN	NaN	NaN	NaN	NaN	0	NaN	NaN	NaN	NaN	NaN	2	0	NaN	NaN	NaN	NaN	NaN	NaN	NaN	NaN	NaN	NaN	NaN	0	NaN	NaN	NaN	NaN	NaN	NaN	0	NaN	NaN
	NaN	NaN	NaN	NaN	NaN	NaN	NaN	NaN	NaN	NaN	NaN	NaN	5	NaN	3	NaN	NaN	NaN	NaN	NaN	5	NaN	NaN	NaN	NaN	NaN	2	0	NaN	NaN	NaN	NaN	NaN	NaN	NaN	NaN	NaN	NaN	NaN	0	NaN	NaN	NaN	NaN	NaN	NaN	0	NaN	NaN
	NaN	NaN	NaN	NaN	NaN	NaN	NaN	NaN	NaN	NaN	NaN	NaN	5	NaN	3	NaN	NaN	NaN	NaN	NaN	5	NaN	NaN	NaN	NaN	NaN	2	0	NaN	NaN	NaN	NaN	NaN	NaN	NaN	NaN	NaN	NaN	NaN	0	NaN	NaN	NaN	NaN	NaN	NaN	1	NaN	NaN
	NaN	NaN	NaN	NaN	NaN	NaN	NaN	NaN	NaN	NaN	NaN	NaN	5	NaN	3	NaN	NaN	NaN	NaN	NaN	5	NaN	NaN	NaN	NaN	NaN	2	0	NaN	NaN	NaN	NaN	NaN	NaN	NaN	NaN	NaN	NaN	NaN	0	NaN	NaN	NaN	NaN	NaN	NaN	0	NaN	NaN
	NaN	NaN	NaN	NaN	NaN	NaN	NaN	NaN	NaN	NaN	NaN	NaN	5	NaN	3	NaN	NaN	NaN	NaN	NaN	5	NaN	NaN	NaN	NaN	NaN	2	0	NaN	NaN	NaN	NaN	NaN	NaN	NaN	NaN	NaN	NaN	NaN	0	NaN	NaN	NaN	NaN	NaN	NaN	1	NaN	NaN
	NaN	NaN	NaN	NaN	NaN	NaN	NaN	NaN	NaN	NaN	NaN	NaN	5	NaN	3	NaN	NaN	NaN	NaN	NaN	5	NaN	NaN	NaN	NaN	NaN	2	0	NaN	NaN	NaN	NaN	NaN	NaN	NaN	NaN	NaN	NaN	NaN	0	NaN	NaN	NaN	NaN	NaN	NaN	1	NaN	NaN
	NaN	NaN	NaN	NaN	NaN	NaN	NaN	NaN	NaN	NaN	NaN	NaN	5	NaN	4	NaN	NaN	NaN	NaN	NaN	5	NaN	NaN	NaN	NaN	NaN	2	0	NaN	NaN	NaN	NaN	NaN	NaN	NaN	NaN	NaN	NaN	NaN	0	NaN	NaN	NaN	NaN	NaN	NaN	1	NaN	NaN
	NaN	NaN	NaN	NaN	NaN	NaN	NaN	NaN	NaN	NaN	NaN	NaN	5	NaN	4	NaN	NaN	NaN	NaN	NaN	5	NaN	NaN	NaN	NaN	NaN	0	0	NaN	NaN	NaN	NaN	NaN	NaN	NaN	NaN	NaN	NaN	NaN	0	NaN	NaN	NaN	NaN	NaN	NaN	1	NaN	NaN
	NaN	NaN	NaN	NaN	NaN	NaN	NaN	NaN	NaN	NaN	NaN	NaN	5	NaN	4	NaN	NaN	NaN	NaN	NaN	5	NaN	NaN	NaN	NaN	NaN	0	0	NaN	NaN	NaN	NaN	NaN	NaN	NaN	NaN	NaN	NaN	NaN	0	NaN	NaN	NaN	NaN	NaN	NaN	1	NaN	NaN
	NaN	NaN	NaN	NaN	NaN	NaN	NaN	NaN	NaN	NaN	NaN	NaN	5	NaN	0	NaN	NaN	NaN	NaN	NaN	5	NaN	NaN	NaN	NaN	NaN	0	0	NaN	NaN	NaN	NaN	NaN	NaN	NaN	NaN	NaN	NaN	NaN	0	NaN	NaN	NaN	NaN	NaN	NaN	1	NaN	NaN
	NaN	NaN	NaN	NaN	NaN	NaN	NaN	NaN	NaN	NaN	NaN	NaN	5	NaN	0	NaN	NaN	NaN	NaN	NaN	5	NaN	NaN	NaN	NaN	NaN	0	0	NaN	NaN	NaN	NaN	NaN	NaN	NaN	NaN	NaN	NaN	NaN	0	NaN	NaN	NaN	NaN	NaN	NaN	1	NaN	NaN
	NaN	NaN	NaN	NaN	NaN	NaN	NaN	NaN	NaN	NaN	NaN	NaN	5	NaN	2	NaN	NaN	NaN	NaN	NaN	5	NaN	NaN	NaN	NaN	NaN	0	0	NaN	NaN	NaN	NaN	NaN	NaN	NaN	NaN	NaN	NaN	NaN	0	NaN	NaN	NaN	NaN	NaN	NaN	1	NaN	NaN
	NaN	NaN	NaN	NaN	NaN	NaN	NaN	NaN	NaN	NaN	NaN	NaN	5	NaN	2	NaN	NaN	NaN	NaN	NaN	5	NaN	NaN	NaN	NaN	NaN	0	0	NaN	NaN	NaN	NaN	NaN	NaN	NaN	NaN	NaN	NaN	NaN	0	NaN	NaN	NaN	NaN	NaN	NaN	2	NaN	NaN
	NaN	NaN	NaN	NaN	NaN	NaN	NaN	NaN	NaN	NaN	NaN	NaN	5	NaN	2	NaN	NaN	NaN	NaN	NaN	5	NaN	NaN	NaN	NaN	NaN	0	0	NaN	NaN	NaN	NaN	NaN	NaN	NaN	NaN	NaN	NaN	NaN	0	NaN	NaN	NaN	NaN	NaN	NaN	2	NaN	NaN
	NaN	NaN	NaN	NaN	NaN	NaN	NaN	NaN	NaN	NaN	NaN	NaN	5	NaN	2	NaN	NaN	NaN	NaN	NaN	5	NaN	NaN	NaN	NaN	NaN	0	0	NaN	NaN	NaN	NaN	NaN	NaN	NaN	NaN	NaN	NaN	NaN	0	NaN	NaN	NaN	NaN	NaN	NaN	2	NaN	NaN
	NaN	NaN	NaN	NaN	NaN	NaN	NaN	NaN	NaN	NaN	NaN	NaN	5	NaN	2	NaN	NaN	NaN	NaN	NaN	5	NaN	NaN	NaN	NaN	NaN	2	1	NaN	NaN	NaN	NaN	NaN	NaN	NaN	NaN	NaN	NaN	NaN	NaN	NaN	NaN	NaN	NaN	NaN	NaN	2	NaN	NaN
	NaN	NaN	NaN	NaN	NaN	NaN	NaN	NaN	NaN	NaN	NaN	NaN	5	NaN	2	NaN	NaN	NaN	NaN	NaN	5	NaN	NaN	NaN	NaN	NaN	2	0	NaN	NaN	NaN	NaN	NaN	NaN	NaN	NaN	NaN	NaN	NaN	NaN	NaN	NaN	NaN	NaN	NaN	NaN	2	NaN	NaN
	NaN	NaN	NaN	NaN	NaN	NaN	NaN	NaN	NaN	NaN	NaN	NaN	0	NaN	2	NaN	NaN	NaN	NaN	NaN	5	NaN	NaN	NaN	NaN	NaN	2	0	NaN	NaN	NaN	NaN	NaN	NaN	NaN	NaN	NaN	NaN	NaN	NaN	NaN	NaN	NaN	NaN	NaN	NaN	2	NaN	NaN
	NaN	NaN	NaN	NaN	NaN	NaN	NaN	NaN	NaN	NaN	NaN	NaN	1	NaN	2	NaN	NaN	NaN	NaN	NaN	5	NaN	NaN	NaN	NaN	NaN	5	0	NaN	NaN	NaN	NaN	NaN	NaN	NaN	NaN	NaN	NaN	NaN	NaN	NaN	NaN	NaN	NaN	NaN	NaN	2	NaN	NaN
	NaN	NaN	NaN	NaN	NaN	NaN	NaN	NaN	NaN	NaN	NaN	NaN	1	NaN	2	NaN	NaN	NaN	NaN	NaN	5	NaN	NaN	NaN	NaN	NaN	5	0	NaN	NaN	NaN	NaN	NaN	NaN	NaN	NaN	NaN	NaN	NaN	NaN	NaN	NaN	NaN	NaN	NaN	NaN	2	NaN	NaN
	NaN	NaN	NaN	NaN	NaN	NaN	NaN	NaN	NaN	NaN	NaN	NaN	1	NaN	2	NaN	NaN	NaN	NaN	NaN	5	NaN	NaN	NaN	NaN	NaN	5	0	NaN	NaN	NaN	NaN	NaN	NaN	NaN	NaN	NaN	NaN	NaN	NaN	NaN	NaN	NaN	NaN	NaN	NaN	2	NaN	NaN
	NaN	NaN	NaN	NaN	NaN	NaN	NaN	NaN	NaN	NaN	NaN	NaN	2	NaN	2	NaN	NaN	NaN	NaN	NaN	5	NaN	NaN	NaN	NaN	NaN	5	1	NaN	NaN	NaN	NaN	NaN	NaN	NaN	NaN	NaN	NaN	NaN	NaN	NaN	NaN	NaN	NaN	NaN	NaN	2	NaN	NaN
	NaN	NaN	NaN	NaN	NaN	NaN	NaN	NaN	NaN	NaN	NaN	NaN	2	NaN	2	NaN	NaN	NaN	NaN	NaN	5	NaN	NaN	NaN	NaN	NaN	5	0	NaN	NaN	NaN	NaN	NaN	NaN	NaN	NaN	NaN	NaN	NaN	NaN	NaN	NaN	NaN	NaN	NaN	NaN	2	NaN	NaN
	NaN	NaN	NaN	NaN	NaN	NaN	NaN	NaN	NaN	NaN	NaN	NaN	2	NaN	2	NaN	NaN	NaN	NaN	NaN	5	NaN	NaN	NaN	NaN	NaN	5	0	NaN	NaN	NaN	NaN	NaN	NaN	NaN	NaN	NaN	NaN	NaN	NaN	NaN	NaN	NaN	NaN	NaN	NaN	2	NaN	NaN
	NaN	NaN	NaN	NaN	NaN	NaN	NaN	NaN	NaN	NaN	NaN	NaN	2	NaN	2	NaN	NaN	NaN	NaN	NaN	5	NaN	NaN	NaN	NaN	NaN	5	0	NaN	NaN	NaN	NaN	NaN	NaN	NaN	NaN	NaN	NaN	NaN	NaN	NaN	NaN	NaN	NaN	NaN	NaN	2	NaN	NaN
	NaN	NaN	NaN	NaN	NaN	NaN	NaN	NaN	NaN	NaN	NaN	NaN	2	NaN	2	NaN	NaN	NaN	NaN	NaN	5	NaN	NaN	NaN	NaN	NaN	5	1	NaN	NaN	NaN	NaN	NaN	NaN	NaN	NaN	NaN	NaN	NaN	NaN	NaN	NaN	NaN	NaN	NaN	NaN	2	NaN	NaN
	NaN	NaN	NaN	NaN	NaN	NaN	NaN	NaN	NaN	NaN	NaN	NaN	2	NaN	2	NaN	NaN	NaN	NaN	NaN	0	NaN	NaN	NaN	NaN	NaN	5	1	NaN	NaN	NaN	NaN	NaN	NaN	NaN	NaN	NaN	NaN	NaN	NaN	NaN	NaN	NaN	NaN	NaN	NaN	2	NaN	NaN
	NaN	NaN	NaN	NaN	NaN	NaN	NaN	NaN	NaN	NaN	NaN	NaN	2	NaN	5	NaN	NaN	NaN	NaN	NaN	1	NaN	NaN	NaN	NaN	NaN	5	1	NaN	NaN	NaN	NaN	NaN	NaN	NaN	NaN	NaN	NaN	NaN	NaN	NaN	NaN	NaN	NaN	NaN	NaN	2	NaN	NaN
	NaN	NaN	NaN	NaN	NaN	NaN	NaN	NaN	NaN	NaN	NaN	NaN	2	NaN	0	NaN	NaN	NaN	NaN	NaN	1	NaN	NaN	NaN	NaN	NaN	5	1	NaN	NaN	NaN	NaN	NaN	NaN	NaN	NaN	NaN	NaN	NaN	NaN	NaN	NaN	NaN	NaN	NaN	NaN	2	NaN	NaN
	NaN	NaN	NaN	NaN	NaN	NaN	NaN	NaN	NaN	NaN	NaN	NaN	2	NaN	5	NaN	NaN	NaN	NaN	NaN	0	NaN	NaN	NaN	NaN	NaN	5	2	NaN	NaN	NaN	NaN	NaN	NaN	NaN	NaN	NaN	NaN	NaN	NaN	NaN	NaN	NaN	NaN	NaN	NaN	2	NaN	NaN
	NaN	NaN	NaN	NaN	NaN	NaN	NaN	NaN	NaN	NaN	NaN	NaN	2	NaN	5	NaN	NaN	NaN	NaN	NaN	1	NaN	NaN	NaN	NaN	NaN	5	2	NaN	NaN	NaN	NaN	NaN	NaN	NaN	NaN	NaN	NaN	NaN	NaN	NaN	NaN	NaN	NaN	NaN	NaN	2	NaN	NaN
	NaN	NaN	NaN	NaN	NaN	NaN	NaN	NaN	NaN	NaN	NaN	NaN	2	NaN	5	NaN	NaN	NaN	NaN	NaN	2	NaN	NaN	NaN	NaN	NaN	5	2	NaN	NaN	NaN	NaN	NaN	NaN	NaN	NaN	NaN	NaN	NaN	NaN	NaN	NaN	NaN	NaN	NaN	NaN	2	NaN	NaN
	NaN	NaN	NaN	NaN	NaN	NaN	NaN	NaN	NaN	NaN	NaN	NaN	2	NaN	5	NaN	NaN	NaN	NaN	NaN	5	NaN	NaN	NaN	NaN	NaN	5	2	NaN	NaN	NaN	NaN	NaN	NaN	NaN	NaN	NaN	NaN	NaN	NaN	NaN	NaN	NaN	NaN	NaN	NaN	2	NaN	NaN
	NaN	NaN	NaN	NaN	NaN	NaN	NaN	NaN	NaN	NaN	NaN	NaN	2	NaN	5	NaN	NaN	NaN	NaN	NaN	5	NaN	NaN	NaN	NaN	NaN	5	2	NaN	NaN	NaN	NaN	NaN	NaN	NaN	NaN	NaN	NaN	NaN	NaN	NaN	NaN	NaN	NaN	NaN	NaN	2	NaN	NaN
	NaN	NaN	NaN	NaN	NaN	NaN	NaN	NaN	NaN	NaN	NaN	NaN	2	NaN	5	NaN	NaN	NaN	NaN	NaN	5	NaN	NaN	NaN	NaN	NaN	5	2	NaN	NaN	NaN	NaN	NaN	NaN	NaN	NaN	NaN	NaN	NaN	NaN	NaN	NaN	NaN	NaN	NaN	NaN	2	NaN	NaN
	NaN	NaN	NaN	NaN	NaN	NaN	NaN	NaN	NaN	NaN	NaN	NaN	2	NaN	5	NaN	NaN	NaN	NaN	NaN	5	NaN	NaN	NaN	NaN	NaN	5	2	NaN	NaN	NaN	NaN	NaN	NaN	NaN	NaN	NaN	NaN	NaN	NaN	NaN	NaN	NaN	NaN	NaN	NaN	2	NaN	NaN
	NaN	NaN	NaN	NaN	NaN	NaN	NaN	NaN	NaN	NaN	NaN	NaN	2	NaN	5	NaN	NaN	NaN	NaN	NaN	5	NaN	NaN	NaN	NaN	NaN	5	2	NaN	NaN	NaN	NaN	NaN	NaN	NaN	NaN	NaN	NaN	NaN	NaN	NaN	NaN	NaN	NaN	NaN	NaN	2	NaN	NaN
	NaN	NaN	NaN	NaN	NaN	NaN	NaN	NaN	NaN	NaN	NaN	NaN	2	NaN	5	NaN	NaN	NaN	NaN	NaN	5	NaN	NaN	NaN	NaN	NaN	5	0	NaN	NaN	NaN	NaN	NaN	NaN	NaN	NaN	NaN	NaN	NaN	NaN	NaN	NaN	NaN	NaN	NaN	NaN	2	NaN	NaN
	NaN	NaN	NaN	NaN	NaN	NaN	NaN	NaN	NaN	NaN	NaN	NaN	2	NaN	5	NaN	NaN	NaN	NaN	NaN	5	NaN	NaN	NaN	NaN	NaN	5	1	NaN	NaN	NaN	NaN	NaN	NaN	NaN	NaN	NaN	NaN	NaN	NaN	NaN	NaN	NaN	NaN	NaN	NaN	2	NaN	NaN
	NaN	NaN	NaN	NaN	NaN	NaN	NaN	NaN	NaN	NaN	NaN	NaN	2	NaN	5	NaN	NaN	NaN	NaN	NaN	5	NaN	NaN	NaN	NaN	NaN	5	1	NaN	NaN	NaN	NaN	NaN	NaN	NaN	NaN	NaN	NaN	NaN	NaN	NaN	NaN	NaN	NaN	NaN	NaN	2	NaN	NaN
	NaN	NaN	NaN	NaN	NaN	NaN	NaN	NaN	NaN	NaN	NaN	NaN	2	NaN	0	NaN	NaN	NaN	NaN	NaN	5	NaN	NaN	NaN	NaN	NaN	5	2	NaN	NaN	NaN	NaN	NaN	NaN	NaN	NaN	NaN	NaN	NaN	NaN	NaN	NaN	NaN	NaN	NaN	NaN	2	NaN	NaN
	NaN	NaN	NaN	NaN	NaN	NaN	NaN	NaN	NaN	NaN	NaN	NaN	2	NaN	0	NaN	NaN	NaN	NaN	NaN	5	NaN	NaN	NaN	NaN	NaN	5	2	NaN	NaN	NaN	NaN	NaN	NaN	NaN	NaN	NaN	NaN	NaN	NaN	NaN	NaN	NaN	NaN	NaN	NaN	2	NaN	NaN
	NaN	NaN	NaN	NaN	NaN	NaN	NaN	NaN	NaN	NaN	NaN	NaN	2	NaN	0	NaN	NaN	NaN	NaN	NaN	5	NaN	NaN	NaN	NaN	NaN	1	2	NaN	NaN	NaN	NaN	NaN	NaN	NaN	NaN	NaN	NaN	NaN	NaN	NaN	NaN	NaN	NaN	NaN	NaN	2	NaN	NaN
	NaN	NaN	NaN	NaN	NaN	NaN	NaN	NaN	NaN	NaN	NaN	NaN	2	NaN	2	NaN	NaN	NaN	NaN	NaN	5	NaN	NaN	NaN	NaN	NaN	1	2	NaN	NaN	NaN	NaN	NaN	NaN	NaN	NaN	NaN	NaN	NaN	NaN	NaN	NaN	NaN	NaN	NaN	NaN	2	NaN	NaN
	NaN	NaN	NaN	NaN	NaN	NaN	NaN	NaN	NaN	NaN	NaN	NaN	2	NaN	0	NaN	NaN	NaN	NaN	NaN	5	NaN	NaN	NaN	NaN	NaN	2	2	NaN	NaN	NaN	NaN	NaN	NaN	NaN	NaN	NaN	NaN	NaN	NaN	NaN	NaN	NaN	NaN	NaN	NaN	2	NaN	NaN
	NaN	NaN	NaN	NaN	NaN	NaN	NaN	NaN	NaN	NaN	NaN	NaN	2	NaN	0	NaN	NaN	NaN	NaN	NaN	5	NaN	NaN	NaN	NaN	NaN	2	2	NaN	NaN	NaN	NaN	NaN	NaN	NaN	NaN	NaN	NaN	NaN	NaN	NaN	NaN	NaN	NaN	NaN	NaN	2	NaN	NaN
	NaN	NaN	NaN	NaN	NaN	NaN	NaN	NaN	NaN	NaN	NaN	NaN	2	NaN	1	NaN	NaN	NaN	NaN	NaN	5	NaN	NaN	NaN	NaN	NaN	2	2	NaN	NaN	NaN	NaN	NaN	NaN	NaN	NaN	NaN	NaN	NaN	NaN	NaN	NaN	NaN	NaN	NaN	NaN	2	NaN	NaN
	NaN	NaN	NaN	NaN	NaN	NaN	NaN	NaN	NaN	NaN	NaN	NaN	2	NaN	0	NaN	NaN	NaN	NaN	NaN	5	NaN	NaN	NaN	NaN	NaN	2	2	NaN	NaN	NaN	NaN	NaN	NaN	NaN	NaN	NaN	NaN	NaN	NaN	NaN	NaN	NaN	NaN	NaN	NaN	5	NaN	NaN
	NaN	NaN	NaN	NaN	NaN	NaN	NaN	NaN	NaN	NaN	NaN	NaN	2	NaN	0	NaN	NaN	NaN	NaN	NaN	5	NaN	NaN	NaN	NaN	NaN	2	2	NaN	NaN	NaN	NaN	NaN	NaN	NaN	NaN	NaN	NaN	NaN	NaN	NaN	NaN	NaN	NaN	NaN	NaN	5	NaN	NaN
	NaN	NaN	NaN	NaN	NaN	NaN	NaN	NaN	NaN	NaN	NaN	NaN	2	NaN	1	NaN	NaN	NaN	NaN	NaN	2	NaN	NaN	NaN	NaN	NaN	2	2	NaN	NaN	NaN	NaN	NaN	NaN	NaN	NaN	NaN	NaN	NaN	NaN	NaN	NaN	NaN	NaN	NaN	NaN	5	NaN	NaN
	NaN	NaN	NaN	NaN	NaN	NaN	NaN	NaN	NaN	NaN	NaN	NaN	2	NaN	0	NaN	NaN	NaN	NaN	NaN	2	NaN	NaN	NaN	NaN	NaN	2	2	NaN	NaN	NaN	NaN	NaN	NaN	NaN	NaN	NaN	NaN	NaN	NaN	NaN	NaN	NaN	NaN	NaN	NaN	5	NaN	NaN
	NaN	NaN	NaN	NaN	NaN	NaN	NaN	NaN	NaN	NaN	NaN	NaN	2	NaN	0	NaN	NaN	NaN	NaN	NaN	2	NaN	NaN	NaN	NaN	NaN	2	2	NaN	NaN	NaN	NaN	NaN	NaN	NaN	NaN	NaN	NaN	NaN	NaN	NaN	NaN	NaN	NaN	NaN	NaN	5	NaN	NaN
	NaN	NaN	NaN	NaN	NaN	NaN	NaN	NaN	NaN	NaN	NaN	NaN	0	NaN	0	NaN	NaN	NaN	NaN	NaN	2	NaN	NaN	NaN	NaN	NaN	2	2	NaN	NaN	NaN	NaN	NaN	NaN	NaN	NaN	NaN	NaN	NaN	NaN	NaN	NaN	NaN	NaN	NaN	NaN	5	NaN	NaN
	NaN	NaN	NaN	NaN	NaN	NaN	NaN	NaN	NaN	NaN	NaN	NaN	0	NaN	1	NaN	NaN	NaN	NaN	NaN	2	NaN	NaN	NaN	NaN	NaN	2	2	NaN	NaN	NaN	NaN	NaN	NaN	NaN	NaN	NaN	NaN	NaN	NaN	NaN	NaN	NaN	NaN	NaN	NaN	5	NaN	NaN
	NaN	NaN	NaN	NaN	NaN	NaN	NaN	NaN	NaN	NaN	NaN	NaN	0	NaN	0	NaN	NaN	NaN	NaN	NaN	2	NaN	NaN	NaN	NaN	NaN	2	2	NaN	NaN	NaN	NaN	NaN	NaN	NaN	NaN	NaN	NaN	NaN	NaN	NaN	NaN	NaN	NaN	NaN	NaN	5	NaN	NaN
	NaN	NaN	NaN	NaN	NaN	NaN	NaN	NaN	NaN	NaN	NaN	NaN	0	NaN	1	NaN	NaN	NaN	NaN	NaN	2	NaN	NaN	NaN	NaN	NaN	2	2	NaN	NaN	NaN	NaN	NaN	NaN	NaN	NaN	NaN	NaN	NaN	NaN	NaN	NaN	NaN	NaN	NaN	NaN	5	NaN	NaN
	NaN	NaN	NaN	NaN	NaN	NaN	NaN	NaN	NaN	NaN	NaN	NaN	0	NaN	2	NaN	NaN	NaN	NaN	NaN	2	NaN	NaN	NaN	NaN	NaN	2	2	NaN	NaN	NaN	NaN	NaN	NaN	NaN	NaN	NaN	NaN	NaN	NaN	NaN	NaN	NaN	NaN	NaN	NaN	5	NaN	NaN
	NaN	NaN	NaN	NaN	NaN	NaN	NaN	NaN	NaN	NaN	NaN	NaN	0	NaN	0	NaN	NaN	NaN	NaN	NaN	2	NaN	NaN	NaN	NaN	NaN	2	2	NaN	NaN	NaN	NaN	NaN	NaN	NaN	NaN	NaN	NaN	NaN	NaN	NaN	NaN	NaN	NaN	NaN	NaN	5	NaN	NaN
	NaN	NaN	NaN	NaN	NaN	NaN	NaN	NaN	NaN	NaN	NaN	NaN	0	NaN	0	NaN	NaN	NaN	NaN	NaN	2	NaN	NaN	NaN	NaN	NaN	2	2	NaN	NaN	NaN	NaN	NaN	NaN	NaN	NaN	NaN	NaN	NaN	NaN	NaN	NaN	NaN	NaN	NaN	NaN	5	NaN	NaN
	NaN	NaN	NaN	NaN	NaN	NaN	NaN	NaN	NaN	NaN	NaN	NaN	0	NaN	1	NaN	NaN	NaN	NaN	NaN	2	NaN	NaN	NaN	NaN	NaN	5	2	NaN	NaN	NaN	NaN	NaN	NaN	NaN	NaN	NaN	NaN	NaN	NaN	NaN	NaN	NaN	NaN	NaN	NaN	5	NaN	NaN
	NaN	NaN	NaN	NaN	NaN	NaN	NaN	NaN	NaN	NaN	NaN	NaN	0	NaN	1	NaN	NaN	NaN	NaN	NaN	2	NaN	NaN	NaN	NaN	NaN	5	2	NaN	NaN	NaN	NaN	NaN	NaN	NaN	NaN	NaN	NaN	NaN	NaN	NaN	NaN	NaN	NaN	NaN	NaN	5	NaN	NaN
	NaN	NaN	NaN	NaN	NaN	NaN	NaN	NaN	NaN	NaN	NaN	NaN	0	NaN	2	NaN	NaN	NaN	NaN	NaN	2	NaN	NaN	NaN	NaN	NaN	5	2	NaN	NaN	NaN	NaN	NaN	NaN	NaN	NaN	NaN	NaN	NaN	NaN	NaN	NaN	NaN	NaN	NaN	NaN	0	NaN	NaN
	NaN	NaN	NaN	NaN	NaN	NaN	NaN	NaN	NaN	NaN	NaN	NaN	0	NaN	0	NaN	NaN	NaN	NaN	NaN	2	NaN	NaN	NaN	NaN	NaN	5	2	NaN	NaN	NaN	NaN	NaN	NaN	NaN	NaN	NaN	NaN	NaN	NaN	NaN	NaN	NaN	NaN	NaN	NaN	5	NaN	NaN
	NaN	NaN	NaN	NaN	NaN	NaN	NaN	NaN	NaN	NaN	NaN	NaN	0	NaN	0	NaN	NaN	NaN	NaN	NaN	2	NaN	NaN	NaN	NaN	NaN	5	2	NaN	NaN	NaN	NaN	NaN	NaN	NaN	NaN	NaN	NaN	NaN	NaN	NaN	NaN	NaN	NaN	NaN	NaN	5	NaN	NaN
	NaN	NaN	NaN	NaN	NaN	NaN	NaN	NaN	NaN	NaN	NaN	NaN	0	NaN	0	NaN	NaN	NaN	NaN	NaN	2	NaN	NaN	NaN	NaN	NaN	5	2	NaN	NaN	NaN	NaN	NaN	NaN	NaN	NaN	NaN	NaN	NaN	NaN	NaN	NaN	NaN	NaN	NaN	NaN	5	NaN	NaN
	NaN	NaN	NaN	NaN	NaN	NaN	NaN	NaN	NaN	NaN	NaN	NaN	0	NaN	0	NaN	NaN	NaN	NaN	NaN	2	NaN	NaN	NaN	NaN	NaN	5	5	NaN	NaN	NaN	NaN	NaN	NaN	NaN	NaN	NaN	NaN	NaN	NaN	NaN	NaN	NaN	NaN	NaN	NaN	5	NaN	NaN
	NaN	NaN	NaN	NaN	NaN	NaN	NaN	NaN	NaN	NaN	NaN	NaN	0	NaN	0	NaN	NaN	NaN	NaN	NaN	2	NaN	NaN	NaN	NaN	NaN	5	5	NaN	NaN	NaN	NaN	NaN	NaN	NaN	NaN	NaN	NaN	NaN	NaN	NaN	NaN	NaN	NaN	NaN	NaN	5	NaN	NaN
	NaN	NaN	NaN	NaN	NaN	NaN	NaN	NaN	NaN	NaN	NaN	NaN	0	NaN	0	NaN	NaN	NaN	NaN	NaN	2	NaN	NaN	NaN	NaN	NaN	5	5	NaN	NaN	NaN	NaN	NaN	NaN	NaN	NaN	NaN	NaN	NaN	NaN	NaN	NaN	NaN	NaN	NaN	NaN	5	NaN	NaN
	NaN	NaN	NaN	NaN	NaN	NaN	NaN	NaN	NaN	NaN	NaN	NaN	0	NaN	0	NaN	NaN	NaN	NaN	NaN	2	NaN	NaN	NaN	NaN	NaN	5	5	NaN	NaN	NaN	NaN	NaN	NaN	NaN	NaN	NaN	NaN	NaN	NaN	NaN	NaN	NaN	NaN	NaN	NaN	5	NaN	NaN
	NaN	NaN	NaN	NaN	NaN	NaN	NaN	NaN	NaN	NaN	NaN	NaN	0	NaN	0	NaN	NaN	NaN	NaN	NaN	2	NaN	NaN	NaN	NaN	NaN	5	5	NaN	NaN	NaN	NaN	NaN	NaN	NaN	NaN	NaN	NaN	NaN	NaN	NaN	NaN	NaN	NaN	NaN	NaN	5	NaN	NaN
	NaN	NaN	NaN	NaN	NaN	NaN	NaN	NaN	NaN	NaN	NaN	NaN	0	NaN	0	NaN	NaN	NaN	NaN	NaN	2	NaN	NaN	NaN	NaN	NaN	5	5	NaN	NaN	NaN	NaN	NaN	NaN	NaN	NaN	NaN	NaN	NaN	NaN	NaN	NaN	NaN	NaN	NaN	NaN	5	NaN	NaN
	NaN	NaN	NaN	NaN	NaN	NaN	NaN	NaN	NaN	NaN	NaN	NaN	0	NaN	0	NaN	NaN	NaN	NaN	NaN	2	NaN	NaN	NaN	NaN	NaN	5	5	NaN	NaN	NaN	NaN	NaN	NaN	NaN	NaN	NaN	NaN	NaN	NaN	NaN	NaN	NaN	NaN	NaN	NaN	5	NaN	NaN
	NaN	NaN	NaN	NaN	NaN	NaN	NaN	NaN	NaN	NaN	NaN	NaN	0	NaN	0	NaN	NaN	NaN	NaN	NaN	2	NaN	NaN	NaN	NaN	NaN	5	5	NaN	NaN	NaN	NaN	NaN	NaN	NaN	NaN	NaN	NaN	NaN	NaN	NaN	NaN	NaN	NaN	NaN	NaN	5	NaN	NaN
	NaN	NaN	NaN	NaN	NaN	NaN	NaN	NaN	NaN	NaN	NaN	NaN	0	NaN	0	NaN	NaN	NaN	NaN	NaN	2	NaN	NaN	NaN	NaN	NaN	5	5	NaN	NaN	NaN	NaN	NaN	NaN	NaN	NaN	NaN	NaN	NaN	NaN	NaN	NaN	NaN	NaN	NaN	NaN	5	NaN	NaN
	NaN	NaN	NaN	NaN	NaN	NaN	NaN	NaN	NaN	NaN	NaN	NaN	0	NaN	0	NaN	NaN	NaN	NaN	NaN	2	NaN	NaN	NaN	NaN	NaN	0	5	NaN	NaN	NaN	NaN	NaN	NaN	NaN	NaN	NaN	NaN	NaN	NaN	NaN	NaN	NaN	NaN	NaN	NaN	5	NaN	NaN
	NaN	NaN	NaN	NaN	NaN	NaN	NaN	NaN	NaN	NaN	NaN	NaN	0	NaN	0	NaN	NaN	NaN	NaN	NaN	2	NaN	NaN	NaN	NaN	NaN	0	5	NaN	NaN	NaN	NaN	NaN	NaN	NaN	NaN	NaN	NaN	NaN	NaN	NaN	NaN	NaN	NaN	NaN	NaN	5	NaN	NaN
	NaN	NaN	NaN	NaN	NaN	NaN	NaN	NaN	NaN	NaN	NaN	NaN	0	NaN	0	NaN	NaN	NaN	NaN	NaN	2	NaN	NaN	NaN	NaN	NaN	0	5	NaN	NaN	NaN	NaN	NaN	NaN	NaN	NaN	NaN	NaN	NaN	NaN	NaN	NaN	NaN	NaN	NaN	NaN	5	NaN	NaN
	NaN	NaN	NaN	NaN	NaN	NaN	NaN	NaN	NaN	NaN	NaN	NaN	0	NaN	0	NaN	NaN	NaN	NaN	NaN	2	NaN	NaN	NaN	NaN	NaN	0	5	NaN	NaN	NaN	NaN	NaN	NaN	NaN	NaN	NaN	NaN	NaN	NaN	NaN	NaN	NaN	NaN	NaN	NaN	5	NaN	NaN
	NaN	NaN	NaN	NaN	NaN	NaN	NaN	NaN	NaN	NaN	NaN	NaN	0	NaN	0	NaN	NaN	NaN	NaN	NaN	2	NaN	NaN	NaN	NaN	NaN	0	5	NaN	NaN	NaN	NaN	NaN	NaN	NaN	NaN	NaN	NaN	NaN	NaN	NaN	NaN	NaN	NaN	NaN	NaN	5	NaN	NaN
	NaN	NaN	NaN	NaN	NaN	NaN	NaN	NaN	NaN	NaN	NaN	NaN	0	NaN	0	NaN	NaN	NaN	NaN	NaN	2	NaN	NaN	NaN	NaN	NaN	0	5	NaN	NaN	NaN	NaN	NaN	NaN	NaN	NaN	NaN	NaN	NaN	NaN	NaN	NaN	NaN	NaN	NaN	NaN	5	NaN	NaN
	NaN	NaN	NaN	NaN	NaN	NaN	NaN	NaN	NaN	NaN	NaN	NaN	0	NaN	0	NaN	NaN	NaN	NaN	NaN	2	NaN	NaN	NaN	NaN	NaN	0	5	NaN	NaN	NaN	NaN	NaN	NaN	NaN	NaN	NaN	NaN	NaN	NaN	NaN	NaN	NaN	NaN	NaN	NaN	5	NaN	NaN
	NaN	NaN	NaN	NaN	NaN	NaN	NaN	NaN	NaN	NaN	NaN	NaN	0	NaN	0	NaN	NaN	NaN	NaN	NaN	2	NaN	NaN	NaN	NaN	NaN	0	5	NaN	NaN	NaN	NaN	NaN	NaN	NaN	NaN	NaN	NaN	NaN	NaN	NaN	NaN	NaN	NaN	NaN	NaN	5	NaN	NaN
	NaN	NaN	NaN	NaN	NaN	NaN	NaN	NaN	NaN	NaN	NaN	NaN	0	NaN	0	NaN	NaN	NaN	NaN	NaN	2	NaN	NaN	NaN	NaN	NaN	0	5	NaN	NaN	NaN	NaN	NaN	NaN	NaN	NaN	NaN	NaN	NaN	NaN	NaN	NaN	NaN	NaN	NaN	NaN	5	NaN	NaN
	NaN	NaN	NaN	NaN	NaN	NaN	NaN	NaN	NaN	NaN	NaN	NaN	0	NaN	0	NaN	NaN	NaN	NaN	NaN	2	NaN	NaN	NaN	NaN	NaN	0	5	NaN	NaN	NaN	NaN	NaN	NaN	NaN	NaN	NaN	NaN	NaN	NaN	NaN	NaN	NaN	NaN	NaN	NaN	5	NaN	NaN
	NaN	NaN	NaN	NaN	NaN	NaN	NaN	NaN	NaN	NaN	NaN	NaN	0	NaN	0	NaN	NaN	NaN	NaN	NaN	2	NaN	NaN	NaN	NaN	NaN	NaN	5	NaN	NaN	NaN	NaN	NaN	NaN	NaN	NaN	NaN	NaN	NaN	NaN	NaN	NaN	NaN	NaN	NaN	NaN	5	NaN	NaN
	NaN	NaN	NaN	NaN	NaN	NaN	NaN	NaN	NaN	NaN	NaN	NaN	0	NaN	NaN	NaN	NaN	NaN	NaN	NaN	2	NaN	NaN	NaN	NaN	NaN	NaN	5	NaN	NaN	NaN	NaN	NaN	NaN	NaN	NaN	NaN	NaN	NaN	NaN	NaN	NaN	NaN	NaN	NaN	NaN	5	NaN	NaN
	NaN	NaN	NaN	NaN	NaN	NaN	NaN	NaN	NaN	NaN	NaN	NaN	0	NaN	NaN	NaN	NaN	NaN	NaN	NaN	2	NaN	NaN	NaN	NaN	NaN	NaN	5	NaN	NaN	NaN	NaN	NaN	NaN	NaN	NaN	NaN	NaN	NaN	NaN	NaN	NaN	NaN	NaN	NaN	NaN	0	NaN	NaN
	NaN	NaN	NaN	NaN	NaN	NaN	NaN	NaN	NaN	NaN	NaN	NaN	0	NaN	NaN	NaN	NaN	NaN	NaN	NaN	2	NaN	NaN	NaN	NaN	NaN	NaN	5	NaN	NaN	NaN	NaN	NaN	NaN	NaN	NaN	NaN	NaN	NaN	NaN	NaN	NaN	NaN	NaN	NaN	NaN	5	NaN	NaN
	NaN	NaN	NaN	NaN	NaN	NaN	NaN	NaN	NaN	NaN	NaN	NaN	0	NaN	NaN	NaN	NaN	NaN	NaN	NaN	2	NaN	NaN	NaN	NaN	NaN	NaN	5	NaN	NaN	NaN	NaN	NaN	NaN	NaN	NaN	NaN	NaN	NaN	NaN	NaN	NaN	NaN	NaN	NaN	NaN	5	NaN	NaN
	NaN	NaN	NaN	NaN	NaN	NaN	NaN	NaN	NaN	NaN	NaN	NaN	0	NaN	NaN	NaN	NaN	NaN	NaN	NaN	2	NaN	NaN	NaN	NaN	NaN	NaN	5	NaN	NaN	NaN	NaN	NaN	NaN	NaN	NaN	NaN	NaN	NaN	NaN	NaN	NaN	NaN	NaN	NaN	NaN	5	NaN	NaN
	NaN	NaN	NaN	NaN	NaN	NaN	NaN	NaN	NaN	NaN	NaN	NaN	0	NaN	NaN	NaN	NaN	NaN	NaN	NaN	2	NaN	NaN	NaN	NaN	NaN	NaN	5	NaN	NaN	NaN	NaN	NaN	NaN	NaN	NaN	NaN	NaN	NaN	NaN	NaN	NaN	NaN	NaN	NaN	NaN	5	NaN	NaN
	NaN	NaN	NaN	NaN	NaN	NaN	NaN	NaN	NaN	NaN	NaN	NaN	0	NaN	NaN	NaN	NaN	NaN	NaN	NaN	2	NaN	NaN	NaN	NaN	NaN	NaN	5	NaN	NaN	NaN	NaN	NaN	NaN	NaN	NaN	NaN	NaN	NaN	NaN	NaN	NaN	NaN	NaN	NaN	NaN	5	NaN	NaN
	NaN	NaN	NaN	NaN	NaN	NaN	NaN	NaN	NaN	NaN	NaN	NaN	0	NaN	NaN	NaN	NaN	NaN	NaN	NaN	3	NaN	NaN	NaN	NaN	NaN	NaN	5	NaN	NaN	NaN	NaN	NaN	NaN	NaN	NaN	NaN	NaN	NaN	NaN	NaN	NaN	NaN	NaN	NaN	NaN	5	NaN	NaN
	NaN	NaN	NaN	NaN	NaN	NaN	NaN	NaN	NaN	NaN	NaN	NaN	0	NaN	NaN	NaN	NaN	NaN	NaN	NaN	3	NaN	NaN	NaN	NaN	NaN	NaN	5	NaN	NaN	NaN	NaN	NaN	NaN	NaN	NaN	NaN	NaN	NaN	NaN	NaN	NaN	NaN	NaN	NaN	NaN	5	NaN	NaN
	NaN	NaN	NaN	NaN	NaN	NaN	NaN	NaN	NaN	NaN	NaN	NaN	0	NaN	NaN	NaN	NaN	NaN	NaN	NaN	3	NaN	NaN	NaN	NaN	NaN	NaN	5	NaN	NaN	NaN	NaN	NaN	NaN	NaN	NaN	NaN	NaN	NaN	NaN	NaN	NaN	NaN	NaN	NaN	NaN	5	NaN	NaN
	NaN	NaN	NaN	NaN	NaN	NaN	NaN	NaN	NaN	NaN	NaN	NaN	0	NaN	NaN	NaN	NaN	NaN	NaN	NaN	3	NaN	NaN	NaN	NaN	NaN	NaN	5	NaN	NaN	NaN	NaN	NaN	NaN	NaN	NaN	NaN	NaN	NaN	NaN	NaN	NaN	NaN	NaN	NaN	NaN	5	NaN	NaN
	NaN	NaN	NaN	NaN	NaN	NaN	NaN	NaN	NaN	NaN	NaN	NaN	0	NaN	NaN	NaN	NaN	NaN	NaN	NaN	3	NaN	NaN	NaN	NaN	NaN	NaN	5	NaN	NaN	NaN	NaN	NaN	NaN	NaN	NaN	NaN	NaN	NaN	NaN	NaN	NaN	NaN	NaN	NaN	NaN	5	NaN	NaN
	NaN	NaN	NaN	NaN	NaN	NaN	NaN	NaN	NaN	NaN	NaN	NaN	0	NaN	NaN	NaN	NaN	NaN	NaN	NaN	3	NaN	NaN	NaN	NaN	NaN	NaN	5	NaN	NaN	NaN	NaN	NaN	NaN	NaN	NaN	NaN	NaN	NaN	NaN	NaN	NaN	NaN	NaN	NaN	NaN	5	NaN	NaN
	NaN	NaN	NaN	NaN	NaN	NaN	NaN	NaN	NaN	NaN	NaN	NaN	0	NaN	NaN	NaN	NaN	NaN	NaN	NaN	4	NaN	NaN	NaN	NaN	NaN	NaN	5	NaN	NaN	NaN	NaN	NaN	NaN	NaN	NaN	NaN	NaN	NaN	NaN	NaN	NaN	NaN	NaN	NaN	NaN	5	NaN	NaN
	NaN	NaN	NaN	NaN	NaN	NaN	NaN	NaN	NaN	NaN	NaN	NaN	0	NaN	NaN	NaN	NaN	NaN	NaN	NaN	4	NaN	NaN	NaN	NaN	NaN	NaN	5	NaN	NaN	NaN	NaN	NaN	NaN	NaN	NaN	NaN	NaN	NaN	NaN	NaN	NaN	NaN	NaN	NaN	NaN	5	NaN	NaN
	NaN	NaN	NaN	NaN	NaN	NaN	NaN	NaN	NaN	NaN	NaN	NaN	0	NaN	NaN	NaN	NaN	NaN	NaN	NaN	4	NaN	NaN	NaN	NaN	NaN	NaN	5	NaN	NaN	NaN	NaN	NaN	NaN	NaN	NaN	NaN	NaN	NaN	NaN	NaN	NaN	NaN	NaN	NaN	NaN	5	NaN	NaN
	NaN	NaN	NaN	NaN	NaN	NaN	NaN	NaN	NaN	NaN	NaN	NaN	0	NaN	NaN	NaN	NaN	NaN	NaN	NaN	4	NaN	NaN	NaN	NaN	NaN	NaN	5	NaN	NaN	NaN	NaN	NaN	NaN	NaN	NaN	NaN	NaN	NaN	NaN	NaN	NaN	NaN	NaN	NaN	NaN	5	NaN	NaN
	NaN	NaN	NaN	NaN	NaN	NaN	NaN	NaN	NaN	NaN	NaN	NaN	0	NaN	NaN	NaN	NaN	NaN	NaN	NaN	4	NaN	NaN	NaN	NaN	NaN	NaN	5	NaN	NaN	NaN	NaN	NaN	NaN	NaN	NaN	NaN	NaN	NaN	NaN	NaN	NaN	NaN	NaN	NaN	NaN	5	NaN	NaN
	NaN	NaN	NaN	NaN	NaN	NaN	NaN	NaN	NaN	NaN	NaN	NaN	0	NaN	NaN	NaN	NaN	NaN	NaN	NaN	4	NaN	NaN	NaN	NaN	NaN	NaN	5	NaN	NaN	NaN	NaN	NaN	NaN	NaN	NaN	NaN	NaN	NaN	NaN	NaN	NaN	NaN	NaN	NaN	NaN	5	NaN	NaN
	NaN	NaN	NaN	NaN	NaN	NaN	NaN	NaN	NaN	NaN	NaN	NaN	0	NaN	NaN	NaN	NaN	NaN	NaN	NaN	4	NaN	NaN	NaN	NaN	NaN	NaN	5	NaN	NaN	NaN	NaN	NaN	NaN	NaN	NaN	NaN	NaN	NaN	NaN	NaN	NaN	NaN	NaN	NaN	NaN	5	NaN	NaN
	NaN	NaN	NaN	NaN	NaN	NaN	NaN	NaN	NaN	NaN	NaN	NaN	0	NaN	NaN	NaN	NaN	NaN	NaN	NaN	4	NaN	NaN	NaN	NaN	NaN	NaN	5	NaN	NaN	NaN	NaN	NaN	NaN	NaN	NaN	NaN	NaN	NaN	NaN	NaN	NaN	NaN	NaN	NaN	NaN	5	NaN	NaN
	NaN	NaN	NaN	NaN	NaN	NaN	NaN	NaN	NaN	NaN	NaN	NaN	0	NaN	NaN	NaN	NaN	NaN	NaN	NaN	4	NaN	NaN	NaN	NaN	NaN	NaN	5	NaN	NaN	NaN	NaN	NaN	NaN	NaN	NaN	NaN	NaN	NaN	NaN	NaN	NaN	NaN	NaN	NaN	NaN	5	NaN	NaN
	NaN	NaN	NaN	NaN	NaN	NaN	NaN	NaN	NaN	NaN	NaN	NaN	0	NaN	NaN	NaN	NaN	NaN	NaN	NaN	4	NaN	NaN	NaN	NaN	NaN	NaN	5	NaN	NaN	NaN	NaN	NaN	NaN	NaN	NaN	NaN	NaN	NaN	NaN	NaN	NaN	NaN	NaN	NaN	NaN	5	NaN	NaN
	NaN	NaN	NaN	NaN	NaN	NaN	NaN	NaN	NaN	NaN	NaN	NaN	0	NaN	NaN	NaN	NaN	NaN	NaN	NaN	4	NaN	NaN	NaN	NaN	NaN	NaN	5	NaN	NaN	NaN	NaN	NaN	NaN	NaN	NaN	NaN	NaN	NaN	NaN	NaN	NaN	NaN	NaN	NaN	NaN	5	NaN	NaN
	NaN	NaN	NaN	NaN	NaN	NaN	NaN	NaN	NaN	NaN	NaN	NaN	0	NaN	NaN	NaN	NaN	NaN	NaN	NaN	4	NaN	NaN	NaN	NaN	NaN	NaN	5	NaN	NaN	NaN	NaN	NaN	NaN	NaN	NaN	NaN	NaN	NaN	NaN	NaN	NaN	NaN	NaN	NaN	NaN	5	NaN	NaN
	NaN	NaN	NaN	NaN	NaN	NaN	NaN	NaN	NaN	NaN	NaN	NaN	0	NaN	NaN	NaN	NaN	NaN	NaN	NaN	4	NaN	NaN	NaN	NaN	NaN	NaN	5	NaN	NaN	NaN	NaN	NaN	NaN	NaN	NaN	NaN	NaN	NaN	NaN	NaN	NaN	NaN	NaN	NaN	NaN	5	NaN	NaN
	NaN	NaN	NaN	NaN	NaN	NaN	NaN	NaN	NaN	NaN	NaN	NaN	0	NaN	NaN	NaN	NaN	NaN	NaN	NaN	4	NaN	NaN	NaN	NaN	NaN	NaN	5	NaN	NaN	NaN	NaN	NaN	NaN	NaN	NaN	NaN	NaN	NaN	NaN	NaN	NaN	NaN	NaN	NaN	NaN	5	NaN	NaN
	NaN	NaN	NaN	NaN	NaN	NaN	NaN	NaN	NaN	NaN	NaN	NaN	0	NaN	NaN	NaN	NaN	NaN	NaN	NaN	4	NaN	NaN	NaN	NaN	NaN	NaN	5	NaN	NaN	NaN	NaN	NaN	NaN	NaN	NaN	NaN	NaN	NaN	NaN	NaN	NaN	NaN	NaN	NaN	NaN	5	NaN	NaN
	NaN	NaN	NaN	NaN	NaN	NaN	NaN	NaN	NaN	NaN	NaN	NaN	0	NaN	NaN	NaN	NaN	NaN	NaN	NaN	4	NaN	NaN	NaN	NaN	NaN	NaN	5	NaN	NaN	NaN	NaN	NaN	NaN	NaN	NaN	NaN	NaN	NaN	NaN	NaN	NaN	NaN	NaN	NaN	NaN	1	NaN	NaN
	NaN	NaN	NaN	NaN	NaN	NaN	NaN	NaN	NaN	NaN	NaN	NaN	0	NaN	NaN	NaN	NaN	NaN	NaN	NaN	4	NaN	NaN	NaN	NaN	NaN	NaN	5	NaN	NaN	NaN	NaN	NaN	NaN	NaN	NaN	NaN	NaN	NaN	NaN	NaN	NaN	NaN	NaN	NaN	NaN	1	NaN	NaN
	NaN	NaN	NaN	NaN	NaN	NaN	NaN	NaN	NaN	NaN	NaN	NaN	0	NaN	NaN	NaN	NaN	NaN	NaN	NaN	0	NaN	NaN	NaN	NaN	NaN	NaN	5	NaN	NaN	NaN	NaN	NaN	NaN	NaN	NaN	NaN	NaN	NaN	NaN	NaN	NaN	NaN	NaN	NaN	NaN	2	NaN	NaN
	NaN	NaN	NaN	NaN	NaN	NaN	NaN	NaN	NaN	NaN	NaN	NaN	0	NaN	NaN	NaN	NaN	NaN	NaN	NaN	0	NaN	NaN	NaN	NaN	NaN	NaN	5	NaN	NaN	NaN	NaN	NaN	NaN	NaN	NaN	NaN	NaN	NaN	NaN	NaN	NaN	NaN	NaN	NaN	NaN	2	NaN	NaN
	NaN	NaN	NaN	NaN	NaN	NaN	NaN	NaN	NaN	NaN	NaN	NaN	0	NaN	NaN	NaN	NaN	NaN	NaN	NaN	0	NaN	NaN	NaN	NaN	NaN	NaN	5	NaN	NaN	NaN	NaN	NaN	NaN	NaN	NaN	NaN	NaN	NaN	NaN	NaN	NaN	NaN	NaN	NaN	NaN	5	NaN	NaN
	NaN	NaN	NaN	NaN	NaN	NaN	NaN	NaN	NaN	NaN	NaN	NaN	0	NaN	NaN	NaN	NaN	NaN	NaN	NaN	0	NaN	NaN	NaN	NaN	NaN	NaN	5	NaN	NaN	NaN	NaN	NaN	NaN	NaN	NaN	NaN	NaN	NaN	NaN	NaN	NaN	NaN	NaN	NaN	NaN	5	NaN	NaN
	NaN	NaN	NaN	NaN	NaN	NaN	NaN	NaN	NaN	NaN	NaN	NaN	0	NaN	NaN	NaN	NaN	NaN	NaN	NaN	0	NaN	NaN	NaN	NaN	NaN	NaN	5	NaN	NaN	NaN	NaN	NaN	NaN	NaN	NaN	NaN	NaN	NaN	NaN	NaN	NaN	NaN	NaN	NaN	NaN	5	NaN	NaN
	NaN	NaN	NaN	NaN	NaN	NaN	NaN	NaN	NaN	NaN	NaN	NaN	0	NaN	NaN	NaN	NaN	NaN	NaN	NaN	2	NaN	NaN	NaN	NaN	NaN	NaN	5	NaN	NaN	NaN	NaN	NaN	NaN	NaN	NaN	NaN	NaN	NaN	NaN	NaN	NaN	NaN	NaN	NaN	NaN	5	NaN	NaN
	NaN	NaN	NaN	NaN	NaN	NaN	NaN	NaN	NaN	NaN	NaN	NaN	0	NaN	NaN	NaN	NaN	NaN	NaN	NaN	2	NaN	NaN	NaN	NaN	NaN	NaN	5	NaN	NaN	NaN	NaN	NaN	NaN	NaN	NaN	NaN	NaN	NaN	NaN	NaN	NaN	NaN	NaN	NaN	NaN	5	NaN	NaN
	NaN	NaN	NaN	NaN	NaN	NaN	NaN	NaN	NaN	NaN	NaN	NaN	0	NaN	NaN	NaN	NaN	NaN	NaN	NaN	0	NaN	NaN	NaN	NaN	NaN	NaN	5	NaN	NaN	NaN	NaN	NaN	NaN	NaN	NaN	NaN	NaN	NaN	NaN	NaN	NaN	NaN	NaN	NaN	NaN	5	NaN	NaN
	NaN	NaN	NaN	NaN	NaN	NaN	NaN	NaN	NaN	NaN	NaN	NaN	0	NaN	NaN	NaN	NaN	NaN	NaN	NaN	2	NaN	NaN	NaN	NaN	NaN	NaN	5	NaN	NaN	NaN	NaN	NaN	NaN	NaN	NaN	NaN	NaN	NaN	NaN	NaN	NaN	NaN	NaN	NaN	NaN	5	NaN	NaN
	NaN	NaN	NaN	NaN	NaN	NaN	NaN	NaN	NaN	NaN	NaN	NaN	0	NaN	NaN	NaN	NaN	NaN	NaN	NaN	2	NaN	NaN	NaN	NaN	NaN	NaN	5	NaN	NaN	NaN	NaN	NaN	NaN	NaN	NaN	NaN	NaN	NaN	NaN	NaN	NaN	NaN	NaN	NaN	NaN	5	NaN	NaN
	NaN	NaN	NaN	NaN	NaN	NaN	NaN	NaN	NaN	NaN	NaN	NaN	0	NaN	NaN	NaN	NaN	NaN	NaN	NaN	2	NaN	NaN	NaN	NaN	NaN	NaN	5	NaN	NaN	NaN	NaN	NaN	NaN	NaN	NaN	NaN	NaN	NaN	NaN	NaN	NaN	NaN	NaN	NaN	NaN	1	NaN	NaN
	NaN	NaN	NaN	NaN	NaN	NaN	NaN	NaN	NaN	NaN	NaN	NaN	0	NaN	NaN	NaN	NaN	NaN	NaN	NaN	2	NaN	NaN	NaN	NaN	NaN	NaN	0	NaN	NaN	NaN	NaN	NaN	NaN	NaN	NaN	NaN	NaN	NaN	NaN	NaN	NaN	NaN	NaN	NaN	NaN	1	NaN	NaN
	NaN	NaN	NaN	NaN	NaN	NaN	NaN	NaN	NaN	NaN	NaN	NaN	0	NaN	NaN	NaN	NaN	NaN	NaN	NaN	2	NaN	NaN	NaN	NaN	NaN	NaN	1	NaN	NaN	NaN	NaN	NaN	NaN	NaN	NaN	NaN	NaN	NaN	NaN	NaN	NaN	NaN	NaN	NaN	NaN	5	NaN	NaN
	NaN	NaN	NaN	NaN	NaN	NaN	NaN	NaN	NaN	NaN	NaN	NaN	0	NaN	NaN	NaN	NaN	NaN	NaN	NaN	2	NaN	NaN	NaN	NaN	NaN	NaN	1	NaN	NaN	NaN	NaN	NaN	NaN	NaN	NaN	NaN	NaN	NaN	NaN	NaN	NaN	NaN	NaN	NaN	NaN	5	NaN	NaN
	NaN	NaN	NaN	NaN	NaN	NaN	NaN	NaN	NaN	NaN	NaN	NaN	0	NaN	NaN	NaN	NaN	NaN	NaN	NaN	0	NaN	NaN	NaN	NaN	NaN	NaN	2	NaN	NaN	NaN	NaN	NaN	NaN	NaN	NaN	NaN	NaN	NaN	NaN	NaN	NaN	NaN	NaN	NaN	NaN	5	NaN	NaN
	NaN	NaN	NaN	NaN	NaN	NaN	NaN	NaN	NaN	NaN	NaN	NaN	0	NaN	NaN	NaN	NaN	NaN	NaN	NaN	2	NaN	NaN	NaN	NaN	NaN	NaN	2	NaN	NaN	NaN	NaN	NaN	NaN	NaN	NaN	NaN	NaN	NaN	NaN	NaN	NaN	NaN	NaN	NaN	NaN	5	NaN	NaN
	NaN	NaN	NaN	NaN	NaN	NaN	NaN	NaN	NaN	NaN	NaN	NaN	0	NaN	NaN	NaN	NaN	NaN	NaN	NaN	2	NaN	NaN	NaN	NaN	NaN	NaN	2	NaN	NaN	NaN	NaN	NaN	NaN	NaN	NaN	NaN	NaN	NaN	NaN	NaN	NaN	NaN	NaN	NaN	NaN	5	NaN	NaN
	NaN	NaN	NaN	NaN	NaN	NaN	NaN	NaN	NaN	NaN	NaN	NaN	0	NaN	NaN	NaN	NaN	NaN	NaN	NaN	2	NaN	NaN	NaN	NaN	NaN	NaN	2	NaN	NaN	NaN	NaN	NaN	NaN	NaN	NaN	NaN	NaN	NaN	NaN	NaN	NaN	NaN	NaN	NaN	NaN	5	NaN	NaN
	NaN	NaN	NaN	NaN	NaN	NaN	NaN	NaN	NaN	NaN	NaN	NaN	0	NaN	NaN	NaN	NaN	NaN	NaN	NaN	2	NaN	NaN	NaN	NaN	NaN	NaN	2	NaN	NaN	NaN	NaN	NaN	NaN	NaN	NaN	NaN	NaN	NaN	NaN	NaN	NaN	NaN	NaN	NaN	NaN	5	NaN	NaN
	NaN	NaN	NaN	NaN	NaN	NaN	NaN	NaN	NaN	NaN	NaN	NaN	0	NaN	NaN	NaN	NaN	NaN	NaN	NaN	2	NaN	NaN	NaN	NaN	NaN	NaN	2	NaN	NaN	NaN	NaN	NaN	NaN	NaN	NaN	NaN	NaN	NaN	NaN	NaN	NaN	NaN	NaN	NaN	NaN	5	NaN	NaN
	NaN	NaN	NaN	NaN	NaN	NaN	NaN	NaN	NaN	NaN	NaN	NaN	0	NaN	NaN	NaN	NaN	NaN	NaN	NaN	2	NaN	NaN	NaN	NaN	NaN	NaN	2	NaN	NaN	NaN	NaN	NaN	NaN	NaN	NaN	NaN	NaN	NaN	NaN	NaN	NaN	NaN	NaN	NaN	NaN	5	NaN	NaN
	NaN	NaN	NaN	NaN	NaN	NaN	NaN	NaN	NaN	NaN	NaN	NaN	0	NaN	NaN	NaN	NaN	NaN	NaN	NaN	2	NaN	NaN	NaN	NaN	NaN	NaN	2	NaN	NaN	NaN	NaN	NaN	NaN	NaN	NaN	NaN	NaN	NaN	NaN	NaN	NaN	NaN	NaN	NaN	NaN	5	NaN	NaN
	NaN	NaN	NaN	NaN	NaN	NaN	NaN	NaN	NaN	NaN	NaN	NaN	0	NaN	NaN	NaN	NaN	NaN	NaN	NaN	2	NaN	NaN	NaN	NaN	NaN	NaN	2	NaN	NaN	NaN	NaN	NaN	NaN	NaN	NaN	NaN	NaN	NaN	NaN	NaN	NaN	NaN	NaN	NaN	NaN	5	NaN	NaN
	NaN	NaN	NaN	NaN	NaN	NaN	NaN	NaN	NaN	NaN	NaN	NaN	0	NaN	NaN	NaN	NaN	NaN	NaN	NaN	2	NaN	NaN	NaN	NaN	NaN	NaN	2	NaN	NaN	NaN	NaN	NaN	NaN	NaN	NaN	NaN	NaN	NaN	NaN	NaN	NaN	NaN	NaN	NaN	NaN	5	NaN	NaN
	NaN	NaN	NaN	NaN	NaN	NaN	NaN	NaN	NaN	NaN	NaN	NaN	0	NaN	NaN	NaN	NaN	NaN	NaN	NaN	2	NaN	NaN	NaN	NaN	NaN	NaN	2	NaN	NaN	NaN	NaN	NaN	NaN	NaN	NaN	NaN	NaN	NaN	NaN	NaN	NaN	NaN	NaN	NaN	NaN	5	NaN	NaN
	NaN	NaN	NaN	NaN	NaN	NaN	NaN	NaN	NaN	NaN	NaN	NaN	0	NaN	NaN	NaN	NaN	NaN	NaN	NaN	2	NaN	NaN	NaN	NaN	NaN	NaN	2	NaN	NaN	NaN	NaN	NaN	NaN	NaN	NaN	NaN	NaN	NaN	NaN	NaN	NaN	NaN	NaN	NaN	NaN	5	NaN	NaN
	NaN	NaN	NaN	NaN	NaN	NaN	NaN	NaN	NaN	NaN	NaN	NaN	0	NaN	NaN	NaN	NaN	NaN	NaN	NaN	2	NaN	NaN	NaN	NaN	NaN	NaN	2	NaN	NaN	NaN	NaN	NaN	NaN	NaN	NaN	NaN	NaN	NaN	NaN	NaN	NaN	NaN	NaN	NaN	NaN	5	NaN	NaN
	NaN	NaN	NaN	NaN	NaN	NaN	NaN	NaN	NaN	NaN	NaN	NaN	0	NaN	NaN	NaN	NaN	NaN	NaN	NaN	2	NaN	NaN	NaN	NaN	NaN	NaN	2	NaN	NaN	NaN	NaN	NaN	NaN	NaN	NaN	NaN	NaN	NaN	NaN	NaN	NaN	NaN	NaN	NaN	NaN	5	NaN	NaN
	NaN	NaN	NaN	NaN	NaN	NaN	NaN	NaN	NaN	NaN	NaN	NaN	0	NaN	NaN	NaN	NaN	NaN	NaN	NaN	2	NaN	NaN	NaN	NaN	NaN	NaN	2	NaN	NaN	NaN	NaN	NaN	NaN	NaN	NaN	NaN	NaN	NaN	NaN	NaN	NaN	NaN	NaN	NaN	NaN	5	NaN	NaN
	NaN	NaN	NaN	NaN	NaN	NaN	NaN	NaN	NaN	NaN	NaN	NaN	0	NaN	NaN	NaN	NaN	NaN	NaN	NaN	2	NaN	NaN	NaN	NaN	NaN	NaN	2	NaN	NaN	NaN	NaN	NaN	NaN	NaN	NaN	NaN	NaN	NaN	NaN	NaN	NaN	NaN	NaN	NaN	NaN	5	NaN	NaN
	NaN	NaN	NaN	NaN	NaN	NaN	NaN	NaN	NaN	NaN	NaN	NaN	0	NaN	NaN	NaN	NaN	NaN	NaN	NaN	2	NaN	NaN	NaN	NaN	NaN	NaN	2	NaN	NaN	NaN	NaN	NaN	NaN	NaN	NaN	NaN	NaN	NaN	NaN	NaN	NaN	NaN	NaN	NaN	NaN	5	NaN	NaN
	NaN	NaN	NaN	NaN	NaN	NaN	NaN	NaN	NaN	NaN	NaN	NaN	0	NaN	NaN	NaN	NaN	NaN	NaN	NaN	2	NaN	NaN	NaN	NaN	NaN	NaN	2	NaN	NaN	NaN	NaN	NaN	NaN	NaN	NaN	NaN	NaN	NaN	NaN	NaN	NaN	NaN	NaN	NaN	NaN	0	NaN	NaN
	NaN	NaN	NaN	NaN	NaN	NaN	NaN	NaN	NaN	NaN	NaN	NaN	0	NaN	NaN	NaN	NaN	NaN	NaN	NaN	2	NaN	NaN	NaN	NaN	NaN	NaN	2	NaN	NaN	NaN	NaN	NaN	NaN	NaN	NaN	NaN	NaN	NaN	NaN	NaN	NaN	NaN	NaN	NaN	NaN	1	NaN	NaN
	NaN	NaN	NaN	NaN	NaN	NaN	NaN	NaN	NaN	NaN	NaN	NaN	0	NaN	NaN	NaN	NaN	NaN	NaN	NaN	2	NaN	NaN	NaN	NaN	NaN	NaN	2	NaN	NaN	NaN	NaN	NaN	NaN	NaN	NaN	NaN	NaN	NaN	NaN	NaN	NaN	NaN	NaN	NaN	NaN	1	NaN	NaN
	NaN	NaN	NaN	NaN	NaN	NaN	NaN	NaN	NaN	NaN	NaN	NaN	0	NaN	NaN	NaN	NaN	NaN	NaN	NaN	2	NaN	NaN	NaN	NaN	NaN	NaN	2	NaN	NaN	NaN	NaN	NaN	NaN	NaN	NaN	NaN	NaN	NaN	NaN	NaN	NaN	NaN	NaN	NaN	NaN	2	NaN	NaN
	NaN	NaN	NaN	NaN	NaN	NaN	NaN	NaN	NaN	NaN	NaN	NaN	0	NaN	NaN	NaN	NaN	NaN	NaN	NaN	2	NaN	NaN	NaN	NaN	NaN	NaN	2	NaN	NaN	NaN	NaN	NaN	NaN	NaN	NaN	NaN	NaN	NaN	NaN	NaN	NaN	NaN	NaN	NaN	NaN	2	NaN	NaN
	NaN	NaN	NaN	NaN	NaN	NaN	NaN	NaN	NaN	NaN	NaN	NaN	0	NaN	NaN	NaN	NaN	NaN	NaN	NaN	2	NaN	NaN	NaN	NaN	NaN	NaN	2	NaN	NaN	NaN	NaN	NaN	NaN	NaN	NaN	NaN	NaN	NaN	NaN	NaN	NaN	NaN	NaN	NaN	NaN	2	NaN	NaN
	NaN	NaN	NaN	NaN	NaN	NaN	NaN	NaN	NaN	NaN	NaN	NaN	0	NaN	NaN	NaN	NaN	NaN	NaN	NaN	2	NaN	NaN	NaN	NaN	NaN	NaN	2	NaN	NaN	NaN	NaN	NaN	NaN	NaN	NaN	NaN	NaN	NaN	NaN	NaN	NaN	NaN	NaN	NaN	NaN	2	NaN	NaN
	NaN	NaN	NaN	NaN	NaN	NaN	NaN	NaN	NaN	NaN	NaN	NaN	0	NaN	NaN	NaN	NaN	NaN	NaN	NaN	2	NaN	NaN	NaN	NaN	NaN	NaN	2	NaN	NaN	NaN	NaN	NaN	NaN	NaN	NaN	NaN	NaN	NaN	NaN	NaN	NaN	NaN	NaN	NaN	NaN	2	NaN	NaN
	NaN	NaN	NaN	NaN	NaN	NaN	NaN	NaN	NaN	NaN	NaN	NaN	0	NaN	NaN	NaN	NaN	NaN	NaN	NaN	2	NaN	NaN	NaN	NaN	NaN	NaN	2	NaN	NaN	NaN	NaN	NaN	NaN	NaN	NaN	NaN	NaN	NaN	NaN	NaN	NaN	NaN	NaN	NaN	NaN	2	NaN	NaN
	NaN	NaN	NaN	NaN	NaN	NaN	NaN	NaN	NaN	NaN	NaN	NaN	0	NaN	NaN	NaN	NaN	NaN	NaN	NaN	2	NaN	NaN	NaN	NaN	NaN	NaN	2	NaN	NaN	NaN	NaN	NaN	NaN	NaN	NaN	NaN	NaN	NaN	NaN	NaN	NaN	NaN	NaN	NaN	NaN	5	NaN	NaN
	NaN	NaN	NaN	NaN	NaN	NaN	NaN	NaN	NaN	NaN	NaN	NaN	0	NaN	NaN	NaN	NaN	NaN	NaN	NaN	2	NaN	NaN	NaN	NaN	NaN	NaN	2	NaN	NaN	NaN	NaN	NaN	NaN	NaN	NaN	NaN	NaN	NaN	NaN	NaN	NaN	NaN	NaN	NaN	NaN	5	NaN	NaN
	NaN	NaN	NaN	NaN	NaN	NaN	NaN	NaN	NaN	NaN	NaN	NaN	0	NaN	NaN	NaN	NaN	NaN	NaN	NaN	2	NaN	NaN	NaN	NaN	NaN	NaN	2	NaN	NaN	NaN	NaN	NaN	NaN	NaN	NaN	NaN	NaN	NaN	NaN	NaN	NaN	NaN	NaN	NaN	NaN	5	NaN	NaN
	NaN	NaN	NaN	NaN	NaN	NaN	NaN	NaN	NaN	NaN	NaN	NaN	0	NaN	NaN	NaN	NaN	NaN	NaN	NaN	2	NaN	NaN	NaN	NaN	NaN	NaN	2	NaN	NaN	NaN	NaN	NaN	NaN	NaN	NaN	NaN	NaN	NaN	NaN	NaN	NaN	NaN	NaN	NaN	NaN	5	NaN	NaN
	NaN	NaN	NaN	NaN	NaN	NaN	NaN	NaN	NaN	NaN	NaN	NaN	0	NaN	NaN	NaN	NaN	NaN	NaN	NaN	2	NaN	NaN	NaN	NaN	NaN	NaN	2	NaN	NaN	NaN	NaN	NaN	NaN	NaN	NaN	NaN	NaN	NaN	NaN	NaN	NaN	NaN	NaN	NaN	NaN	5	NaN	NaN
	NaN	NaN	NaN	NaN	NaN	NaN	NaN	NaN	NaN	NaN	NaN	NaN	0	NaN	NaN	NaN	NaN	NaN	NaN	NaN	2	NaN	NaN	NaN	NaN	NaN	NaN	2	NaN	NaN	NaN	NaN	NaN	NaN	NaN	NaN	NaN	NaN	NaN	NaN	NaN	NaN	NaN	NaN	NaN	NaN	5	NaN	NaN
	NaN	NaN	NaN	NaN	NaN	NaN	NaN	NaN	NaN	NaN	NaN	NaN	0	NaN	NaN	NaN	NaN	NaN	NaN	NaN	2	NaN	NaN	NaN	NaN	NaN	NaN	3	NaN	NaN	NaN	NaN	NaN	NaN	NaN	NaN	NaN	NaN	NaN	NaN	NaN	NaN	NaN	NaN	NaN	NaN	5	NaN	NaN
	NaN	NaN	NaN	NaN	NaN	NaN	NaN	NaN	NaN	NaN	NaN	NaN	0	NaN	NaN	NaN	NaN	NaN	NaN	NaN	2	NaN	NaN	NaN	NaN	NaN	NaN	3	NaN	NaN	NaN	NaN	NaN	NaN	NaN	NaN	NaN	NaN	NaN	NaN	NaN	NaN	NaN	NaN	NaN	NaN	5	NaN	NaN
	NaN	NaN	NaN	NaN	NaN	NaN	NaN	NaN	NaN	NaN	NaN	NaN	0	NaN	NaN	NaN	NaN	NaN	NaN	NaN	2	NaN	NaN	NaN	NaN	NaN	NaN	3	NaN	NaN	NaN	NaN	NaN	NaN	NaN	NaN	NaN	NaN	NaN	NaN	NaN	NaN	NaN	NaN	NaN	NaN	5	NaN	NaN
	NaN	NaN	NaN	NaN	NaN	NaN	NaN	NaN	NaN	NaN	NaN	NaN	0	NaN	NaN	NaN	NaN	NaN	NaN	NaN	2	NaN	NaN	NaN	NaN	NaN	NaN	3	NaN	NaN	NaN	NaN	NaN	NaN	NaN	NaN	NaN	NaN	NaN	NaN	NaN	NaN	NaN	NaN	NaN	NaN	5	NaN	NaN
	NaN	NaN	NaN	NaN	NaN	NaN	NaN	NaN	NaN	NaN	NaN	NaN	0	NaN	NaN	NaN	NaN	NaN	NaN	NaN	2	NaN	NaN	NaN	NaN	NaN	NaN	3	NaN	NaN	NaN	NaN	NaN	NaN	NaN	NaN	NaN	NaN	NaN	NaN	NaN	NaN	NaN	NaN	NaN	NaN	5	NaN	NaN
	NaN	NaN	NaN	NaN	NaN	NaN	NaN	NaN	NaN	NaN	NaN	NaN	0	NaN	NaN	NaN	NaN	NaN	NaN	NaN	2	NaN	NaN	NaN	NaN	NaN	NaN	3	NaN	NaN	NaN	NaN	NaN	NaN	NaN	NaN	NaN	NaN	NaN	NaN	NaN	NaN	NaN	NaN	NaN	NaN	5	NaN	NaN
	NaN	NaN	NaN	NaN	NaN	NaN	NaN	NaN	NaN	NaN	NaN	NaN	0	NaN	NaN	NaN	NaN	NaN	NaN	NaN	2	NaN	NaN	NaN	NaN	NaN	NaN	4	NaN	NaN	NaN	NaN	NaN	NaN	NaN	NaN	NaN	NaN	NaN	NaN	NaN	NaN	NaN	NaN	NaN	NaN	5	NaN	NaN
	NaN	NaN	NaN	NaN	NaN	NaN	NaN	NaN	NaN	NaN	NaN	NaN	0	NaN	NaN	NaN	NaN	NaN	NaN	NaN	2	NaN	NaN	NaN	NaN	NaN	NaN	4	NaN	NaN	NaN	NaN	NaN	NaN	NaN	NaN	NaN	NaN	NaN	NaN	NaN	NaN	NaN	NaN	NaN	NaN	5	NaN	NaN
	NaN	NaN	NaN	NaN	NaN	NaN	NaN	NaN	NaN	NaN	NaN	NaN	0	NaN	NaN	NaN	NaN	NaN	NaN	NaN	2	NaN	NaN	NaN	NaN	NaN	NaN	4	NaN	NaN	NaN	NaN	NaN	NaN	NaN	NaN	NaN	NaN	NaN	NaN	NaN	NaN	NaN	NaN	NaN	NaN	5	NaN	NaN
	NaN	NaN	NaN	NaN	NaN	NaN	NaN	NaN	NaN	NaN	NaN	NaN	0	NaN	NaN	NaN	NaN	NaN	NaN	NaN	2	NaN	NaN	NaN	NaN	NaN	NaN	4	NaN	NaN	NaN	NaN	NaN	NaN	NaN	NaN	NaN	NaN	NaN	NaN	NaN	NaN	NaN	NaN	NaN	NaN	5	NaN	NaN
	NaN	NaN	NaN	NaN	NaN	NaN	NaN	NaN	NaN	NaN	NaN	NaN	0	NaN	NaN	NaN	NaN	NaN	NaN	NaN	2	NaN	NaN	NaN	NaN	NaN	NaN	4	NaN	NaN	NaN	NaN	NaN	NaN	NaN	NaN	NaN	NaN	NaN	NaN	NaN	NaN	NaN	NaN	NaN	NaN	5	NaN	NaN
	NaN	NaN	NaN	NaN	NaN	NaN	NaN	NaN	NaN	NaN	NaN	NaN	0	NaN	NaN	NaN	NaN	NaN	NaN	NaN	2	NaN	NaN	NaN	NaN	NaN	NaN	4	NaN	NaN	NaN	NaN	NaN	NaN	NaN	NaN	NaN	NaN	NaN	NaN	NaN	NaN	NaN	NaN	NaN	NaN	5	NaN	NaN
	NaN	NaN	NaN	NaN	NaN	NaN	NaN	NaN	NaN	NaN	NaN	NaN	0	NaN	NaN	NaN	NaN	NaN	NaN	NaN	2	NaN	NaN	NaN	NaN	NaN	NaN	4	NaN	NaN	NaN	NaN	NaN	NaN	NaN	NaN	NaN	NaN	NaN	NaN	NaN	NaN	NaN	NaN	NaN	NaN	5	NaN	NaN
	NaN	NaN	NaN	NaN	NaN	NaN	NaN	NaN	NaN	NaN	NaN	NaN	0	NaN	NaN	NaN	NaN	NaN	NaN	NaN	2	NaN	NaN	NaN	NaN	NaN	NaN	4	NaN	NaN	NaN	NaN	NaN	NaN	NaN	NaN	NaN	NaN	NaN	NaN	NaN	NaN	NaN	NaN	NaN	NaN	5	NaN	NaN
	NaN	NaN	NaN	NaN	NaN	NaN	NaN	NaN	NaN	NaN	NaN	NaN	0	NaN	NaN	NaN	NaN	NaN	NaN	NaN	2	NaN	NaN	NaN	NaN	NaN	NaN	4	NaN	NaN	NaN	NaN	NaN	NaN	NaN	NaN	NaN	NaN	NaN	NaN	NaN	NaN	NaN	NaN	NaN	NaN	5	NaN	NaN
	NaN	NaN	NaN	NaN	NaN	NaN	NaN	NaN	NaN	NaN	NaN	NaN	0	NaN	NaN	NaN	NaN	NaN	NaN	NaN	2	NaN	NaN	NaN	NaN	NaN	NaN	4	NaN	NaN	NaN	NaN	NaN	NaN	NaN	NaN	NaN	NaN	NaN	NaN	NaN	NaN	NaN	NaN	NaN	NaN	5	NaN	NaN
	NaN	NaN	NaN	NaN	NaN	NaN	NaN	NaN	NaN	NaN	NaN	NaN	0	NaN	NaN	NaN	NaN	NaN	NaN	NaN	2	NaN	NaN	NaN	NaN	NaN	NaN	4	NaN	NaN	NaN	NaN	NaN	NaN	NaN	NaN	NaN	NaN	NaN	NaN	NaN	NaN	NaN	NaN	NaN	NaN	5	NaN	NaN
	NaN	NaN	NaN	NaN	NaN	NaN	NaN	NaN	NaN	NaN	NaN	NaN	0	NaN	NaN	NaN	NaN	NaN	NaN	NaN	2	NaN	NaN	NaN	NaN	NaN	NaN	4	NaN	NaN	NaN	NaN	NaN	NaN	NaN	NaN	NaN	NaN	NaN	NaN	NaN	NaN	NaN	NaN	NaN	NaN	5	NaN	NaN
	NaN	NaN	NaN	NaN	NaN	NaN	NaN	NaN	NaN	NaN	NaN	NaN	0	NaN	NaN	NaN	NaN	NaN	NaN	NaN	2	NaN	NaN	NaN	NaN	NaN	NaN	4	NaN	NaN	NaN	NaN	NaN	NaN	NaN	NaN	NaN	NaN	NaN	NaN	NaN	NaN	NaN	NaN	NaN	NaN	5	NaN	NaN
	NaN	NaN	NaN	NaN	NaN	NaN	NaN	NaN	NaN	NaN	NaN	NaN	0	NaN	NaN	NaN	NaN	NaN	NaN	NaN	2	NaN	NaN	NaN	NaN	NaN	NaN	4	NaN	NaN	NaN	NaN	NaN	NaN	NaN	NaN	NaN	NaN	NaN	NaN	NaN	NaN	NaN	NaN	NaN	NaN	5	NaN	NaN
	NaN	NaN	NaN	NaN	NaN	NaN	NaN	NaN	NaN	NaN	NaN	NaN	0	NaN	NaN	NaN	NaN	NaN	NaN	NaN	2	NaN	NaN	NaN	NaN	NaN	NaN	4	NaN	NaN	NaN	NaN	NaN	NaN	NaN	NaN	NaN	NaN	NaN	NaN	NaN	NaN	NaN	NaN	NaN	NaN	5	NaN	NaN
	NaN	NaN	NaN	NaN	NaN	NaN	NaN	NaN	NaN	NaN	NaN	NaN	0	NaN	NaN	NaN	NaN	NaN	NaN	NaN	0	NaN	NaN	NaN	NaN	NaN	NaN	4	NaN	NaN	NaN	NaN	NaN	NaN	NaN	NaN	NaN	NaN	NaN	NaN	NaN	NaN	NaN	NaN	NaN	NaN	5	NaN	NaN
	NaN	NaN	NaN	NaN	NaN	NaN	NaN	NaN	NaN	NaN	NaN	NaN	0	NaN	NaN	NaN	NaN	NaN	NaN	NaN	2	NaN	NaN	NaN	NaN	NaN	NaN	4	NaN	NaN	NaN	NaN	NaN	NaN	NaN	NaN	NaN	NaN	NaN	NaN	NaN	NaN	NaN	NaN	NaN	NaN	5	NaN	NaN
	NaN	NaN	NaN	NaN	NaN	NaN	NaN	NaN	NaN	NaN	NaN	NaN	0	NaN	NaN	NaN	NaN	NaN	NaN	NaN	2	NaN	NaN	NaN	NaN	NaN	NaN	4	NaN	NaN	NaN	NaN	NaN	NaN	NaN	NaN	NaN	NaN	NaN	NaN	NaN	NaN	NaN	NaN	NaN	NaN	5	NaN	NaN
	NaN	NaN	NaN	NaN	NaN	NaN	NaN	NaN	NaN	NaN	NaN	NaN	0	NaN	NaN	NaN	NaN	NaN	NaN	NaN	2	NaN	NaN	NaN	NaN	NaN	NaN	4	NaN	NaN	NaN	NaN	NaN	NaN	NaN	NaN	NaN	NaN	NaN	NaN	NaN	NaN	NaN	NaN	NaN	NaN	5	NaN	NaN
	NaN	NaN	NaN	NaN	NaN	NaN	NaN	NaN	NaN	NaN	NaN	NaN	0	NaN	NaN	NaN	NaN	NaN	NaN	NaN	2	NaN	NaN	NaN	NaN	NaN	NaN	4	NaN	NaN	NaN	NaN	NaN	NaN	NaN	NaN	NaN	NaN	NaN	NaN	NaN	NaN	NaN	NaN	NaN	NaN	5	NaN	NaN
	NaN	NaN	NaN	NaN	NaN	NaN	NaN	NaN	NaN	NaN	NaN	NaN	0	NaN	NaN	NaN	NaN	NaN	NaN	NaN	0	NaN	NaN	NaN	NaN	NaN	NaN	4	NaN	NaN	NaN	NaN	NaN	NaN	NaN	NaN	NaN	NaN	NaN	NaN	NaN	NaN	NaN	NaN	NaN	NaN	5	NaN	NaN
	NaN	NaN	NaN	NaN	NaN	NaN	NaN	NaN	NaN	NaN	NaN	NaN	0	NaN	NaN	NaN	NaN	NaN	NaN	NaN	0	NaN	NaN	NaN	NaN	NaN	NaN	4	NaN	NaN	NaN	NaN	NaN	NaN	NaN	NaN	NaN	NaN	NaN	NaN	NaN	NaN	NaN	NaN	NaN	NaN	0	NaN	NaN
	NaN	NaN	NaN	NaN	NaN	NaN	NaN	NaN	NaN	NaN	NaN	NaN	0	NaN	NaN	NaN	NaN	NaN	NaN	NaN	0	NaN	NaN	NaN	NaN	NaN	NaN	4	NaN	NaN	NaN	NaN	NaN	NaN	NaN	NaN	NaN	NaN	NaN	NaN	NaN	NaN	NaN	NaN	NaN	NaN	1	NaN	NaN
	NaN	NaN	NaN	NaN	NaN	NaN	NaN	NaN	NaN	NaN	NaN	NaN	0	NaN	NaN	NaN	NaN	NaN	NaN	NaN	0	NaN	NaN	NaN	NaN	NaN	NaN	4	NaN	NaN	NaN	NaN	NaN	NaN	NaN	NaN	NaN	NaN	NaN	NaN	NaN	NaN	NaN	NaN	NaN	NaN	1	NaN	NaN
	NaN	NaN	NaN	NaN	NaN	NaN	NaN	NaN	NaN	NaN	NaN	NaN	0	NaN	NaN	NaN	NaN	NaN	NaN	NaN	0	NaN	NaN	NaN	NaN	NaN	NaN	4	NaN	NaN	NaN	NaN	NaN	NaN	NaN	NaN	NaN	NaN	NaN	NaN	NaN	NaN	NaN	NaN	NaN	NaN	2	NaN	NaN
	NaN	NaN	NaN	NaN	NaN	NaN	NaN	NaN	NaN	NaN	NaN	NaN	0	NaN	NaN	NaN	NaN	NaN	NaN	NaN	0	NaN	NaN	NaN	NaN	NaN	NaN	4	NaN	NaN	NaN	NaN	NaN	NaN	NaN	NaN	NaN	NaN	NaN	NaN	NaN	NaN	NaN	NaN	NaN	NaN	2	NaN	NaN
	NaN	NaN	NaN	NaN	NaN	NaN	NaN	NaN	NaN	NaN	NaN	NaN	0	NaN	NaN	NaN	NaN	NaN	NaN	NaN	0	NaN	NaN	NaN	NaN	NaN	NaN	4	NaN	NaN	NaN	NaN	NaN	NaN	NaN	NaN	NaN	NaN	NaN	NaN	NaN	NaN	NaN	NaN	NaN	NaN	2	NaN	NaN
	NaN	NaN	NaN	NaN	NaN	NaN	NaN	NaN	NaN	NaN	NaN	NaN	0	NaN	NaN	NaN	NaN	NaN	NaN	NaN	0	NaN	NaN	NaN	NaN	NaN	NaN	4	NaN	NaN	NaN	NaN	NaN	NaN	NaN	NaN	NaN	NaN	NaN	NaN	NaN	NaN	NaN	NaN	NaN	NaN	2	NaN	NaN
	NaN	NaN	NaN	NaN	NaN	NaN	NaN	NaN	NaN	NaN	NaN	NaN	0	NaN	NaN	NaN	NaN	NaN	NaN	NaN	0	NaN	NaN	NaN	NaN	NaN	NaN	4	NaN	NaN	NaN	NaN	NaN	NaN	NaN	NaN	NaN	NaN	NaN	NaN	NaN	NaN	NaN	NaN	NaN	NaN	2	NaN	NaN
	NaN	NaN	NaN	NaN	NaN	NaN	NaN	NaN	NaN	NaN	NaN	NaN	0	NaN	NaN	NaN	NaN	NaN	NaN	NaN	0	NaN	NaN	NaN	NaN	NaN	NaN	4	NaN	NaN	NaN	NaN	NaN	NaN	NaN	NaN	NaN	NaN	NaN	NaN	NaN	NaN	NaN	NaN	NaN	NaN	2	NaN	NaN
	NaN	NaN	NaN	NaN	NaN	NaN	NaN	NaN	NaN	NaN	NaN	NaN	0	NaN	NaN	NaN	NaN	NaN	NaN	NaN	0	NaN	NaN	NaN	NaN	NaN	NaN	4	NaN	NaN	NaN	NaN	NaN	NaN	NaN	NaN	NaN	NaN	NaN	NaN	NaN	NaN	NaN	NaN	NaN	NaN	2	NaN	NaN
	NaN	NaN	NaN	NaN	NaN	NaN	NaN	NaN	NaN	NaN	NaN	NaN	0	NaN	NaN	NaN	NaN	NaN	NaN	NaN	0	NaN	NaN	NaN	NaN	NaN	NaN	2	NaN	NaN	NaN	NaN	NaN	NaN	NaN	NaN	NaN	NaN	NaN	NaN	NaN	NaN	NaN	NaN	NaN	NaN	2	NaN	NaN
	NaN	NaN	NaN	NaN	NaN	NaN	NaN	NaN	NaN	NaN	NaN	NaN	0	NaN	NaN	NaN	NaN	NaN	NaN	NaN	0	NaN	NaN	NaN	NaN	NaN	NaN	2	NaN	NaN	NaN	NaN	NaN	NaN	NaN	NaN	NaN	NaN	NaN	NaN	NaN	NaN	NaN	NaN	NaN	NaN	2	NaN	NaN
	NaN	NaN	NaN	NaN	NaN	NaN	NaN	NaN	NaN	NaN	NaN	NaN	0	NaN	NaN	NaN	NaN	NaN	NaN	NaN	0	NaN	NaN	NaN	NaN	NaN	NaN	2	NaN	NaN	NaN	NaN	NaN	NaN	NaN	NaN	NaN	NaN	NaN	NaN	NaN	NaN	NaN	NaN	NaN	NaN	2	NaN	NaN
	NaN	NaN	NaN	NaN	NaN	NaN	NaN	NaN	NaN	NaN	NaN	NaN	0	NaN	NaN	NaN	NaN	NaN	NaN	NaN	0	NaN	NaN	NaN	NaN	NaN	NaN	2	NaN	NaN	NaN	NaN	NaN	NaN	NaN	NaN	NaN	NaN	NaN	NaN	NaN	NaN	NaN	NaN	NaN	NaN	0	NaN	NaN
	NaN	NaN	NaN	NaN	NaN	NaN	NaN	NaN	NaN	NaN	NaN	NaN	0	NaN	NaN	NaN	NaN	NaN	NaN	NaN	0	NaN	NaN	NaN	NaN	NaN	NaN	2	NaN	NaN	NaN	NaN	NaN	NaN	NaN	NaN	NaN	NaN	NaN	NaN	NaN	NaN	NaN	NaN	NaN	NaN	0	NaN	NaN
	NaN	NaN	NaN	NaN	NaN	NaN	NaN	NaN	NaN	NaN	NaN	NaN	0	NaN	NaN	NaN	NaN	NaN	NaN	NaN	0	NaN	NaN	NaN	NaN	NaN	NaN	2	NaN	NaN	NaN	NaN	NaN	NaN	NaN	NaN	NaN	NaN	NaN	NaN	NaN	NaN	NaN	NaN	NaN	NaN	0	NaN	NaN
	NaN	NaN	NaN	NaN	NaN	NaN	NaN	NaN	NaN	NaN	NaN	NaN	0	NaN	NaN	NaN	NaN	NaN	NaN	NaN	0	NaN	NaN	NaN	NaN	NaN	NaN	2	NaN	NaN	NaN	NaN	NaN	NaN	NaN	NaN	NaN	NaN	NaN	NaN	NaN	NaN	NaN	NaN	NaN	NaN	0	NaN	NaN
	NaN	NaN	NaN	NaN	NaN	NaN	NaN	NaN	NaN	NaN	NaN	NaN	0	NaN	NaN	NaN	NaN	NaN	NaN	NaN	0	NaN	NaN	NaN	NaN	NaN	NaN	2	NaN	NaN	NaN	NaN	NaN	NaN	NaN	NaN	NaN	NaN	NaN	NaN	NaN	NaN	NaN	NaN	NaN	NaN	0	NaN	NaN
	NaN	NaN	NaN	NaN	NaN	NaN	NaN	NaN	NaN	NaN	NaN	NaN	0	NaN	NaN	NaN	NaN	NaN	NaN	NaN	0	NaN	NaN	NaN	NaN	NaN	NaN	2	NaN	NaN	NaN	NaN	NaN	NaN	NaN	NaN	NaN	NaN	NaN	NaN	NaN	NaN	NaN	NaN	NaN	NaN	0	NaN	NaN
	NaN	NaN	NaN	NaN	NaN	NaN	NaN	NaN	NaN	NaN	NaN	NaN	0	NaN	NaN	NaN	NaN	NaN	NaN	NaN	0	NaN	NaN	NaN	NaN	NaN	NaN	2	NaN	NaN	NaN	NaN	NaN	NaN	NaN	NaN	NaN	NaN	NaN	NaN	NaN	NaN	NaN	NaN	NaN	NaN	0	NaN	NaN
	NaN	NaN	NaN	NaN	NaN	NaN	NaN	NaN	NaN	NaN	NaN	NaN	0	NaN	NaN	NaN	NaN	NaN	NaN	NaN	0	NaN	NaN	NaN	NaN	NaN	NaN	2	NaN	NaN	NaN	NaN	NaN	NaN	NaN	NaN	NaN	NaN	NaN	NaN	NaN	NaN	NaN	NaN	NaN	NaN	0	NaN	NaN
	NaN	NaN	NaN	NaN	NaN	NaN	NaN	NaN	NaN	NaN	NaN	NaN	0	NaN	NaN	NaN	NaN	NaN	NaN	NaN	0	NaN	NaN	NaN	NaN	NaN	NaN	2	NaN	NaN	NaN	NaN	NaN	NaN	NaN	NaN	NaN	NaN	NaN	NaN	NaN	NaN	NaN	NaN	NaN	NaN	0	NaN	NaN
	NaN	NaN	NaN	NaN	NaN	NaN	NaN	NaN	NaN	NaN	NaN	NaN	0	NaN	NaN	NaN	NaN	NaN	NaN	NaN	0	NaN	NaN	NaN	NaN	NaN	NaN	0	NaN	NaN	NaN	NaN	NaN	NaN	NaN	NaN	NaN	NaN	NaN	NaN	NaN	NaN	NaN	NaN	NaN	NaN	0	NaN	NaN
	NaN	NaN	NaN	NaN	NaN	NaN	NaN	NaN	NaN	NaN	NaN	NaN	0	NaN	NaN	NaN	NaN	NaN	NaN	NaN	0	NaN	NaN	NaN	NaN	NaN	NaN	0	NaN	NaN	NaN	NaN	NaN	NaN	NaN	NaN	NaN	NaN	NaN	NaN	NaN	NaN	NaN	NaN	NaN	NaN	0	NaN	NaN
	NaN	NaN	NaN	NaN	NaN	NaN	NaN	NaN	NaN	NaN	NaN	NaN	0	NaN	NaN	NaN	NaN	NaN	NaN	NaN	0	NaN	NaN	NaN	NaN	NaN	NaN	0	NaN	NaN	NaN	NaN	NaN	NaN	NaN	NaN	NaN	NaN	NaN	NaN	NaN	NaN	NaN	NaN	NaN	NaN	0	NaN	NaN
	NaN	NaN	NaN	NaN	NaN	NaN	NaN	NaN	NaN	NaN	NaN	NaN	0	NaN	NaN	NaN	NaN	NaN	NaN	NaN	0	NaN	NaN	NaN	NaN	NaN	NaN	0	NaN	NaN	NaN	NaN	NaN	NaN	NaN	NaN	NaN	NaN	NaN	NaN	NaN	NaN	NaN	NaN	NaN	NaN	1	NaN	NaN
	NaN	NaN	NaN	NaN	NaN	NaN	NaN	NaN	NaN	NaN	NaN	NaN	0	NaN	NaN	NaN	NaN	NaN	NaN	NaN	0	NaN	NaN	NaN	NaN	NaN	NaN	0	NaN	NaN	NaN	NaN	NaN	NaN	NaN	NaN	NaN	NaN	NaN	NaN	NaN	NaN	NaN	NaN	NaN	NaN	1	NaN	NaN
	NaN	NaN	NaN	NaN	NaN	NaN	NaN	NaN	NaN	NaN	NaN	NaN	0	NaN	NaN	NaN	NaN	NaN	NaN	NaN	0	NaN	NaN	NaN	NaN	NaN	NaN	0	NaN	NaN	NaN	NaN	NaN	NaN	NaN	NaN	NaN	NaN	NaN	NaN	NaN	NaN	NaN	NaN	NaN	NaN	1	NaN	NaN
	NaN	NaN	NaN	NaN	NaN	NaN	NaN	NaN	NaN	NaN	NaN	NaN	0	NaN	NaN	NaN	NaN	NaN	NaN	NaN	0	NaN	NaN	NaN	NaN	NaN	NaN	0	NaN	NaN	NaN	NaN	NaN	NaN	NaN	NaN	NaN	NaN	NaN	NaN	NaN	NaN	NaN	NaN	NaN	NaN	1	NaN	NaN
	NaN	NaN	NaN	NaN	NaN	NaN	NaN	NaN	NaN	NaN	NaN	NaN	0	NaN	NaN	NaN	NaN	NaN	NaN	NaN	0	NaN	NaN	NaN	NaN	NaN	NaN	0	NaN	NaN	NaN	NaN	NaN	NaN	NaN	NaN	NaN	NaN	NaN	NaN	NaN	NaN	NaN	NaN	NaN	NaN	0	NaN	NaN
	NaN	NaN	NaN	NaN	NaN	NaN	NaN	NaN	NaN	NaN	NaN	NaN	0	NaN	NaN	NaN	NaN	NaN	NaN	NaN	0	NaN	NaN	NaN	NaN	NaN	NaN	0	NaN	NaN	NaN	NaN	NaN	NaN	NaN	NaN	NaN	NaN	NaN	NaN	NaN	NaN	NaN	NaN	NaN	NaN	0	NaN	NaN
	NaN	NaN	NaN	NaN	NaN	NaN	NaN	NaN	NaN	NaN	NaN	NaN	0	NaN	NaN	NaN	NaN	NaN	NaN	NaN	0	NaN	NaN	NaN	NaN	NaN	NaN	0	NaN	NaN	NaN	NaN	NaN	NaN	NaN	NaN	NaN	NaN	NaN	NaN	NaN	NaN	NaN	NaN	NaN	NaN	0	NaN	NaN
	NaN	NaN	NaN	NaN	NaN	NaN	NaN	NaN	NaN	NaN	NaN	NaN	0	NaN	NaN	NaN	NaN	NaN	NaN	NaN	0	NaN	NaN	NaN	NaN	NaN	NaN	0	NaN	NaN	NaN	NaN	NaN	NaN	NaN	NaN	NaN	NaN	NaN	NaN	NaN	NaN	NaN	NaN	NaN	NaN	0	NaN	NaN
	NaN	NaN	NaN	NaN	NaN	NaN	NaN	NaN	NaN	NaN	NaN	NaN	0	NaN	NaN	NaN	NaN	NaN	NaN	NaN	0	NaN	NaN	NaN	NaN	NaN	NaN	0	NaN	NaN	NaN	NaN	NaN	NaN	NaN	NaN	NaN	NaN	NaN	NaN	NaN	NaN	NaN	NaN	NaN	NaN	0	NaN	NaN
	NaN	NaN	NaN	NaN	NaN	NaN	NaN	NaN	NaN	NaN	NaN	NaN	0	NaN	NaN	NaN	NaN	NaN	NaN	NaN	0	NaN	NaN	NaN	NaN	NaN	NaN	0	NaN	NaN	NaN	NaN	NaN	NaN	NaN	NaN	NaN	NaN	NaN	NaN	NaN	NaN	NaN	NaN	NaN	NaN	0	NaN	NaN
	NaN	NaN	NaN	NaN	NaN	NaN	NaN	NaN	NaN	NaN	NaN	NaN	0	NaN	NaN	NaN	NaN	NaN	NaN	NaN	0	NaN	NaN	NaN	NaN	NaN	NaN	0	NaN	NaN	NaN	NaN	NaN	NaN	NaN	NaN	NaN	NaN	NaN	NaN	NaN	NaN	NaN	NaN	NaN	NaN	0	NaN	NaN
	NaN	NaN	NaN	NaN	NaN	NaN	NaN	NaN	NaN	NaN	NaN	NaN	0	NaN	NaN	NaN	NaN	NaN	NaN	NaN	0	NaN	NaN	NaN	NaN	NaN	NaN	NaN	NaN	NaN	NaN	NaN	NaN	NaN	NaN	NaN	NaN	NaN	NaN	NaN	NaN	NaN	NaN	NaN	NaN	NaN	0	NaN	NaN
	NaN	NaN	NaN	NaN	NaN	NaN	NaN	NaN	NaN	NaN	NaN	NaN	NaN	NaN	NaN	NaN	NaN	NaN	NaN	NaN	0	NaN	NaN	NaN	NaN	NaN	NaN	NaN	NaN	NaN	NaN	NaN	NaN	NaN	NaN	NaN	NaN	NaN	NaN	NaN	NaN	NaN	NaN	NaN	NaN	NaN	0	NaN	NaN
	NaN	NaN	NaN	NaN	NaN	NaN	NaN	NaN	NaN	NaN	NaN	NaN	NaN	NaN	NaN	NaN	NaN	NaN	NaN	NaN	0	NaN	NaN	NaN	NaN	NaN	NaN	NaN	NaN	NaN	NaN	NaN	NaN	NaN	NaN	NaN	NaN	NaN	NaN	NaN	NaN	NaN	NaN	NaN	NaN	NaN	0	NaN	NaN
	NaN	NaN	NaN	NaN	NaN	NaN	NaN	NaN	NaN	NaN	NaN	NaN	NaN	NaN	NaN	NaN	NaN	NaN	NaN	NaN	0	NaN	NaN	NaN	NaN	NaN	NaN	NaN	NaN	NaN	NaN	NaN	NaN	NaN	NaN	NaN	NaN	NaN	NaN	NaN	NaN	NaN	NaN	NaN	NaN	NaN	0	NaN	NaN
	NaN	NaN	NaN	NaN	NaN	NaN	NaN	NaN	NaN	NaN	NaN	NaN	NaN	NaN	NaN	NaN	NaN	NaN	NaN	NaN	0	NaN	NaN	NaN	NaN	NaN	NaN	NaN	NaN	NaN	NaN	NaN	NaN	NaN	NaN	NaN	NaN	NaN	NaN	NaN	NaN	NaN	NaN	NaN	NaN	NaN	0	NaN	NaN
	NaN	NaN	NaN	NaN	NaN	NaN	NaN	NaN	NaN	NaN	NaN	NaN	NaN	NaN	NaN	NaN	NaN	NaN	NaN	NaN	0	NaN	NaN	NaN	NaN	NaN	NaN	NaN	NaN	NaN	NaN	NaN	NaN	NaN	NaN	NaN	NaN	NaN	NaN	NaN	NaN	NaN	NaN	NaN	NaN	NaN	0	NaN	NaN
	NaN	NaN	NaN	NaN	NaN	NaN	NaN	NaN	NaN	NaN	NaN	NaN	NaN	NaN	NaN	NaN	NaN	NaN	NaN	NaN	0	NaN	NaN	NaN	NaN	NaN	NaN	NaN	NaN	NaN	NaN	NaN	NaN	NaN	NaN	NaN	NaN	NaN	NaN	NaN	NaN	NaN	NaN	NaN	NaN	NaN	NaN	NaN	NaN
	NaN	NaN	NaN	NaN	NaN	NaN	NaN	NaN	NaN	NaN	NaN	NaN	NaN	NaN	NaN	NaN	NaN	NaN	NaN	NaN	0	NaN	NaN	NaN	NaN	NaN	NaN	NaN	NaN	NaN	NaN	NaN	NaN	NaN	NaN	NaN	NaN	NaN	NaN	NaN	NaN	NaN	NaN	NaN	NaN	NaN	NaN	NaN	NaN
	NaN	NaN	NaN	NaN	NaN	NaN	NaN	NaN	NaN	NaN	NaN	NaN	NaN	NaN	NaN	NaN	NaN	NaN	NaN	NaN	0	NaN	NaN	NaN	NaN	NaN	NaN	NaN	NaN	NaN	NaN	NaN	NaN	NaN	NaN	NaN	NaN	NaN	NaN	NaN	NaN	NaN	NaN	NaN	NaN	NaN	NaN	NaN	NaN
	NaN	NaN	NaN	NaN	NaN	NaN	NaN	NaN	NaN	NaN	NaN	NaN	NaN	NaN	NaN	NaN	NaN	NaN	NaN	NaN	0	NaN	NaN	NaN	NaN	NaN	NaN	NaN	NaN	NaN	NaN	NaN	NaN	NaN	NaN	NaN	NaN	NaN	NaN	NaN	NaN	NaN	NaN	NaN	NaN	NaN	NaN	NaN	NaN
	NaN	NaN	NaN	NaN	NaN	NaN	NaN	NaN	NaN	NaN	NaN	NaN	NaN	NaN	NaN	NaN	NaN	NaN	NaN	NaN	0	NaN	NaN	NaN	NaN	NaN	NaN	NaN	NaN	NaN	NaN	NaN	NaN	NaN	NaN	NaN	NaN	NaN	NaN	NaN	NaN	NaN	NaN	NaN	NaN	NaN	NaN	NaN	NaN
	NaN	NaN	NaN	NaN	NaN	NaN	NaN	NaN	NaN	NaN	NaN	NaN	NaN	NaN	NaN	NaN	NaN	NaN	NaN	NaN	0	NaN	NaN	NaN	NaN	NaN	NaN	NaN	NaN	NaN	NaN	NaN	NaN	NaN	NaN	NaN	NaN	NaN	NaN	NaN	NaN	NaN	NaN	NaN	NaN	NaN	NaN	NaN	NaN
	NaN	NaN	NaN	NaN	NaN	NaN	NaN	NaN	NaN	NaN	NaN	NaN	NaN	NaN	NaN	NaN	NaN	NaN	NaN	NaN	0	NaN	NaN	NaN	NaN	NaN	NaN	NaN	NaN	NaN	NaN	NaN	NaN	NaN	NaN	NaN	NaN	NaN	NaN	NaN	NaN	NaN	NaN	NaN	NaN	NaN	NaN	NaN	NaN
	NaN	NaN	NaN	NaN	NaN	NaN	NaN	NaN	NaN	NaN	NaN	NaN	NaN	NaN	NaN	NaN	NaN	NaN	NaN	NaN	0	NaN	NaN	NaN	NaN	NaN	NaN	NaN	NaN	NaN	NaN	NaN	NaN	NaN	NaN	NaN	NaN	NaN	NaN	NaN	NaN	NaN	NaN	NaN	NaN	NaN	NaN	NaN	NaN
	NaN	NaN	NaN	NaN	NaN	NaN	NaN	NaN	NaN	NaN	NaN	NaN	NaN	NaN	NaN	NaN	NaN	NaN	NaN	NaN	0	NaN	NaN	NaN	NaN	NaN	NaN	NaN	NaN	NaN	NaN	NaN	NaN	NaN	NaN	NaN	NaN	NaN	NaN	NaN	NaN	NaN	NaN	NaN	NaN	NaN	NaN	NaN	NaN
	NaN	NaN	NaN	NaN	NaN	NaN	NaN	NaN	NaN	NaN	NaN	NaN	NaN	NaN	NaN	NaN	NaN	NaN	NaN	NaN	0	NaN	NaN	NaN	NaN	NaN	NaN	NaN	NaN	NaN	NaN	NaN	NaN	NaN	NaN	NaN	NaN	NaN	NaN	NaN	NaN	NaN	NaN	NaN	NaN	NaN	NaN	NaN	NaN
	NaN	NaN	NaN	NaN	NaN	NaN	NaN	NaN	NaN	NaN	NaN	NaN	NaN	NaN	NaN	NaN	NaN	NaN	NaN	NaN	0	NaN	NaN	NaN	NaN	NaN	NaN	NaN	NaN	NaN	NaN	NaN	NaN	NaN	NaN	NaN	NaN	NaN	NaN	NaN	NaN	NaN	NaN	NaN	NaN	NaN	NaN	NaN	NaN
	NaN	NaN	NaN	NaN	NaN	NaN	NaN	NaN	NaN	NaN	NaN	NaN	NaN	NaN	NaN	NaN	NaN	NaN	NaN	NaN	0	NaN	NaN	NaN	NaN	NaN	NaN	NaN	NaN	NaN	NaN	NaN	NaN	NaN	NaN	NaN	NaN	NaN	NaN	NaN	NaN	NaN	NaN	NaN	NaN	NaN	NaN	NaN	NaN
	NaN	NaN	NaN	NaN	NaN	NaN	NaN	NaN	NaN	NaN	NaN	NaN	NaN	NaN	NaN	NaN	NaN	NaN	NaN	NaN	0	NaN	NaN	NaN	NaN	NaN	NaN	NaN	NaN	NaN	NaN	NaN	NaN	NaN	NaN	NaN	NaN	NaN	NaN	NaN	NaN	NaN	NaN	NaN	NaN	NaN	NaN	NaN	NaN
	NaN	NaN	NaN	NaN	NaN	NaN	NaN	NaN	NaN	NaN	NaN	NaN	NaN	NaN	NaN	NaN	NaN	NaN	NaN	NaN	0	NaN	NaN	NaN	NaN	NaN	NaN	NaN	NaN	NaN	NaN	NaN	NaN	NaN	NaN	NaN	NaN	NaN	NaN	NaN	NaN	NaN	NaN	NaN	NaN	NaN	NaN	NaN	NaN
	NaN	NaN	NaN	NaN	NaN	NaN	NaN	NaN	NaN	NaN	NaN	NaN	NaN	NaN	NaN	NaN	NaN	NaN	NaN	NaN	0	NaN	NaN	NaN	NaN	NaN	NaN	NaN	NaN	NaN	NaN	NaN	NaN	NaN	NaN	NaN	NaN	NaN	NaN	NaN	NaN	NaN	NaN	NaN	NaN	NaN	NaN	NaN	NaN
	NaN	NaN	NaN	NaN	NaN	NaN	NaN	NaN	NaN	NaN	NaN	NaN	NaN	NaN	NaN	NaN	NaN	NaN	NaN	NaN	0	NaN	NaN	NaN	NaN	NaN	NaN	NaN	NaN	NaN	NaN	NaN	NaN	NaN	NaN	NaN	NaN	NaN	NaN	NaN	NaN	NaN	NaN	NaN	NaN	NaN	NaN	NaN	NaN
	NaN	NaN	NaN	NaN	NaN	NaN	NaN	NaN	NaN	NaN	NaN	NaN	NaN	NaN	NaN	NaN	NaN	NaN	NaN	NaN	0	NaN	NaN	NaN	NaN	NaN	NaN	NaN	NaN	NaN	NaN	NaN	NaN	NaN	NaN	NaN	NaN	NaN	NaN	NaN	NaN	NaN	NaN	NaN	NaN	NaN	NaN	NaN	NaN
	NaN	NaN	NaN	NaN	NaN	NaN	NaN	NaN	NaN	NaN	NaN	NaN	NaN	NaN	NaN	NaN	NaN	NaN	NaN	NaN	0	NaN	NaN	NaN	NaN	NaN	NaN	NaN	NaN	NaN	NaN	NaN	NaN	NaN	NaN	NaN	NaN	NaN	NaN	NaN	NaN	NaN	NaN	NaN	NaN	NaN	NaN	NaN	NaN
	NaN	NaN	NaN	NaN	NaN	NaN	NaN	NaN	NaN	NaN	NaN	NaN	NaN	NaN	NaN	NaN	NaN	NaN	NaN	NaN	0	NaN	NaN	NaN	NaN	NaN	NaN	NaN	NaN	NaN	NaN	NaN	NaN	NaN	NaN	NaN	NaN	NaN	NaN	NaN	NaN	NaN	NaN	NaN	NaN	NaN	NaN	NaN	NaN
	NaN	NaN	NaN	NaN	NaN	NaN	NaN	NaN	NaN	NaN	NaN	NaN	NaN	NaN	NaN	NaN	NaN	NaN	NaN	NaN	0	NaN	NaN	NaN	NaN	NaN	NaN	NaN	NaN	NaN	NaN	NaN	NaN	NaN	NaN	NaN	NaN	NaN	NaN	NaN	NaN	NaN	NaN	NaN	NaN	NaN	NaN	NaN	NaN
	NaN	NaN	NaN	NaN	NaN	NaN	NaN	NaN	NaN	NaN	NaN	NaN	NaN	NaN	NaN	NaN	NaN	NaN	NaN	NaN	0	NaN	NaN	NaN	NaN	NaN	NaN	NaN	NaN	NaN	NaN	NaN	NaN	NaN	NaN	NaN	NaN	NaN	NaN	NaN	NaN	NaN	NaN	NaN	NaN	NaN	NaN	NaN	NaN
	NaN	NaN	NaN	NaN	NaN	NaN	NaN	NaN	NaN	NaN	NaN	NaN	NaN	NaN	NaN	NaN	NaN	NaN	NaN	NaN	0	NaN	NaN	NaN	NaN	NaN	NaN	NaN	NaN	NaN	NaN	NaN	NaN	NaN	NaN	NaN	NaN	NaN	NaN	NaN	NaN	NaN	NaN	NaN	NaN	NaN	NaN	NaN	NaN
	NaN	NaN	NaN	NaN	NaN	NaN	NaN	NaN	NaN	NaN	NaN	NaN	NaN	NaN	NaN	NaN	NaN	NaN	NaN	NaN	0	NaN	NaN	NaN	NaN	NaN	NaN	NaN	NaN	NaN	NaN	NaN	NaN	NaN	NaN	NaN	NaN	NaN	NaN	NaN	NaN	NaN	NaN	NaN	NaN	NaN	NaN	NaN	NaN
	NaN	NaN	NaN	NaN	NaN	NaN	NaN	NaN	NaN	NaN	NaN	NaN	NaN	NaN	NaN	NaN	NaN	NaN	NaN	NaN	0	NaN	NaN	NaN	NaN	NaN	NaN	NaN	NaN	NaN	NaN	NaN	NaN	NaN	NaN	NaN	NaN	NaN	NaN	NaN	NaN	NaN	NaN	NaN	NaN	NaN	NaN	NaN	NaN
	NaN	NaN	NaN	NaN	NaN	NaN	NaN	NaN	NaN	NaN	NaN	NaN	NaN	NaN	NaN	NaN	NaN	NaN	NaN	NaN	0	NaN	NaN	NaN	NaN	NaN	NaN	NaN	NaN	NaN	NaN	NaN	NaN	NaN	NaN	NaN	NaN	NaN	NaN	NaN	NaN	NaN	NaN	NaN	NaN	NaN	NaN	NaN	NaN
	NaN	NaN	NaN	NaN	NaN	NaN	NaN	NaN	NaN	NaN	NaN	NaN	NaN	NaN	NaN	NaN	NaN	NaN	NaN	NaN	0	NaN	NaN	NaN	NaN	NaN	NaN	NaN	NaN	NaN	NaN	NaN	NaN	NaN	NaN	NaN	NaN	NaN	NaN	NaN	NaN	NaN	NaN	NaN	NaN	NaN	NaN	NaN	NaN
	NaN	NaN	NaN	NaN	NaN	NaN	NaN	NaN	NaN	NaN	NaN	NaN	NaN	NaN	NaN	NaN	NaN	NaN	NaN	NaN	0	NaN	NaN	NaN	NaN	NaN	NaN	NaN	NaN	NaN	NaN	NaN	NaN	NaN	NaN	NaN	NaN	NaN	NaN	NaN	NaN	NaN	NaN	NaN	NaN	NaN	NaN	NaN	NaN
	NaN	NaN	NaN	NaN	NaN	NaN	NaN	NaN	NaN	NaN	NaN	NaN	NaN	NaN	NaN	NaN	NaN	NaN	NaN	NaN	0	NaN	NaN	NaN	NaN	NaN	NaN	NaN	NaN	NaN	NaN	NaN	NaN	NaN	NaN	NaN	NaN	NaN	NaN	NaN	NaN	NaN	NaN	NaN	NaN	NaN	NaN	NaN	NaN
	NaN	NaN	NaN	NaN	NaN	NaN	NaN	NaN	NaN	NaN	NaN	NaN	NaN	NaN	NaN	NaN	NaN	NaN	NaN	NaN	0	NaN	NaN	NaN	NaN	NaN	NaN	NaN	NaN	NaN	NaN	NaN	NaN	NaN	NaN	NaN	NaN	NaN	NaN	NaN	NaN	NaN	NaN	NaN	NaN	NaN	NaN	NaN	NaN
	NaN	NaN	NaN	NaN	NaN	NaN	NaN	NaN	NaN	NaN	NaN	NaN	NaN	NaN	NaN	NaN	NaN	NaN	NaN	NaN	0	NaN	NaN	NaN	NaN	NaN	NaN	NaN	NaN	NaN	NaN	NaN	NaN	NaN	NaN	NaN	NaN	NaN	NaN	NaN	NaN	NaN	NaN	NaN	NaN	NaN	NaN	NaN	NaN
	NaN	NaN	NaN	NaN	NaN	NaN	NaN	NaN	NaN	NaN	NaN	NaN	NaN	NaN	NaN	NaN	NaN	NaN	NaN	NaN	0	NaN	NaN	NaN	NaN	NaN	NaN	NaN	NaN	NaN	NaN	NaN	NaN	NaN	NaN	NaN	NaN	NaN	NaN	NaN	NaN	NaN	NaN	NaN	NaN	NaN	NaN	NaN	NaN
	NaN	NaN	NaN	NaN	NaN	NaN	NaN	NaN	NaN	NaN	NaN	NaN	NaN	NaN	NaN	NaN	NaN	NaN	NaN	NaN	0	NaN	NaN	NaN	NaN	NaN	NaN	NaN	NaN	NaN	NaN	NaN	NaN	NaN	NaN	NaN	NaN	NaN	NaN	NaN	NaN	NaN	NaN	NaN	NaN	NaN	NaN	NaN	NaN
	NaN	NaN	NaN	NaN	NaN	NaN	NaN	NaN	NaN	NaN	NaN	NaN	NaN	NaN	NaN	NaN	NaN	NaN	NaN	NaN	0	NaN	NaN	NaN	NaN	NaN	NaN	NaN	NaN	NaN	NaN	NaN	NaN	NaN	NaN	NaN	NaN	NaN	NaN	NaN	NaN	NaN	NaN	NaN	NaN	NaN	NaN	NaN	NaN
	NaN	NaN	NaN	NaN	NaN	NaN	NaN	NaN	NaN	NaN	NaN	NaN	NaN	NaN	NaN	NaN	NaN	NaN	NaN	NaN	0	NaN	NaN	NaN	NaN	NaN	NaN	NaN	NaN	NaN	NaN	NaN	NaN	NaN	NaN	NaN	NaN	NaN	NaN	NaN	NaN	NaN	NaN	NaN	NaN	NaN	NaN	NaN	NaN
	NaN	NaN	NaN	NaN	NaN	NaN	NaN	NaN	NaN	NaN	NaN	NaN	NaN	NaN	NaN	NaN	NaN	NaN	NaN	NaN	NaN	NaN	NaN	NaN	NaN	NaN	NaN	NaN	NaN	NaN	NaN	NaN	NaN	NaN	NaN	NaN	NaN	NaN	NaN	NaN	NaN	NaN	NaN	NaN	NaN	NaN	NaN	NaN	NaN
	NaN	NaN	NaN	NaN	NaN	NaN	NaN	NaN	NaN	NaN	NaN	NaN	NaN	NaN	NaN	NaN	NaN	NaN	NaN	NaN	NaN	NaN	NaN	NaN	NaN	NaN	NaN	NaN	NaN	NaN	NaN	NaN	NaN	NaN	NaN	NaN	NaN	NaN	NaN	NaN	NaN	NaN	NaN	NaN	NaN	NaN	NaN	NaN	NaN
	NaN	NaN	NaN	NaN	NaN	NaN	NaN	NaN	NaN	NaN	NaN	NaN	NaN	NaN	NaN	NaN	NaN	NaN	NaN	NaN	NaN	NaN	NaN	NaN	NaN	NaN	NaN	NaN	NaN	NaN	NaN	NaN	NaN	NaN	NaN	NaN	NaN	NaN	NaN	NaN	NaN	NaN	NaN	NaN	NaN	NaN	NaN	NaN	NaN
	NaN	NaN	NaN	NaN	NaN	NaN	NaN	NaN	NaN	NaN	NaN	NaN	NaN	NaN	NaN	NaN	NaN	NaN	NaN	NaN	NaN	NaN	NaN	NaN	NaN	NaN	NaN	NaN	NaN	NaN	NaN	NaN	NaN	NaN	NaN	NaN	NaN	NaN	NaN	NaN	NaN	NaN	NaN	NaN	NaN	NaN	NaN	NaN	NaN
	NaN	NaN	NaN	NaN	NaN	NaN	NaN	NaN	NaN	NaN	NaN	NaN	NaN	NaN	NaN	NaN	NaN	NaN	NaN	NaN	NaN	NaN	NaN	NaN	NaN	NaN	NaN	NaN	NaN	NaN	NaN	NaN	NaN	NaN	NaN	NaN	NaN	NaN	NaN	NaN	NaN	NaN	NaN	NaN	NaN	NaN	NaN	NaN	NaN
	NaN	NaN	NaN	NaN	NaN	NaN	NaN	NaN	NaN	NaN	NaN	NaN	NaN	NaN	NaN	NaN	NaN	NaN	NaN	NaN	NaN	NaN	NaN	NaN	NaN	NaN	NaN	NaN	NaN	NaN	NaN	NaN	NaN	NaN	NaN	NaN	NaN	NaN	NaN	NaN	NaN	NaN	NaN	NaN	NaN	NaN	NaN	NaN	NaN
	NaN	NaN	NaN	NaN	NaN	NaN	NaN	NaN	NaN	NaN	NaN	NaN	NaN	NaN	NaN	NaN	NaN	NaN	NaN	NaN	NaN	NaN	NaN	NaN	NaN	NaN	NaN	NaN	NaN	NaN	NaN	NaN	NaN	NaN	NaN	NaN	NaN	NaN	NaN	NaN	NaN	NaN	NaN	NaN	NaN	NaN	NaN	NaN	NaN
	NaN	NaN	NaN	NaN	NaN	NaN	NaN	NaN	NaN	NaN	NaN	NaN	NaN	NaN	NaN	NaN	NaN	NaN	NaN	NaN	NaN	NaN	NaN	NaN	NaN	NaN	NaN	NaN	NaN	NaN	NaN	NaN	NaN	NaN	NaN	NaN	NaN	NaN	NaN	NaN	NaN	NaN	NaN	NaN	NaN	NaN	NaN	NaN	NaN
	NaN	NaN	NaN	NaN	NaN	NaN	NaN	NaN	NaN	NaN	NaN	NaN	NaN	NaN	NaN	NaN	NaN	NaN	NaN	NaN	NaN	NaN	NaN	NaN	NaN	NaN	NaN	NaN	NaN	NaN	NaN	NaN	NaN	NaN	NaN	NaN	NaN	NaN	NaN	NaN	NaN	NaN	NaN	NaN	NaN	NaN	NaN	NaN	NaN
	NaN	NaN	NaN	NaN	NaN	NaN	NaN	NaN	NaN	NaN	NaN	NaN	NaN	NaN	NaN	NaN	NaN	NaN	NaN	NaN	NaN	NaN	NaN	NaN	NaN	NaN	NaN	NaN	NaN	NaN	NaN	NaN	NaN	NaN	NaN	NaN	NaN	NaN	NaN	NaN	NaN	NaN	NaN	NaN	NaN	NaN	NaN	NaN	NaN
	NaN	NaN	NaN	NaN	NaN	NaN	NaN	NaN	NaN	NaN	NaN	NaN	NaN	NaN	NaN	NaN	NaN	NaN	NaN	NaN	NaN	NaN	NaN	NaN	NaN	NaN	NaN	NaN	NaN	NaN	NaN	NaN	NaN	NaN	NaN	NaN	NaN	NaN	NaN	NaN	NaN	NaN	NaN	NaN	NaN	NaN	NaN	NaN	NaN
	NaN	NaN	NaN	NaN	NaN	NaN	NaN	NaN	NaN	NaN	NaN	NaN	NaN	NaN	NaN	NaN	NaN	NaN	NaN	NaN	NaN	NaN	NaN	NaN	NaN	NaN	NaN	NaN	NaN	NaN	NaN	NaN	NaN	NaN	NaN	NaN	NaN	NaN	NaN	NaN	NaN	NaN	NaN	NaN	NaN	NaN	NaN	NaN	NaN
	NaN	NaN	NaN	NaN	NaN	NaN	NaN	NaN	NaN	NaN	NaN	NaN	NaN	NaN	NaN	NaN	NaN	NaN	NaN	NaN	NaN	NaN	NaN	NaN	NaN	NaN	NaN	NaN	NaN	NaN	NaN	NaN	NaN	NaN	NaN	NaN	NaN	NaN	NaN	NaN	NaN	NaN	NaN	NaN	NaN	NaN	NaN	NaN	NaN
	NaN	NaN	NaN	NaN	NaN	NaN	NaN	NaN	NaN	NaN	NaN	NaN	NaN	NaN	NaN	NaN	NaN	NaN	NaN	NaN	NaN	NaN	NaN	NaN	NaN	NaN	NaN	NaN	NaN	NaN	NaN	NaN	NaN	NaN	NaN	NaN	NaN	NaN	NaN	NaN	NaN	NaN	NaN	NaN	NaN	NaN	NaN	NaN	NaN
	NaN	NaN	NaN	NaN	NaN	NaN	NaN	NaN	NaN	NaN	NaN	NaN	NaN	NaN	NaN	NaN	NaN	NaN	NaN	NaN	NaN	NaN	NaN	NaN	NaN	NaN	NaN	NaN	NaN	NaN	NaN	NaN	NaN	NaN	NaN	NaN	NaN	NaN	NaN	NaN	NaN	NaN	NaN	NaN	NaN	NaN	NaN	NaN	NaN
	NaN	NaN	NaN	NaN	NaN	NaN	NaN	NaN	NaN	NaN	NaN	NaN	NaN	NaN	NaN	NaN	NaN	NaN	NaN	NaN	NaN	NaN	NaN	NaN	NaN	NaN	NaN	NaN	NaN	NaN	NaN	NaN	NaN	NaN	NaN	NaN	NaN	NaN	NaN	NaN	NaN	NaN	NaN	NaN	NaN	NaN	NaN	NaN	NaN
	NaN	NaN	NaN	NaN	NaN	NaN	NaN	NaN	NaN	NaN	NaN	NaN	NaN	NaN	NaN	NaN	NaN	NaN	NaN	NaN	NaN	NaN	NaN	NaN	NaN	NaN	NaN	NaN	NaN	NaN	NaN	NaN	NaN	NaN	NaN	NaN	NaN	NaN	NaN	NaN	NaN	NaN	NaN	NaN	NaN	NaN	NaN	NaN	NaN
	NaN	NaN	NaN	NaN	NaN	NaN	NaN	NaN	NaN	NaN	NaN	NaN	NaN	NaN	NaN	NaN	NaN	NaN	NaN	NaN	NaN	NaN	NaN	NaN	NaN	NaN	NaN	NaN	NaN	NaN	NaN	NaN	NaN	NaN	NaN	NaN	NaN	NaN	NaN	NaN	NaN	NaN	NaN	NaN	NaN	NaN	NaN	NaN	NaN
	NaN	NaN	NaN	NaN	NaN	NaN	NaN	NaN	NaN	NaN	NaN	NaN	NaN	NaN	NaN	NaN	NaN	NaN	NaN	NaN	NaN	NaN	NaN	NaN	NaN	NaN	NaN	NaN	NaN	NaN	NaN	NaN	NaN	NaN	NaN	NaN	NaN	NaN	NaN	NaN	NaN	NaN	NaN	NaN	NaN	NaN	NaN	NaN	NaN
	NaN	NaN	NaN	NaN	NaN	NaN	NaN	NaN	NaN	NaN	NaN	NaN	NaN	NaN	NaN	NaN	NaN	NaN	NaN	NaN	NaN	NaN	NaN	NaN	NaN	NaN	NaN	NaN	NaN	NaN	NaN	NaN	NaN	NaN	NaN	NaN	NaN	NaN	NaN	NaN	NaN	NaN	NaN	NaN	NaN	NaN	NaN	NaN	NaN
	NaN	NaN	NaN	NaN	NaN	NaN	NaN	NaN	NaN	NaN	NaN	NaN	NaN	NaN	NaN	NaN	NaN	NaN	NaN	NaN	NaN	NaN	NaN	NaN	NaN	NaN	NaN	NaN	NaN	NaN	NaN	NaN	NaN	NaN	NaN	NaN	NaN	NaN	NaN	NaN	NaN	NaN	NaN	NaN	NaN	NaN	NaN	NaN	NaN
	NaN	NaN	NaN	NaN	NaN	NaN	NaN	NaN	NaN	NaN	NaN	NaN	NaN	NaN	NaN	NaN	NaN	NaN	NaN	NaN	NaN	NaN	NaN	NaN	NaN	NaN	NaN	NaN	NaN	NaN	NaN	NaN	NaN	NaN	NaN	NaN	NaN	NaN	NaN	NaN	NaN	NaN	NaN	NaN	NaN	NaN	NaN	NaN	NaN
	NaN	NaN	NaN	NaN	NaN	NaN	NaN	NaN	NaN	NaN	NaN	NaN	NaN	NaN	NaN	NaN	NaN	NaN	NaN	NaN	NaN	NaN	NaN	NaN	NaN	NaN	NaN	NaN	NaN	NaN	NaN	NaN	NaN	NaN	NaN	NaN	NaN	NaN	NaN	NaN	NaN	NaN	NaN	NaN	NaN	NaN	NaN	NaN	NaN
	NaN	NaN	NaN	NaN	NaN	NaN	NaN	NaN	NaN	NaN	NaN	NaN	NaN	NaN	NaN	NaN	NaN	NaN	NaN	NaN	NaN	NaN	NaN	NaN	NaN	NaN	NaN	NaN	NaN	NaN	NaN	NaN	NaN	NaN	NaN	NaN	NaN	NaN	NaN	NaN	NaN	NaN	NaN	NaN	NaN	NaN	NaN	NaN	NaN
	NaN	NaN	NaN	NaN	NaN	NaN	NaN	NaN	NaN	NaN	NaN	NaN	NaN	NaN	NaN	NaN	NaN	NaN	NaN	NaN	NaN	NaN	NaN	NaN	NaN	NaN	NaN	NaN	NaN	NaN	NaN	NaN	NaN	NaN	NaN	NaN	NaN	NaN	NaN	NaN	NaN	NaN	NaN	NaN	NaN	NaN	NaN	NaN	NaN
	NaN	NaN	NaN	NaN	NaN	NaN	NaN	NaN	NaN	NaN	NaN	NaN	NaN	NaN	NaN	NaN	NaN	NaN	NaN	NaN	NaN	NaN	NaN	NaN	NaN	NaN	NaN	NaN	NaN	NaN	NaN	NaN	NaN	NaN	NaN	NaN	NaN	NaN	NaN	NaN	NaN	NaN	NaN	NaN	NaN	NaN	NaN	NaN	NaN
	NaN	NaN	NaN	NaN	NaN	NaN	NaN	NaN	NaN	NaN	NaN	NaN	NaN	NaN	NaN	NaN	NaN	NaN	NaN	NaN	NaN	NaN	NaN	NaN	NaN	NaN	NaN	NaN	NaN	NaN	NaN	NaN	NaN	NaN	NaN	NaN	NaN	NaN	NaN	NaN	NaN	NaN	NaN	NaN	NaN	NaN	NaN	NaN	NaN
	NaN	NaN	NaN	NaN	NaN	NaN	NaN	NaN	NaN	NaN	NaN	NaN	NaN	NaN	NaN	NaN	NaN	NaN	NaN	NaN	NaN	NaN	NaN	NaN	NaN	NaN	NaN	NaN	NaN	NaN	NaN	NaN	NaN	NaN	NaN	NaN	NaN	NaN	NaN	NaN	NaN	NaN	NaN	NaN	NaN	NaN	NaN	NaN	NaN
	NaN	NaN	NaN	NaN	NaN	NaN	NaN	NaN	NaN	NaN	NaN	NaN	NaN	NaN	NaN	NaN	NaN	NaN	NaN	NaN	NaN	NaN	NaN	NaN	NaN	NaN	NaN	NaN	NaN	NaN	NaN	NaN	NaN	NaN	NaN	NaN	NaN	NaN	NaN	NaN	NaN	NaN	NaN	NaN	NaN	NaN	NaN	NaN	NaN
	NaN	NaN	NaN	NaN	NaN	NaN	NaN	NaN	NaN	NaN	NaN	NaN	NaN	NaN	NaN	NaN	NaN	NaN	NaN	NaN	NaN	NaN	NaN	NaN	NaN	NaN	NaN	NaN	NaN	NaN	NaN	NaN	NaN	NaN	NaN	NaN	NaN	NaN	NaN	NaN	NaN	NaN	NaN	NaN	NaN	NaN	NaN	NaN	NaN
	NaN	NaN	NaN	NaN	NaN	NaN	NaN	NaN	NaN	NaN	NaN	NaN	NaN	NaN	NaN	NaN	NaN	NaN	NaN	NaN	NaN	NaN	NaN	NaN	NaN	NaN	NaN	NaN	NaN	NaN	NaN	NaN	NaN	NaN	NaN	NaN	NaN	NaN	NaN	NaN	NaN	NaN	NaN	NaN	NaN	NaN	NaN	NaN	NaN
	NaN	NaN	NaN	NaN	NaN	NaN	NaN	NaN	NaN	NaN	NaN	NaN	NaN	NaN	NaN	NaN	NaN	NaN	NaN	NaN	NaN	NaN	NaN	NaN	NaN	NaN	NaN	NaN	NaN	NaN	NaN	NaN	NaN	NaN	NaN	NaN	NaN	NaN	NaN	NaN	NaN	NaN	NaN	NaN	NaN	NaN	NaN	NaN	NaN
	NaN	NaN	NaN	NaN	NaN	NaN	NaN	NaN	NaN	NaN	NaN	NaN	NaN	NaN	NaN	NaN	NaN	NaN	NaN	NaN	NaN	NaN	NaN	NaN	NaN	NaN	NaN	NaN	NaN	NaN	NaN	NaN	NaN	NaN	NaN	NaN	NaN	NaN	NaN	NaN	NaN	NaN	NaN	NaN	NaN	NaN	NaN	NaN	NaN
	NaN	NaN	NaN	NaN	NaN	NaN	NaN	NaN	NaN	NaN	NaN	NaN	NaN	NaN	NaN	NaN	NaN	NaN	NaN	NaN	NaN	NaN	NaN	NaN	NaN	NaN	NaN	NaN	NaN	NaN	NaN	NaN	NaN	NaN	NaN	NaN	NaN	NaN	NaN	NaN	NaN	NaN	NaN	NaN	NaN	NaN	NaN	NaN	NaN
	NaN	NaN	NaN	NaN	NaN	NaN	NaN	NaN	NaN	NaN	NaN	NaN	NaN	NaN	NaN	NaN	NaN	NaN	NaN	NaN	NaN	NaN	NaN	NaN	NaN	NaN	NaN	NaN	NaN	NaN	NaN	NaN	NaN	NaN	NaN	NaN	NaN	NaN	NaN	NaN	NaN	NaN	NaN	NaN	NaN	NaN	NaN	NaN	NaN
	NaN	NaN	NaN	NaN	NaN	NaN	NaN	NaN	NaN	NaN	NaN	NaN	NaN	NaN	NaN	NaN	NaN	NaN	NaN	NaN	NaN	NaN	NaN	NaN	NaN	NaN	NaN	NaN	NaN	NaN	NaN	NaN	NaN	NaN	NaN	NaN	NaN	NaN	NaN	NaN	NaN	NaN	NaN	NaN	NaN	NaN	NaN	NaN	NaN
	NaN	NaN	NaN	NaN	NaN	NaN	NaN	NaN	NaN	NaN	NaN	NaN	NaN	NaN	NaN	NaN	NaN	NaN	NaN	NaN	NaN	NaN	NaN	NaN	NaN	NaN	NaN	NaN	NaN	NaN	NaN	NaN	NaN	NaN	NaN	NaN	NaN	NaN	NaN	NaN	NaN	NaN	NaN	NaN	NaN	NaN	NaN	NaN	NaN
	NaN	NaN	NaN	NaN	NaN	NaN	NaN	NaN	NaN	NaN	NaN	NaN	NaN	NaN	NaN	NaN	NaN	NaN	NaN	NaN	NaN	NaN	NaN	NaN	NaN	NaN	NaN	NaN	NaN	NaN	NaN	NaN	NaN	NaN	NaN	NaN	NaN	NaN	NaN	NaN	NaN	NaN	NaN	NaN	NaN	NaN	NaN	NaN	NaN
	NaN	NaN	NaN	NaN	NaN	NaN	NaN	NaN	NaN	NaN	NaN	NaN	NaN	NaN	NaN	NaN	NaN	NaN	NaN	NaN	NaN	NaN	NaN	NaN	NaN	NaN	NaN	NaN	NaN	NaN	NaN	NaN	NaN	NaN	NaN	NaN	NaN	NaN	NaN	NaN	NaN	NaN	NaN	NaN	NaN	NaN	NaN	NaN	NaN
	NaN	NaN	NaN	NaN	NaN	NaN	NaN	NaN	NaN	NaN	NaN	NaN	NaN	NaN	NaN	NaN	NaN	NaN	NaN	NaN	NaN	NaN	NaN	NaN	NaN	NaN	NaN	NaN	NaN	NaN	NaN	NaN	NaN	NaN	NaN	NaN	NaN	NaN	NaN	NaN	NaN	NaN	NaN	NaN	NaN	NaN	NaN	NaN	NaN
	NaN	NaN	NaN	NaN	NaN	NaN	NaN	NaN	NaN	NaN	NaN	NaN	NaN	NaN	NaN	NaN	NaN	NaN	NaN	NaN	NaN	NaN	NaN	NaN	NaN	NaN	NaN	NaN	NaN	NaN	NaN	NaN	NaN	NaN	NaN	NaN	NaN	NaN	NaN	NaN	NaN	NaN	NaN	NaN	NaN	NaN	NaN	NaN	NaN
	NaN	NaN	NaN	NaN	NaN	NaN	NaN	NaN	NaN	NaN	NaN	NaN	NaN	NaN	NaN	NaN	NaN	NaN	NaN	NaN	NaN	NaN	NaN	NaN	NaN	NaN	NaN	NaN	NaN	NaN	NaN	NaN	NaN	NaN	NaN	NaN	NaN	NaN	NaN	NaN	NaN	NaN	NaN	NaN	NaN	NaN	NaN	NaN	NaN
	NaN	NaN	NaN	NaN	NaN	NaN	NaN	NaN	NaN	NaN	NaN	NaN	NaN	NaN	NaN	NaN	NaN	NaN	NaN	NaN	NaN	NaN	NaN	NaN	NaN	NaN	NaN	NaN	NaN	NaN	NaN	NaN	NaN	NaN	NaN	NaN	NaN	NaN	NaN	NaN	NaN	NaN	NaN	NaN	NaN	NaN	NaN	NaN	NaN
	NaN	NaN	NaN	NaN	NaN	NaN	NaN	NaN	NaN	NaN	NaN	NaN	NaN	NaN	NaN	NaN	NaN	NaN	NaN	NaN	NaN	NaN	NaN	NaN	NaN	NaN	NaN	NaN	NaN	NaN	NaN	NaN	NaN	NaN	NaN	NaN	NaN	NaN	NaN	NaN	NaN	NaN	NaN	NaN	NaN	NaN	NaN	NaN	NaN
	NaN	NaN	NaN	NaN	NaN	NaN	NaN	NaN	NaN	NaN	NaN	NaN	NaN	NaN	NaN	NaN	NaN	NaN	NaN	NaN	NaN	NaN	NaN	NaN	NaN	NaN	NaN	NaN	NaN	NaN	NaN	NaN	NaN	NaN	NaN	NaN	NaN	NaN	NaN	NaN	NaN	NaN	NaN	NaN	NaN	NaN	NaN	NaN	NaN
	NaN	NaN	NaN	NaN	NaN	NaN	NaN	NaN	NaN	NaN	NaN	NaN	NaN	NaN	NaN	NaN	NaN	NaN	NaN	NaN	NaN	NaN	NaN	NaN	NaN	NaN	NaN	NaN	NaN	NaN	NaN	NaN	NaN	NaN	NaN	NaN	NaN	NaN	NaN	NaN	NaN	NaN	NaN	NaN	NaN	NaN	NaN	NaN	NaN
	NaN	NaN	NaN	NaN	NaN	NaN	NaN	NaN	NaN	NaN	NaN	NaN	NaN	NaN	NaN	NaN	NaN	NaN	NaN	NaN	NaN	NaN	NaN	NaN	NaN	NaN	NaN	NaN	NaN	NaN	NaN	NaN	NaN	NaN	NaN	NaN	NaN	NaN	NaN	NaN	NaN	NaN	NaN	NaN	NaN	NaN	NaN	NaN	NaN
	NaN	NaN	NaN	NaN	NaN	NaN	NaN	NaN	NaN	NaN	NaN	NaN	NaN	NaN	NaN	NaN	NaN	NaN	NaN	NaN	NaN	NaN	NaN	NaN	NaN	NaN	NaN	NaN	NaN	NaN	NaN	NaN	NaN	NaN	NaN	NaN	NaN	NaN	NaN	NaN	NaN	NaN	NaN	NaN	NaN	NaN	NaN	NaN	NaN
	NaN	NaN	NaN	NaN	NaN	NaN	NaN	NaN	NaN	NaN	NaN	NaN	NaN	NaN	NaN	NaN	NaN	NaN	NaN	NaN	NaN	NaN	NaN	NaN	NaN	NaN	NaN	NaN	NaN	NaN	NaN	NaN	NaN	NaN	NaN	NaN	NaN	NaN	NaN	NaN	NaN	NaN	NaN	NaN	NaN	NaN	NaN	NaN	NaN
	NaN	NaN	NaN	NaN	NaN	NaN	NaN	NaN	NaN	NaN	NaN	NaN	NaN	NaN	NaN	NaN	NaN	NaN	NaN	NaN	NaN	NaN	NaN	NaN	NaN	NaN	NaN	NaN	NaN	NaN	NaN	NaN	NaN	NaN	NaN	NaN	NaN	NaN	NaN	NaN	NaN	NaN	NaN	NaN	NaN	NaN	NaN	NaN	NaN
	NaN	NaN	NaN	NaN	NaN	NaN	NaN	NaN	NaN	NaN	NaN	NaN	NaN	NaN	NaN	NaN	NaN	NaN	NaN	NaN	NaN	NaN	NaN	NaN	NaN	NaN	NaN	NaN	NaN	NaN	NaN	NaN	NaN	NaN	NaN	NaN	NaN	NaN	NaN	NaN	NaN	NaN	NaN	NaN	NaN	NaN	NaN	NaN	NaN
	NaN	NaN	NaN	NaN	NaN	NaN	NaN	NaN	NaN	NaN	NaN	NaN	NaN	NaN	NaN	NaN	NaN	NaN	NaN	NaN	NaN	NaN	NaN	NaN	NaN	NaN	NaN	NaN	NaN	NaN	NaN	NaN	NaN	NaN	NaN	NaN	NaN	NaN	NaN	NaN	NaN	NaN	NaN	NaN	NaN	NaN	NaN	NaN	NaN
	NaN	NaN	NaN	NaN	NaN	NaN	NaN	NaN	NaN	NaN	NaN	NaN	NaN	NaN	NaN	NaN	NaN	NaN	NaN	NaN	NaN	NaN	NaN	NaN	NaN	NaN	NaN	NaN	NaN	NaN	NaN	NaN	NaN	NaN	NaN	NaN	NaN	NaN	NaN	NaN	NaN	NaN	NaN	NaN	NaN	NaN	NaN	NaN	NaN
	NaN	NaN	NaN	NaN	NaN	NaN	NaN	NaN	NaN	NaN	NaN	NaN	NaN	NaN	NaN	NaN	NaN	NaN	NaN	NaN	NaN	NaN	NaN	NaN	NaN	NaN	NaN	NaN	NaN	NaN	NaN	NaN	NaN	NaN	NaN	NaN	NaN	NaN	NaN	NaN	NaN	NaN	NaN	NaN	NaN	NaN	NaN	NaN	NaN
	NaN	NaN	NaN	NaN	NaN	NaN	NaN	NaN	NaN	NaN	NaN	NaN	NaN	NaN	NaN	NaN	NaN	NaN	NaN	NaN	NaN	NaN	NaN	NaN	NaN	NaN	NaN	NaN	NaN	NaN	NaN	NaN	NaN	NaN	NaN	NaN	NaN	NaN	NaN	NaN	NaN	NaN	NaN	NaN	NaN	NaN	NaN	NaN	NaN
	NaN	NaN	NaN	NaN	NaN	NaN	NaN	NaN	NaN	NaN	NaN	NaN	NaN	NaN	NaN	NaN	NaN	NaN	NaN	NaN	NaN	NaN	NaN	NaN	NaN	NaN	NaN	NaN	NaN	NaN	NaN	NaN	NaN	NaN	NaN	NaN	NaN	NaN	NaN	NaN	NaN	NaN	NaN	NaN	NaN	NaN	NaN	NaN	NaN
	NaN	NaN	NaN	NaN	NaN	NaN	NaN	NaN	NaN	NaN	NaN	NaN	NaN	NaN	NaN	NaN	NaN	NaN	NaN	NaN	NaN	NaN	NaN	NaN	NaN	NaN	NaN	NaN	NaN	NaN	NaN	NaN	NaN	NaN	NaN	NaN	NaN	NaN	NaN	NaN	NaN	NaN	NaN	NaN	NaN	NaN	NaN	NaN	NaN
	NaN	NaN	NaN	NaN	NaN	NaN	NaN	NaN	NaN	NaN	NaN	NaN	NaN	NaN	NaN	NaN	NaN	NaN	NaN	NaN	NaN	NaN	NaN	NaN	NaN	NaN	NaN	NaN	NaN	NaN	NaN	NaN	NaN	NaN	NaN	NaN	NaN	NaN	NaN	NaN	NaN	NaN	NaN	NaN	NaN	NaN	NaN	NaN	NaN
	NaN	NaN	NaN	NaN	NaN	NaN	NaN	NaN	NaN	NaN	NaN	NaN	NaN	NaN	NaN	NaN	NaN	NaN	NaN	NaN	NaN	NaN	NaN	NaN	NaN	NaN	NaN	NaN	NaN	NaN	NaN	NaN	NaN	NaN	NaN	NaN	NaN	NaN	NaN	NaN	NaN	NaN	NaN	NaN	NaN	NaN	NaN	NaN	NaN
	NaN	NaN	NaN	NaN	NaN	NaN	NaN	NaN	NaN	NaN	NaN	NaN	NaN	NaN	NaN	NaN	NaN	NaN	NaN	NaN	NaN	NaN	NaN	NaN	NaN	NaN	NaN	NaN	NaN	NaN	NaN	NaN	NaN	NaN	NaN	NaN	NaN	NaN	NaN	NaN	NaN	NaN	NaN	NaN	NaN	NaN	NaN	NaN	NaN
	NaN	NaN	NaN	NaN	NaN	NaN	NaN	NaN	NaN	NaN	NaN	NaN	NaN	NaN	NaN	NaN	NaN	NaN	NaN	NaN	NaN	NaN	NaN	NaN	NaN	NaN	NaN	NaN	NaN	NaN	NaN	NaN	NaN	NaN	NaN	NaN	NaN	NaN	NaN	NaN	NaN	NaN	NaN	NaN	NaN	NaN	NaN	NaN	NaN
	NaN	NaN	NaN	NaN	NaN	NaN	NaN	NaN	NaN	NaN	NaN	NaN	NaN	NaN	NaN	NaN	NaN	NaN	NaN	NaN	NaN	NaN	NaN	NaN	NaN	NaN	NaN	NaN	NaN	NaN	NaN	NaN	NaN	NaN	NaN	NaN	NaN	NaN	NaN	NaN	NaN	NaN	NaN	NaN	NaN	NaN	NaN	NaN	NaN
	NaN	NaN	NaN	NaN	NaN	NaN	NaN	NaN	NaN	NaN	NaN	NaN	NaN	NaN	NaN	NaN	NaN	NaN	NaN	NaN	NaN	NaN	NaN	NaN	NaN	NaN	NaN	NaN	NaN	NaN	NaN	NaN	NaN	NaN	NaN	NaN	NaN	NaN	NaN	NaN	NaN	NaN	NaN	NaN	NaN	NaN	NaN	NaN	NaN
	NaN	NaN	NaN	NaN	NaN	NaN	NaN	NaN	NaN	NaN	NaN	NaN	NaN	NaN	NaN	NaN	NaN	NaN	NaN	NaN	NaN	NaN	NaN	NaN	NaN	NaN	NaN	NaN	NaN	NaN	NaN	NaN	NaN	NaN	NaN	NaN	NaN	NaN	NaN	NaN	NaN	NaN	NaN	NaN	NaN	NaN	NaN	NaN	NaN
	NaN	NaN	NaN	NaN	NaN	NaN	NaN	NaN	NaN	NaN	NaN	NaN	NaN	NaN	NaN	NaN	NaN	NaN	NaN	NaN	NaN	NaN	NaN	NaN	NaN	NaN	NaN	NaN	NaN	NaN	NaN	NaN	NaN	NaN	NaN	NaN	NaN	NaN	NaN	NaN	NaN	NaN	NaN	NaN	NaN	NaN	NaN	NaN	NaN
	NaN	NaN	NaN	NaN	NaN	NaN	NaN	NaN	NaN	NaN	NaN	NaN	NaN	NaN	NaN	NaN	NaN	NaN	NaN	NaN	NaN	NaN	NaN	NaN	NaN	NaN	NaN	NaN	NaN	NaN	NaN	NaN	NaN	NaN	NaN	NaN	NaN	NaN	NaN	NaN	NaN	NaN	NaN	NaN	NaN	NaN	NaN	NaN	NaN
	NaN	NaN	NaN	NaN	NaN	NaN	NaN	NaN	NaN	NaN	NaN	NaN	NaN	NaN	NaN	NaN	NaN	NaN	NaN	NaN	NaN	NaN	NaN	NaN	NaN	NaN	NaN	NaN	NaN	NaN	NaN	NaN	NaN	NaN	NaN	NaN	NaN	NaN	NaN	NaN	NaN	NaN	NaN	NaN	NaN	NaN	NaN	NaN	NaN
	NaN	NaN	NaN	NaN	NaN	NaN	NaN	NaN	NaN	NaN	NaN	NaN	NaN	NaN	NaN	NaN	NaN	NaN	NaN	NaN	NaN	NaN	NaN	NaN	NaN	NaN	NaN	NaN	NaN	NaN	NaN	NaN	NaN	NaN	NaN	NaN	NaN	NaN	NaN	NaN	NaN	NaN	NaN	NaN	NaN	NaN	NaN	NaN	NaN
	NaN	NaN	NaN	NaN	NaN	NaN	NaN	NaN	NaN	NaN	NaN	NaN	NaN	NaN	NaN	NaN	NaN	NaN	NaN	NaN	NaN	NaN	NaN	NaN	NaN	NaN	NaN	NaN	NaN	NaN	NaN	NaN	NaN	NaN	NaN	NaN	NaN	NaN	NaN	NaN	NaN	NaN	NaN	NaN	NaN	NaN	NaN	NaN	NaN
	NaN	NaN	NaN	NaN	NaN	NaN	NaN	NaN	NaN	NaN	NaN	NaN	NaN	NaN	NaN	NaN	NaN	NaN	NaN	NaN	NaN	NaN	NaN	NaN	NaN	NaN	NaN	NaN	NaN	NaN	NaN	NaN	NaN	NaN	NaN	NaN	NaN	NaN	NaN	NaN	NaN	NaN	NaN	NaN	NaN	NaN	NaN	NaN	NaN
	NaN	NaN	NaN	NaN	NaN	NaN	NaN	NaN	NaN	NaN	NaN	NaN	NaN	NaN	NaN	NaN	NaN	NaN	NaN	NaN	NaN	NaN	NaN	NaN	NaN	NaN	NaN	NaN	NaN	NaN	NaN	NaN	NaN	NaN	NaN	NaN	NaN	NaN	NaN	NaN	NaN	NaN	NaN	NaN	NaN	NaN	NaN	NaN	NaN
	NaN	NaN	NaN	NaN	NaN	NaN	NaN	NaN	NaN	NaN	NaN	NaN	NaN	NaN	NaN	NaN	NaN	NaN	NaN	NaN	NaN	NaN	NaN	NaN	NaN	NaN	NaN	NaN	NaN	NaN	NaN	NaN	NaN	NaN	NaN	NaN	NaN	NaN	NaN	NaN	NaN	NaN	NaN	NaN	NaN	NaN	NaN	NaN	NaN
	NaN	NaN	NaN	NaN	NaN	NaN	NaN	NaN	NaN	NaN	NaN	NaN	NaN	NaN	NaN	NaN	NaN	NaN	NaN	NaN	NaN	NaN	NaN	NaN	NaN	NaN	NaN	NaN	NaN	NaN	NaN	NaN	NaN	NaN	NaN	NaN	NaN	NaN	NaN	NaN	NaN	NaN	NaN	NaN	NaN	NaN	NaN	NaN	NaN
	NaN	NaN	NaN	NaN	NaN	NaN	NaN	NaN	NaN	NaN	NaN	NaN	NaN	NaN	NaN	NaN	NaN	NaN	NaN	NaN	NaN	NaN	NaN	NaN	NaN	NaN	NaN	NaN	NaN	NaN	NaN	NaN	NaN	NaN	NaN	NaN	NaN	NaN	NaN	NaN	NaN	NaN	NaN	NaN	NaN	NaN	NaN	NaN	NaN
	NaN	NaN	NaN	NaN	NaN	NaN	NaN	NaN	NaN	NaN	NaN	NaN	NaN	NaN	NaN	NaN	NaN	NaN	NaN	NaN	NaN	NaN	NaN	NaN	NaN	NaN	NaN	NaN	NaN	NaN	NaN	NaN	NaN	NaN	NaN	NaN	NaN	NaN	NaN	NaN	NaN	NaN	NaN	NaN	NaN	NaN	NaN	NaN	NaN
	NaN	NaN	NaN	NaN	NaN	NaN	NaN	NaN	NaN	NaN	NaN	NaN	NaN	NaN	NaN	NaN	NaN	NaN	NaN	NaN	NaN	NaN	NaN	NaN	NaN	NaN	NaN	NaN	NaN	NaN	NaN	NaN	NaN	NaN	NaN	NaN	NaN	NaN	NaN	NaN	NaN	NaN	NaN	NaN	NaN	NaN	NaN	NaN	NaN
	NaN	NaN	NaN	NaN	NaN	NaN	NaN	NaN	NaN	NaN	NaN	NaN	NaN	NaN	NaN	NaN	NaN	NaN	NaN	NaN	NaN	NaN	NaN	NaN	NaN	NaN	NaN	NaN	NaN	NaN	NaN	NaN	NaN	NaN	NaN	NaN	NaN	NaN	NaN	NaN	NaN	NaN	NaN	NaN	NaN	NaN	NaN	NaN	NaN
	NaN	NaN	NaN	NaN	NaN	NaN	NaN	NaN	NaN	NaN	NaN	NaN	NaN	NaN	NaN	NaN	NaN	NaN	NaN	NaN	NaN	NaN	NaN	NaN	NaN	NaN	NaN	NaN	NaN	NaN	NaN	NaN	NaN	NaN	NaN	NaN	NaN	NaN	NaN	NaN	NaN	NaN	NaN	NaN	NaN	NaN	NaN	NaN	NaN
	NaN	NaN	NaN	NaN	NaN	NaN	NaN	NaN	NaN	NaN	NaN	NaN	NaN	NaN	NaN	NaN	NaN	NaN	NaN	NaN	NaN	NaN	NaN	NaN	NaN	NaN	NaN	NaN	NaN	NaN	NaN	NaN	NaN	NaN	NaN	NaN	NaN	NaN	NaN	NaN	NaN	NaN	NaN	NaN	NaN	NaN	NaN	NaN	NaN
	NaN	NaN	NaN	NaN	NaN	NaN	NaN	NaN	NaN	NaN	NaN	NaN	NaN	NaN	NaN	NaN	NaN	NaN	NaN	NaN	NaN	NaN	NaN	NaN	NaN	NaN	NaN	NaN	NaN	NaN	NaN	NaN	NaN	NaN	NaN	NaN	NaN	NaN	NaN	NaN	NaN	NaN	NaN	NaN	NaN	NaN	NaN	NaN	NaN
	NaN	NaN	NaN	NaN	NaN	NaN	NaN	NaN	NaN	NaN	NaN	NaN	NaN	NaN	NaN	NaN	NaN	NaN	NaN	NaN	NaN	NaN	NaN	NaN	NaN	NaN	NaN	NaN	NaN	NaN	NaN	NaN	NaN	NaN	NaN	NaN	NaN	NaN	NaN	NaN	NaN	NaN	NaN	NaN	NaN	NaN	NaN	NaN	NaN
	NaN	NaN	NaN	NaN	NaN	NaN	NaN	NaN	NaN	NaN	NaN	NaN	NaN	NaN	NaN	NaN	NaN	NaN	NaN	NaN	NaN	NaN	NaN	NaN	NaN	NaN	NaN	NaN	NaN	NaN	NaN	NaN	NaN	NaN	NaN	NaN	NaN	NaN	NaN	NaN	NaN	NaN	NaN	NaN	NaN	NaN	NaN	NaN	NaN
	NaN	NaN	NaN	NaN	NaN	NaN	NaN	NaN	NaN	NaN	NaN	NaN	NaN	NaN	NaN	NaN	NaN	NaN	NaN	NaN	NaN	NaN	NaN	NaN	NaN	NaN	NaN	NaN	NaN	NaN	NaN	NaN	NaN	NaN	NaN	NaN	NaN	NaN	NaN	NaN	NaN	NaN	NaN	NaN	NaN	NaN	NaN	NaN	NaN
	NaN	NaN	NaN	NaN	NaN	NaN	NaN	NaN	NaN	NaN	NaN	NaN	NaN	NaN	NaN	NaN	NaN	NaN	NaN	NaN	NaN	NaN	NaN	NaN	NaN	NaN	NaN	NaN	NaN	NaN	NaN	NaN	NaN	NaN	NaN	NaN	NaN	NaN	NaN	NaN	NaN	NaN	NaN	NaN	NaN	NaN	NaN	NaN	NaN
	NaN	NaN	NaN	NaN	NaN	NaN	NaN	NaN	NaN	NaN	NaN	NaN	NaN	NaN	NaN	NaN	NaN	NaN	NaN	NaN	NaN	NaN	NaN	NaN	NaN	NaN	NaN	NaN	NaN	NaN	NaN	NaN	NaN	NaN	NaN	NaN	NaN	NaN	NaN	NaN	NaN	NaN	NaN	NaN	NaN	NaN	NaN	NaN	NaN
	NaN	NaN	NaN	NaN	NaN	NaN	NaN	NaN	NaN	NaN	NaN	NaN	NaN	NaN	NaN	NaN	NaN	NaN	NaN	NaN	NaN	NaN	NaN	NaN	NaN	NaN	NaN	NaN	NaN	NaN	NaN	NaN	NaN	NaN	NaN	NaN	NaN	NaN	NaN	NaN	NaN	NaN	NaN	NaN	NaN	NaN	NaN	NaN	NaN
	NaN	NaN	NaN	NaN	NaN	NaN	NaN	NaN	NaN	NaN	NaN	NaN	NaN	NaN	NaN	NaN	NaN	NaN	NaN	NaN	NaN	NaN	NaN	NaN	NaN	NaN	NaN	NaN	NaN	NaN	NaN	NaN	NaN	NaN	NaN	NaN	NaN	NaN	NaN	NaN	NaN	NaN	NaN	NaN	NaN	NaN	NaN	NaN	NaN
	NaN	NaN	NaN	NaN	NaN	NaN	NaN	NaN	NaN	NaN	NaN	NaN	NaN	NaN	NaN	NaN	NaN	NaN	NaN	NaN	NaN	NaN	NaN	NaN	NaN	NaN	NaN	NaN	NaN	NaN	NaN	NaN	NaN	NaN	NaN	NaN	NaN	NaN	NaN	NaN	NaN	NaN	NaN	NaN	NaN	NaN	NaN	NaN	NaN
	NaN	NaN	NaN	NaN	NaN	NaN	NaN	NaN	NaN	NaN	NaN	NaN	NaN	NaN	NaN	NaN	NaN	NaN	NaN	NaN	NaN	NaN	NaN	NaN	NaN	NaN	NaN	NaN	NaN	NaN	NaN	NaN	NaN	NaN	NaN	NaN	NaN	NaN	NaN	NaN	NaN	NaN	NaN	NaN	NaN	NaN	NaN	NaN	NaN
	NaN	NaN	NaN	NaN	NaN	NaN	NaN	NaN	NaN	NaN	NaN	NaN	NaN	NaN	NaN	NaN	NaN	NaN	NaN	NaN	NaN	NaN	NaN	NaN	NaN	NaN	NaN	NaN	NaN	NaN	NaN	NaN	NaN	NaN	NaN	NaN	NaN	NaN	NaN	NaN	NaN	NaN	NaN	NaN	NaN	NaN	NaN	NaN	NaN
	NaN	NaN	NaN	NaN	NaN	NaN	NaN	NaN	NaN	NaN	NaN	NaN	NaN	NaN	NaN	NaN	NaN	NaN	NaN	NaN	NaN	NaN	NaN	NaN	NaN	NaN	NaN	NaN	NaN	NaN	NaN	NaN	NaN	NaN	NaN	NaN	NaN	NaN	NaN	NaN	NaN	NaN	NaN	NaN	NaN	NaN	NaN	NaN	NaN
	NaN	NaN	NaN	NaN	NaN	NaN	NaN	NaN	NaN	NaN	NaN	NaN	NaN	NaN	NaN	NaN	NaN	NaN	NaN	NaN	NaN	NaN	NaN	NaN	NaN	NaN	NaN	NaN	NaN	NaN	NaN	NaN	NaN	NaN	NaN	NaN	NaN	NaN	NaN	NaN	NaN	NaN	NaN	NaN	NaN	NaN	NaN	NaN	NaN
	NaN	NaN	NaN	NaN	NaN	NaN	NaN	NaN	NaN	NaN	NaN	NaN	NaN	NaN	NaN	NaN	NaN	NaN	NaN	NaN	NaN	NaN	NaN	NaN	NaN	NaN	NaN	NaN	NaN	NaN	NaN	NaN	NaN	NaN	NaN	NaN	NaN	NaN	NaN	NaN	NaN	NaN	NaN	NaN	NaN	NaN	NaN	NaN	NaN
	NaN	NaN	NaN	NaN	NaN	NaN	NaN	NaN	NaN	NaN	NaN	NaN	NaN	NaN	NaN	NaN	NaN	NaN	NaN	NaN	NaN	NaN	NaN	NaN	NaN	NaN	NaN	NaN	NaN	NaN	NaN	NaN	NaN	NaN	NaN	NaN	NaN	NaN	NaN	NaN	NaN	NaN	NaN	NaN	NaN	NaN	NaN	NaN	NaN
	NaN	NaN	NaN	NaN	NaN	NaN	NaN	NaN	NaN	NaN	NaN	NaN	NaN	NaN	NaN	NaN	NaN	NaN	NaN	NaN	NaN	NaN	NaN	NaN	NaN	NaN	NaN	NaN	NaN	NaN	NaN	NaN	NaN	NaN	NaN	NaN	NaN	NaN	NaN	NaN	NaN	NaN	NaN	NaN	NaN	NaN	NaN	NaN	NaN
	NaN	NaN	NaN	NaN	NaN	NaN	NaN	NaN	NaN	NaN	NaN	NaN	NaN	NaN	NaN	NaN	NaN	NaN	NaN	NaN	NaN	NaN	NaN	NaN	NaN	NaN	NaN	NaN	NaN	NaN	NaN	NaN	NaN	NaN	NaN	NaN	NaN	NaN	NaN	NaN	NaN	NaN	NaN	NaN	NaN	NaN	NaN	NaN	NaN
	NaN	NaN	NaN	NaN	NaN	NaN	NaN	NaN	NaN	NaN	NaN	NaN	NaN	NaN	NaN	NaN	NaN	NaN	NaN	NaN	NaN	NaN	NaN	NaN	NaN	NaN	NaN	NaN	NaN	NaN	NaN	NaN	NaN	NaN	NaN	NaN	NaN	NaN	NaN	NaN	NaN	NaN	NaN	NaN	NaN	NaN	NaN	NaN	NaN
	NaN	NaN	NaN	NaN	NaN	NaN	NaN	NaN	NaN	NaN	NaN	NaN	NaN	NaN	NaN	NaN	NaN	NaN	NaN	NaN	NaN	NaN	NaN	NaN	NaN	NaN	NaN	NaN	NaN	NaN	NaN	NaN	NaN	NaN	NaN	NaN	NaN	NaN	NaN	NaN	NaN	NaN	NaN	NaN	NaN	NaN	NaN	NaN	NaN
	NaN	NaN	NaN	NaN	NaN	NaN	NaN	NaN	NaN	NaN	NaN	NaN	NaN	NaN	NaN	NaN	NaN	NaN	NaN	NaN	NaN	NaN	NaN	NaN	NaN	NaN	NaN	NaN	NaN	NaN	NaN	NaN	NaN	NaN	NaN	NaN	NaN	NaN	NaN	NaN	NaN	NaN	NaN	NaN	NaN	NaN	NaN	NaN	NaN
	NaN	NaN	NaN	NaN	NaN	NaN	NaN	NaN	NaN	NaN	NaN	NaN	NaN	NaN	NaN	NaN	NaN	NaN	NaN	NaN	NaN	NaN	NaN	NaN	NaN	NaN	NaN	NaN	NaN	NaN	NaN	NaN	NaN	NaN	NaN	NaN	NaN	NaN	NaN	NaN	NaN	NaN	NaN	NaN	NaN	NaN	NaN	NaN	NaN
	NaN	NaN	NaN	NaN	NaN	NaN	NaN	NaN	NaN	NaN	NaN	NaN	NaN	NaN	NaN	NaN	NaN	NaN	NaN	NaN	NaN	NaN	NaN	NaN	NaN	NaN	NaN	NaN	NaN	NaN	NaN	NaN	NaN	NaN	NaN	NaN	NaN	NaN	NaN	NaN	NaN	NaN	NaN	NaN	NaN	NaN	NaN	NaN	NaN
	NaN	NaN	NaN	NaN	NaN	NaN	NaN	NaN	NaN	NaN	NaN	NaN	NaN	NaN	NaN	NaN	NaN	NaN	NaN	NaN	NaN	NaN	NaN	NaN	NaN	NaN	NaN	NaN	NaN	NaN	NaN	NaN	NaN	NaN	NaN	NaN	NaN	NaN	NaN	NaN	NaN	NaN	NaN	NaN	NaN	NaN	NaN	NaN	NaN
	NaN	NaN	NaN	NaN	NaN	NaN	NaN	NaN	NaN	NaN	NaN	NaN	NaN	NaN	NaN	NaN	NaN	NaN	NaN	NaN	NaN	NaN	NaN	NaN	NaN	NaN	NaN	NaN	NaN	NaN	NaN	NaN	NaN	NaN	NaN	NaN	NaN	NaN	NaN	NaN	NaN	NaN	NaN	NaN	NaN	NaN	NaN	NaN	NaN
	NaN	NaN	NaN	NaN	NaN	NaN	NaN	NaN	NaN	NaN	NaN	NaN	NaN	NaN	NaN	NaN	NaN	NaN	NaN	NaN	NaN	NaN	NaN	NaN	NaN	NaN	NaN	NaN	NaN	NaN	NaN	NaN	NaN	NaN	NaN	NaN	NaN	NaN	NaN	NaN	NaN	NaN	NaN	NaN	NaN	NaN	NaN	NaN	NaN
	NaN	NaN	NaN	NaN	NaN	NaN	NaN	NaN	NaN	NaN	NaN	NaN	NaN	NaN	NaN	NaN	NaN	NaN	NaN	NaN	NaN	NaN	NaN	NaN	NaN	NaN	NaN	NaN	NaN	NaN	NaN	NaN	NaN	NaN	NaN	NaN	NaN	NaN	NaN	NaN	NaN	NaN	NaN	NaN	NaN	NaN	NaN	NaN	NaN
	NaN	NaN	NaN	NaN	NaN	NaN	NaN	NaN	NaN	NaN	NaN	NaN	NaN	NaN	NaN	NaN	NaN	NaN	NaN	NaN	NaN	NaN	NaN	NaN	NaN	NaN	NaN	NaN	NaN	NaN	NaN	NaN	NaN	NaN	NaN	NaN	NaN	NaN	NaN	NaN	NaN	NaN	NaN	NaN	NaN	NaN	NaN	NaN	NaN
	NaN	NaN	NaN	NaN	NaN	NaN	NaN	NaN	NaN	NaN	NaN	NaN	NaN	NaN	NaN	NaN	NaN	NaN	NaN	NaN	NaN	NaN	NaN	NaN	NaN	NaN	NaN	NaN	NaN	NaN	NaN	NaN	NaN	NaN	NaN	NaN	NaN	NaN	NaN	NaN	NaN	NaN	NaN	NaN	NaN	NaN	NaN	NaN	NaN
	NaN	NaN	NaN	NaN	NaN	NaN	NaN	NaN	NaN	NaN	NaN	NaN	NaN	NaN	NaN	NaN	NaN	NaN	NaN	NaN	NaN	NaN	NaN	NaN	NaN	NaN	NaN	NaN	NaN	NaN	NaN	NaN	NaN	NaN	NaN	NaN	NaN	NaN	NaN	NaN	NaN	NaN	NaN	NaN	NaN	NaN	NaN	NaN	NaN
	NaN	NaN	NaN	NaN	NaN	NaN	NaN	NaN	NaN	NaN	NaN	NaN	NaN	NaN	NaN	NaN	NaN	NaN	NaN	NaN	NaN	NaN	NaN	NaN	NaN	NaN	NaN	NaN	NaN	NaN	NaN	NaN	NaN	NaN	NaN	NaN	NaN	NaN	NaN	NaN	NaN	NaN	NaN	NaN	NaN	NaN	NaN	NaN	NaN
	NaN	NaN	NaN	NaN	NaN	NaN	NaN	NaN	NaN	NaN	NaN	NaN	NaN	NaN	NaN	NaN	NaN	NaN	NaN	NaN	NaN	NaN	NaN	NaN	NaN	NaN	NaN	NaN	NaN	NaN	NaN	NaN	NaN	NaN	NaN	NaN	NaN	NaN	NaN	NaN	NaN	NaN	NaN	NaN	NaN	NaN	NaN	NaN	NaN
	NaN	NaN	NaN	NaN	NaN	NaN	NaN	NaN	NaN	NaN	NaN	NaN	NaN	NaN	NaN	NaN	NaN	NaN	NaN	NaN	NaN	NaN	NaN	NaN	NaN	NaN	NaN	NaN	NaN	NaN	NaN	NaN	NaN	NaN	NaN	NaN	NaN	NaN	NaN	NaN	NaN	NaN	NaN	NaN	NaN	NaN	NaN	NaN	NaN
	NaN	NaN	NaN	NaN	NaN	NaN	NaN	NaN	NaN	NaN	NaN	NaN	NaN	NaN	NaN	NaN	NaN	NaN	NaN	NaN	NaN	NaN	NaN	NaN	NaN	NaN	NaN	NaN	NaN	NaN	NaN	NaN	NaN	NaN	NaN	NaN	NaN	NaN	NaN	NaN	NaN	NaN	NaN	NaN	NaN	NaN	NaN	NaN	NaN
	NaN	NaN	NaN	NaN	NaN	NaN	NaN	NaN	NaN	NaN	NaN	NaN	NaN	NaN	NaN	NaN	NaN	NaN	NaN	NaN	NaN	NaN	NaN	NaN	NaN	NaN	NaN	NaN	NaN	NaN	NaN	NaN	NaN	NaN	NaN	NaN	NaN	NaN	NaN	NaN	NaN	NaN	NaN	NaN	NaN	NaN	NaN	NaN	NaN
	NaN	NaN	NaN	NaN	NaN	NaN	NaN	NaN	NaN	NaN	NaN	NaN	NaN	NaN	NaN	NaN	NaN	NaN	NaN	NaN	NaN	NaN	NaN	NaN	NaN	NaN	NaN	NaN	NaN	NaN	NaN	NaN	NaN	NaN	NaN	NaN	NaN	NaN	NaN	NaN	NaN	NaN	NaN	NaN	NaN	NaN	NaN	NaN	NaN
	NaN	NaN	NaN	NaN	NaN	NaN	NaN	NaN	NaN	NaN	NaN	NaN	NaN	NaN	NaN	NaN	NaN	NaN	NaN	NaN	NaN	NaN	NaN	NaN	NaN	NaN	NaN	NaN	NaN	NaN	NaN	NaN	NaN	NaN	NaN	NaN	NaN	NaN	NaN	NaN	NaN	NaN	NaN	NaN	NaN	NaN	NaN	NaN	NaN
	NaN	NaN	NaN	NaN	NaN	NaN	NaN	NaN	NaN	NaN	NaN	NaN	NaN	NaN	NaN	NaN	NaN	NaN	NaN	NaN	NaN	NaN	NaN	NaN	NaN	NaN	NaN	NaN	NaN	NaN	NaN	NaN	NaN	NaN	NaN	NaN	NaN	NaN	NaN	NaN	NaN	NaN	NaN	NaN	NaN	NaN	NaN	NaN	NaN
	NaN	NaN	NaN	NaN	NaN	NaN	NaN	NaN	NaN	NaN	NaN	NaN	NaN	NaN	NaN	NaN	NaN	NaN	NaN	NaN	NaN	NaN	NaN	NaN	NaN	NaN	NaN	NaN	NaN	NaN	NaN	NaN	NaN	NaN	NaN	NaN	NaN	NaN	NaN	NaN	NaN	NaN	NaN	NaN	NaN	NaN	NaN	NaN	NaN
	NaN	NaN	NaN	NaN	NaN	NaN	NaN	NaN	NaN	NaN	NaN	NaN	NaN	NaN	NaN	NaN	NaN	NaN	NaN	NaN	NaN	NaN	NaN	NaN	NaN	NaN	NaN	NaN	NaN	NaN	NaN	NaN	NaN	NaN	NaN	NaN	NaN	NaN	NaN	NaN	NaN	NaN	NaN	NaN	NaN	NaN	NaN	NaN	NaN
	NaN	NaN	NaN	NaN	NaN	NaN	NaN	NaN	NaN	NaN	NaN	NaN	NaN	NaN	NaN	NaN	NaN	NaN	NaN	NaN	NaN	NaN	NaN	NaN	NaN	NaN	NaN	NaN	NaN	NaN	NaN	NaN	NaN	NaN	NaN	NaN	NaN	NaN	NaN	NaN	NaN	NaN	NaN	NaN	NaN	NaN	NaN	NaN	NaN
	NaN	NaN	NaN	NaN	NaN	NaN	NaN	NaN	NaN	NaN	NaN	NaN	NaN	NaN	NaN	NaN	NaN	NaN	NaN	NaN	NaN	NaN	NaN	NaN	NaN	NaN	NaN	NaN	NaN	NaN	NaN	NaN	NaN	NaN	NaN	NaN	NaN	NaN	NaN	NaN	NaN	NaN	NaN	NaN	NaN	NaN	NaN	NaN	NaN
	NaN	NaN	NaN	NaN	NaN	NaN	NaN	NaN	NaN	NaN	NaN	NaN	NaN	NaN	NaN	NaN	NaN	NaN	NaN	NaN	NaN	NaN	NaN	NaN	NaN	NaN	NaN	NaN	NaN	NaN	NaN	NaN	NaN	NaN	NaN	NaN	NaN	NaN	NaN	NaN	NaN	NaN	NaN	NaN	NaN	NaN	NaN	NaN	NaN
	NaN	NaN	NaN	NaN	NaN	NaN	NaN	NaN	NaN	NaN	NaN	NaN	NaN	NaN	NaN	NaN	NaN	NaN	NaN	NaN	NaN	NaN	NaN	NaN	NaN	NaN	NaN	NaN	NaN	NaN	NaN	NaN	NaN	NaN	NaN	NaN	NaN	NaN	NaN	NaN	NaN	NaN	NaN	NaN	NaN	NaN	NaN	NaN	NaN
	NaN	NaN	NaN	NaN	NaN	NaN	NaN	NaN	NaN	NaN	NaN	NaN	NaN	NaN	NaN	NaN	NaN	NaN	NaN	NaN	NaN	NaN	NaN	NaN	NaN	NaN	NaN	NaN	NaN	NaN	NaN	NaN	NaN	NaN	NaN	NaN	NaN	NaN	NaN	NaN	NaN	NaN	NaN	NaN	NaN	NaN	NaN	NaN	NaN
	NaN	NaN	NaN	NaN	NaN	NaN	NaN	NaN	NaN	NaN	NaN	NaN	NaN	NaN	NaN	NaN	NaN	NaN	NaN	NaN	NaN	NaN	NaN	NaN	NaN	NaN	NaN	NaN	NaN	NaN	NaN	NaN	NaN	NaN	NaN	NaN	NaN	NaN	NaN	NaN	NaN	NaN	NaN	NaN	NaN	NaN	NaN	NaN	NaN
	NaN	NaN	NaN	NaN	NaN	NaN	NaN	NaN	NaN	NaN	NaN	NaN	NaN	NaN	NaN	NaN	NaN	NaN	NaN	NaN	NaN	NaN	NaN	NaN	NaN	NaN	NaN	NaN	NaN	NaN	NaN	NaN	NaN	NaN	NaN	NaN	NaN	NaN	NaN	NaN	NaN	NaN	NaN	NaN	NaN	NaN	NaN	NaN	NaN
	NaN	NaN	NaN	NaN	NaN	NaN	NaN	NaN	NaN	NaN	NaN	NaN	NaN	NaN	NaN	NaN	NaN	NaN	NaN	NaN	NaN	NaN	NaN	NaN	NaN	NaN	NaN	NaN	NaN	NaN	NaN	NaN	NaN	NaN	NaN	NaN	NaN	NaN	NaN	NaN	NaN	NaN	NaN	NaN	NaN	NaN	NaN	NaN	NaN
	NaN	NaN	NaN	NaN	NaN	NaN	NaN	NaN	NaN	NaN	NaN	NaN	NaN	NaN	NaN	NaN	NaN	NaN	NaN	NaN	NaN	NaN	NaN	NaN	NaN	NaN	NaN	NaN	NaN	NaN	NaN	NaN	NaN	NaN	NaN	NaN	NaN	NaN	NaN	NaN	NaN	NaN	NaN	NaN	NaN	NaN	NaN	NaN	NaN
	NaN	NaN	NaN	NaN	NaN	NaN	NaN	NaN	NaN	NaN	NaN	NaN	NaN	NaN	NaN	NaN	NaN	NaN	NaN	NaN	NaN	NaN	NaN	NaN	NaN	NaN	NaN	NaN	NaN	NaN	NaN	NaN	NaN	NaN	NaN	NaN	NaN	NaN	NaN	NaN	NaN	NaN	NaN	NaN	NaN	NaN	NaN	NaN	NaN
	NaN	NaN	NaN	NaN	NaN	NaN	NaN	NaN	NaN	NaN	NaN	NaN	NaN	NaN	NaN	NaN	NaN	NaN	NaN	NaN	NaN	NaN	NaN	NaN	NaN	NaN	NaN	NaN	NaN	NaN	NaN	NaN	NaN	NaN	NaN	NaN	NaN	NaN	NaN	NaN	NaN	NaN	NaN	NaN	NaN	NaN	NaN	NaN	NaN
	NaN	NaN	NaN	NaN	NaN	NaN	NaN	NaN	NaN	NaN	NaN	NaN	NaN	NaN	NaN	NaN	NaN	NaN	NaN	NaN	NaN	NaN	NaN	NaN	NaN	NaN	NaN	NaN	NaN	NaN	NaN	NaN	NaN	NaN	NaN	NaN	NaN	NaN	NaN	NaN	NaN	NaN	NaN	NaN	NaN	NaN	NaN	NaN	NaN
	NaN	NaN	NaN	NaN	NaN	NaN	NaN	NaN	NaN	NaN	NaN	NaN	NaN	NaN	NaN	NaN	NaN	NaN	NaN	NaN	NaN	NaN	NaN	NaN	NaN	NaN	NaN	NaN	NaN	NaN	NaN	NaN	NaN	NaN	NaN	NaN	NaN	NaN	NaN	NaN	NaN	NaN	NaN	NaN	NaN	NaN	NaN	NaN	NaN
	NaN	NaN	NaN	NaN	NaN	NaN	NaN	NaN	NaN	NaN	NaN	NaN	NaN	NaN	NaN	NaN	NaN	NaN	NaN	NaN	NaN	NaN	NaN	NaN	NaN	NaN	NaN	NaN	NaN	NaN	NaN	NaN	NaN	NaN	NaN	NaN	NaN	NaN	NaN	NaN	NaN	NaN	NaN	NaN	NaN	NaN	NaN	NaN	NaN
	NaN	NaN	NaN	NaN	NaN	NaN	NaN	NaN	NaN	NaN	NaN	NaN	NaN	NaN	NaN	NaN	NaN	NaN	NaN	NaN	NaN	NaN	NaN	NaN	NaN	NaN	NaN	NaN	NaN	NaN	NaN	NaN	NaN	NaN	NaN	NaN	NaN	NaN	NaN	NaN	NaN	NaN	NaN	NaN	NaN	NaN	NaN	NaN	NaN
	NaN	NaN	NaN	NaN	NaN	NaN	NaN	NaN	NaN	NaN	NaN	NaN	NaN	NaN	NaN	NaN	NaN	NaN	NaN	NaN	NaN	NaN	NaN	NaN	NaN	NaN	NaN	NaN	NaN	NaN	NaN	NaN	NaN	NaN	NaN	NaN	NaN	NaN	NaN	NaN	NaN	NaN	NaN	NaN	NaN	NaN	NaN	NaN	NaN
	NaN	NaN	NaN	NaN	NaN	NaN	NaN	NaN	NaN	NaN	NaN	NaN	NaN	NaN	NaN	NaN	NaN	NaN	NaN	NaN	NaN	NaN	NaN	NaN	NaN	NaN	NaN	NaN	NaN	NaN	NaN	NaN	NaN	NaN	NaN	NaN	NaN	NaN	NaN	NaN	NaN	NaN	NaN	NaN	NaN	NaN	NaN	NaN	NaN
	NaN	NaN	NaN	NaN	NaN	NaN	NaN	NaN	NaN	NaN	NaN	NaN	NaN	NaN	NaN	NaN	NaN	NaN	NaN	NaN	NaN	NaN	NaN	NaN	NaN	NaN	NaN	NaN	NaN	NaN	NaN	NaN	NaN	NaN	NaN	NaN	NaN	NaN	NaN	NaN	NaN	NaN	NaN	NaN	NaN	NaN	NaN	NaN	NaN
	NaN	NaN	NaN	NaN	NaN	NaN	NaN	NaN	NaN	NaN	NaN	NaN	NaN	NaN	NaN	NaN	NaN	NaN	NaN	NaN	NaN	NaN	NaN	NaN	NaN	NaN	NaN	NaN	NaN	NaN	NaN	NaN	NaN	NaN	NaN	NaN	NaN	NaN	NaN	NaN	NaN	NaN	NaN	NaN	NaN	NaN	NaN	NaN	NaN
	NaN	NaN	NaN	NaN	NaN	NaN	NaN	NaN	NaN	NaN	NaN	NaN	NaN	NaN	NaN	NaN	NaN	NaN	NaN	NaN	NaN	NaN	NaN	NaN	NaN	NaN	NaN	NaN	NaN	NaN	NaN	NaN	NaN	NaN	NaN	NaN	NaN	NaN	NaN	NaN	NaN	NaN	NaN	NaN	NaN	NaN	NaN	NaN	NaN
	NaN	NaN	NaN	NaN	NaN	NaN	NaN	NaN	NaN	NaN	NaN	NaN	NaN	NaN	NaN	NaN	NaN	NaN	NaN	NaN	NaN	NaN	NaN	NaN	NaN	NaN	NaN	NaN	NaN	NaN	NaN	NaN	NaN	NaN	NaN	NaN	NaN	NaN	NaN	NaN	NaN	NaN	NaN	NaN	NaN	NaN	NaN	NaN	NaN
	NaN	NaN	NaN	NaN	NaN	NaN	NaN	NaN	NaN	NaN	NaN	NaN	NaN	NaN	NaN	NaN	NaN	NaN	NaN	NaN	NaN	NaN	NaN	NaN	NaN	NaN	NaN	NaN	NaN	NaN	NaN	NaN	NaN	NaN	NaN	NaN	NaN	NaN	NaN	NaN	NaN	NaN	NaN	NaN	NaN	NaN	NaN	NaN	NaN
	NaN	NaN	NaN	NaN	NaN	NaN	NaN	NaN	NaN	NaN	NaN	NaN	NaN	NaN	NaN	NaN	NaN	NaN	NaN	NaN	NaN	NaN	NaN	NaN	NaN	NaN	NaN	NaN	NaN	NaN	NaN	NaN	NaN	NaN	NaN	NaN	NaN	NaN	NaN	NaN	NaN	NaN	NaN	NaN	NaN	NaN	NaN	NaN	NaN
	NaN	NaN	NaN	NaN	NaN	NaN	NaN	NaN	NaN	NaN	NaN	NaN	NaN	NaN	NaN	NaN	NaN	NaN	NaN	NaN	NaN	NaN	NaN	NaN	NaN	NaN	NaN	NaN	NaN	NaN	NaN	NaN	NaN	NaN	NaN	NaN	NaN	NaN	NaN	NaN	NaN	NaN	NaN	NaN	NaN	NaN	NaN	NaN	NaN
	NaN	NaN	NaN	NaN	NaN	NaN	NaN	NaN	NaN	NaN	NaN	NaN	NaN	NaN	NaN	NaN	NaN	NaN	NaN	NaN	NaN	NaN	NaN	NaN	NaN	NaN	NaN	NaN	NaN	NaN	NaN	NaN	NaN	NaN	NaN	NaN	NaN	NaN	NaN	NaN	NaN	NaN	NaN	NaN	NaN	NaN	NaN	NaN	NaN
	NaN	NaN	NaN	NaN	NaN	NaN	NaN	NaN	NaN	NaN	NaN	NaN	NaN	NaN	NaN	NaN	NaN	NaN	NaN	NaN	NaN	NaN	NaN	NaN	NaN	NaN	NaN	NaN	NaN	NaN	NaN	NaN	NaN	NaN	NaN	NaN	NaN	NaN	NaN	NaN	NaN	NaN	NaN	NaN	NaN	NaN	NaN	NaN	NaN
	NaN	NaN	NaN	NaN	NaN	NaN	NaN	NaN	NaN	NaN	NaN	NaN	NaN	NaN	NaN	NaN	NaN	NaN	NaN	NaN	NaN	NaN	NaN	NaN	NaN	NaN	NaN	NaN	NaN	NaN	NaN	NaN	NaN	NaN	NaN	NaN	NaN	NaN	NaN	NaN	NaN	NaN	NaN	NaN	NaN	NaN	NaN	NaN	NaN
	NaN	NaN	NaN	NaN	NaN	NaN	NaN	NaN	NaN	NaN	NaN	NaN	NaN	NaN	NaN	NaN	NaN	NaN	NaN	NaN	NaN	NaN	NaN	NaN	NaN	NaN	NaN	NaN	NaN	NaN	NaN	NaN	NaN	NaN	NaN	NaN	NaN	NaN	NaN	NaN	NaN	NaN	NaN	NaN	NaN	NaN	NaN	NaN	NaN
	NaN	NaN	NaN	NaN	NaN	NaN	NaN	NaN	NaN	NaN	NaN	NaN	NaN	NaN	NaN	NaN	NaN	NaN	NaN	NaN	NaN	NaN	NaN	NaN	NaN	NaN	NaN	NaN	NaN	NaN	NaN	NaN	NaN	NaN	NaN	NaN	NaN	NaN	NaN	NaN	NaN	NaN	NaN	NaN	NaN	NaN	NaN	NaN	NaN
	NaN	NaN	NaN	NaN	NaN	NaN	NaN	NaN	NaN	NaN	NaN	NaN	NaN	NaN	NaN	NaN	NaN	NaN	NaN	NaN	NaN	NaN	NaN	NaN	NaN	NaN	NaN	NaN	NaN	NaN	NaN	NaN	NaN	NaN	NaN	NaN	NaN	NaN	NaN	NaN	NaN	NaN	NaN	NaN	NaN	NaN	NaN	NaN	NaN
	NaN	NaN	NaN	NaN	NaN	NaN	NaN	NaN	NaN	NaN	NaN	NaN	NaN	NaN	NaN	NaN	NaN	NaN	NaN	NaN	NaN	NaN	NaN	NaN	NaN	NaN	NaN	NaN	NaN	NaN	NaN	NaN	NaN	NaN	NaN	NaN	NaN	NaN	NaN	NaN	NaN	NaN	NaN	NaN	NaN	NaN	NaN	NaN	NaN
	NaN	NaN	NaN	NaN	NaN	NaN	NaN	NaN	NaN	NaN	NaN	NaN	NaN	NaN	NaN	NaN	NaN	NaN	NaN	NaN	NaN	NaN	NaN	NaN	NaN	NaN	NaN	NaN	NaN	NaN	NaN	NaN	NaN	NaN	NaN	NaN	NaN	NaN	NaN	NaN	NaN	NaN	NaN	NaN	NaN	NaN	NaN	NaN	NaN
	NaN	NaN	NaN	NaN	NaN	NaN	NaN	NaN	NaN	NaN	NaN	NaN	NaN	NaN	NaN	NaN	NaN	NaN	NaN	NaN	NaN	NaN	NaN	NaN	NaN	NaN	NaN	NaN	NaN	NaN	NaN	NaN	NaN	NaN	NaN	NaN	NaN	NaN	NaN	NaN	NaN	NaN	NaN	NaN	NaN	NaN	NaN	NaN	NaN
	NaN	NaN	NaN	NaN	NaN	NaN	NaN	NaN	NaN	NaN	NaN	NaN	NaN	NaN	NaN	NaN	NaN	NaN	NaN	NaN	NaN	NaN	NaN	NaN	NaN	NaN	NaN	NaN	NaN	NaN	NaN	NaN	NaN	NaN	NaN	NaN	NaN	NaN	NaN	NaN	NaN	NaN	NaN	NaN	NaN	NaN	NaN	NaN	NaN
	NaN	NaN	NaN	NaN	NaN	NaN	NaN	NaN	NaN	NaN	NaN	NaN	NaN	NaN	NaN	NaN	NaN	NaN	NaN	NaN	NaN	NaN	NaN	NaN	NaN	NaN	NaN	NaN	NaN	NaN	NaN	NaN	NaN	NaN	NaN	NaN	NaN	NaN	NaN	NaN	NaN	NaN	NaN	NaN	NaN	NaN	NaN	NaN	NaN
	NaN	NaN	NaN	NaN	NaN	NaN	NaN	NaN	NaN	NaN	NaN	NaN	NaN	NaN	NaN	NaN	NaN	NaN	NaN	NaN	NaN	NaN	NaN	NaN	NaN	NaN	NaN	NaN	NaN	NaN	NaN	NaN	NaN	NaN	NaN	NaN	NaN	NaN	NaN	NaN	NaN	NaN	NaN	NaN	NaN	NaN	NaN	NaN	NaN
	NaN	NaN	NaN	NaN	NaN	NaN	NaN	NaN	NaN	NaN	NaN	NaN	NaN	NaN	NaN	NaN	NaN	NaN	NaN	NaN	NaN	NaN	NaN	NaN	NaN	NaN	NaN	NaN	NaN	NaN	NaN	NaN	NaN	NaN	NaN	NaN	NaN	NaN	NaN	NaN	NaN	NaN	NaN	NaN	NaN	NaN	NaN	NaN	NaN
	NaN	NaN	NaN	NaN	NaN	NaN	NaN	NaN	NaN	NaN	NaN	NaN	NaN	NaN	NaN	NaN	NaN	NaN	NaN	NaN	NaN	NaN	NaN	NaN	NaN	NaN	NaN	NaN	NaN	NaN	NaN	NaN	NaN	NaN	NaN	NaN	NaN	NaN	NaN	NaN	NaN	NaN	NaN	NaN	NaN	NaN	NaN	NaN	NaN
	NaN	NaN	NaN	NaN	NaN	NaN	NaN	NaN	NaN	NaN	NaN	NaN	NaN	NaN	NaN	NaN	NaN	NaN	NaN	NaN	NaN	NaN	NaN	NaN	NaN	NaN	NaN	NaN	NaN	NaN	NaN	NaN	NaN	NaN	NaN	NaN	NaN	NaN	NaN	NaN	NaN	NaN	NaN	NaN	NaN	NaN	NaN	NaN	NaN
	NaN	NaN	NaN	NaN	NaN	NaN	NaN	NaN	NaN	NaN	NaN	NaN	NaN	NaN	NaN	NaN	NaN	NaN	NaN	NaN	NaN	NaN	NaN	NaN	NaN	NaN	NaN	NaN	NaN	NaN	NaN	NaN	NaN	NaN	NaN	NaN	NaN	NaN	NaN	NaN	NaN	NaN	NaN	NaN	NaN	NaN	NaN	NaN	NaN
	NaN	NaN	NaN	NaN	NaN	NaN	NaN	NaN	NaN	NaN	NaN	NaN	NaN	NaN	NaN	NaN	NaN	NaN	NaN	NaN	NaN	NaN	NaN	NaN	NaN	NaN	NaN	NaN	NaN	NaN	NaN	NaN	NaN	NaN	NaN	NaN	NaN	NaN	NaN	NaN	NaN	NaN	NaN	NaN	NaN	NaN	NaN	NaN	NaN
	NaN	NaN	NaN	NaN	NaN	NaN	NaN	NaN	NaN	NaN	NaN	NaN	NaN	NaN	NaN	NaN	NaN	NaN	NaN	NaN	NaN	NaN	NaN	NaN	NaN	NaN	NaN	NaN	NaN	NaN	NaN	NaN	NaN	NaN	NaN	NaN	NaN	NaN	NaN	NaN	NaN	NaN	NaN	NaN	NaN	NaN	NaN	NaN	NaN
	NaN	NaN	NaN	NaN	NaN	NaN	NaN	NaN	NaN	NaN	NaN	NaN	NaN	NaN	NaN	NaN	NaN	NaN	NaN	NaN	NaN	NaN	NaN	NaN	NaN	NaN	NaN	NaN	NaN	NaN	NaN	NaN	NaN	NaN	NaN	NaN	NaN	NaN	NaN	NaN	NaN	NaN	NaN	NaN	NaN	NaN	NaN	NaN	NaN
	NaN	NaN	NaN	NaN	NaN	NaN	NaN	NaN	NaN	NaN	NaN	NaN	NaN	NaN	NaN	NaN	NaN	NaN	NaN	NaN	NaN	NaN	NaN	NaN	NaN	NaN	NaN	NaN	NaN	NaN	NaN	NaN	NaN	NaN	NaN	NaN	NaN	NaN	NaN	NaN	NaN	NaN	NaN	NaN	NaN	NaN	NaN	NaN	NaN
	NaN	NaN	NaN	NaN	NaN	NaN	NaN	NaN	NaN	NaN	NaN	NaN	NaN	NaN	NaN	NaN	NaN	NaN	NaN	NaN	NaN	NaN	NaN	NaN	NaN	NaN	NaN	NaN	NaN	NaN	NaN	NaN	NaN	NaN	NaN	NaN	NaN	NaN	NaN	NaN	NaN	NaN	NaN	NaN	NaN	NaN	NaN	NaN	NaN
	NaN	NaN	NaN	NaN	NaN	NaN	NaN	NaN	NaN	NaN	NaN	NaN	NaN	NaN	NaN	NaN	NaN	NaN	NaN	NaN	NaN	NaN	NaN	NaN	NaN	NaN	NaN	NaN	NaN	NaN	NaN	NaN	NaN	NaN	NaN	NaN	NaN	NaN	NaN	NaN	NaN	NaN	NaN	NaN	NaN	NaN	NaN	NaN	NaN
	NaN	NaN	NaN	NaN	NaN	NaN	NaN	NaN	NaN	NaN	NaN	NaN	NaN	NaN	NaN	NaN	NaN	NaN	NaN	NaN	NaN	NaN	NaN	NaN	NaN	NaN	NaN	NaN	NaN	NaN	NaN	NaN	NaN	NaN	NaN	NaN	NaN	NaN	NaN	NaN	NaN	NaN	NaN	NaN	NaN	NaN	NaN	NaN	NaN
	NaN	NaN	NaN	NaN	NaN	NaN	NaN	NaN	NaN	NaN	NaN	NaN	NaN	NaN	NaN	NaN	NaN	NaN	NaN	NaN	NaN	NaN	NaN	NaN	NaN	NaN	NaN	NaN	NaN	NaN	NaN	NaN	NaN	NaN	NaN	NaN	NaN	NaN	NaN	NaN	NaN	NaN	NaN	NaN	NaN	NaN	NaN	NaN	NaN
	NaN	NaN	NaN	NaN	NaN	NaN	NaN	NaN	NaN	NaN	NaN	NaN	NaN	NaN	NaN	NaN	NaN	NaN	NaN	NaN	NaN	NaN	NaN	NaN	NaN	NaN	NaN	NaN	NaN	NaN	NaN	NaN	NaN	NaN	NaN	NaN	NaN	NaN	NaN	NaN	NaN	NaN	NaN	NaN	NaN	NaN	NaN	NaN	NaN
	NaN	NaN	NaN	NaN	NaN	NaN	NaN	NaN	NaN	NaN	NaN	NaN	NaN	NaN	NaN	NaN	NaN	NaN	NaN	NaN	NaN	NaN	NaN	NaN	NaN	NaN	NaN	NaN	NaN	NaN	NaN	NaN	NaN	NaN	NaN	NaN	NaN	NaN	NaN	NaN	NaN	NaN	NaN	NaN	NaN	NaN	NaN	NaN	NaN
	NaN	NaN	NaN	NaN	NaN	NaN	NaN	NaN	NaN	NaN	NaN	NaN	NaN	NaN	NaN	NaN	NaN	NaN	NaN	NaN	NaN	NaN	NaN	NaN	NaN	NaN	NaN	NaN	NaN	NaN	NaN	NaN	NaN	NaN	NaN	NaN	NaN	NaN	NaN	NaN	NaN	NaN	NaN	NaN	NaN	NaN	NaN	NaN	NaN
	NaN	NaN	NaN	NaN	NaN	NaN	NaN	NaN	NaN	NaN	NaN	NaN	NaN	NaN	NaN	NaN	NaN	NaN	NaN	NaN	NaN	NaN	NaN	NaN	NaN	NaN	NaN	NaN	NaN	NaN	NaN	NaN	NaN	NaN	NaN	NaN	NaN	NaN	NaN	NaN	NaN	NaN	NaN	NaN	NaN	NaN	NaN	NaN	NaN
	NaN	NaN	NaN	NaN	NaN	NaN	NaN	NaN	NaN	NaN	NaN	NaN	NaN	NaN	NaN	NaN	NaN	NaN	NaN	NaN	NaN	NaN	NaN	NaN	NaN	NaN	NaN	NaN	NaN	NaN	NaN	NaN	NaN	NaN	NaN	NaN	NaN	NaN	NaN	NaN	NaN	NaN	NaN	NaN	NaN	NaN	NaN	NaN	NaN
	NaN	NaN	NaN	NaN	NaN	NaN	NaN	NaN	NaN	NaN	NaN	NaN	NaN	NaN	NaN	NaN	NaN	NaN	NaN	NaN	NaN	NaN	NaN	NaN	NaN	NaN	NaN	NaN	NaN	NaN	NaN	NaN	NaN	NaN	NaN	NaN	NaN	NaN	NaN	NaN	NaN	NaN	NaN	NaN	NaN	NaN	NaN	NaN	NaN
	NaN	NaN	NaN	NaN	NaN	NaN	NaN	NaN	NaN	NaN	NaN	NaN	NaN	NaN	NaN	NaN	NaN	NaN	NaN	NaN	NaN	NaN	NaN	NaN	NaN	NaN	NaN	NaN	NaN	NaN	NaN	NaN	NaN	NaN	NaN	NaN	NaN	NaN	NaN	NaN	NaN	NaN	NaN	NaN	NaN	NaN	NaN	NaN	NaN
	NaN	NaN	NaN	NaN	NaN	NaN	NaN	NaN	NaN	NaN	NaN	NaN	NaN	NaN	NaN	NaN	NaN	NaN	NaN	NaN	NaN	NaN	NaN	NaN	NaN	NaN	NaN	NaN	NaN	NaN	NaN	NaN	NaN	NaN	NaN	NaN	NaN	NaN	NaN	NaN	NaN	NaN	NaN	NaN	NaN	NaN	NaN	NaN	NaN
	NaN	NaN	NaN	NaN	NaN	NaN	NaN	NaN	NaN	NaN	NaN	NaN	NaN	NaN	NaN	NaN	NaN	NaN	NaN	NaN	NaN	NaN	NaN	NaN	NaN	NaN	NaN	NaN	NaN	NaN	NaN	NaN	NaN	NaN	NaN	NaN	NaN	NaN	NaN	NaN	NaN	NaN	NaN	NaN	NaN	NaN	NaN	NaN	NaN
	NaN	NaN	NaN	NaN	NaN	NaN	NaN	NaN	NaN	NaN	NaN	NaN	NaN	NaN	NaN	NaN	NaN	NaN	NaN	NaN	NaN	NaN	NaN	NaN	NaN	NaN	NaN	NaN	NaN	NaN	NaN	NaN	NaN	NaN	NaN	NaN	NaN	NaN	NaN	NaN	NaN	NaN	NaN	NaN	NaN	NaN	NaN	NaN	NaN
	NaN	NaN	NaN	NaN	NaN	NaN	NaN	NaN	NaN	NaN	NaN	NaN	NaN	NaN	NaN	NaN	NaN	NaN	NaN	NaN	NaN	NaN	NaN	NaN	NaN	NaN	NaN	NaN	NaN	NaN	NaN	NaN	NaN	NaN	NaN	NaN	NaN	NaN	NaN	NaN	NaN	NaN	NaN	NaN	NaN	NaN	NaN	NaN	NaN
	NaN	NaN	NaN	NaN	NaN	NaN	NaN	NaN	NaN	NaN	NaN	NaN	NaN	NaN	NaN	NaN	NaN	NaN	NaN	NaN	NaN	NaN	NaN	NaN	NaN	NaN	NaN	NaN	NaN	NaN	NaN	NaN	NaN	NaN	NaN	NaN	NaN	NaN	NaN	NaN	NaN	NaN	NaN	NaN	NaN	NaN	NaN	NaN	NaN
	NaN	NaN	NaN	NaN	NaN	NaN	NaN	NaN	NaN	NaN	NaN	NaN	NaN	NaN	NaN	NaN	NaN	NaN	NaN	NaN	NaN	NaN	NaN	NaN	NaN	NaN	NaN	NaN	NaN	NaN	NaN	NaN	NaN	NaN	NaN	NaN	NaN	NaN	NaN	NaN	NaN	NaN	NaN	NaN	NaN	NaN	NaN	NaN	NaN
	NaN	NaN	NaN	NaN	NaN	NaN	NaN	NaN	NaN	NaN	NaN	NaN	NaN	NaN	NaN	NaN	NaN	NaN	NaN	NaN	NaN	NaN	NaN	NaN	NaN	NaN	NaN	NaN	NaN	NaN	NaN	NaN	NaN	NaN	NaN	NaN	NaN	NaN	NaN	NaN	NaN	NaN	NaN	NaN	NaN	NaN	NaN	NaN	NaN
	NaN	NaN	NaN	NaN	NaN	NaN	NaN	NaN	NaN	NaN	NaN	NaN	NaN	NaN	NaN	NaN	NaN	NaN	NaN	NaN	NaN	NaN	NaN	NaN	NaN	NaN	NaN	NaN	NaN	NaN	NaN	NaN	NaN	NaN	NaN	NaN	NaN	NaN	NaN	NaN	NaN	NaN	NaN	NaN	NaN	NaN	NaN	NaN	NaN
	NaN	NaN	NaN	NaN	NaN	NaN	NaN	NaN	NaN	NaN	NaN	NaN	NaN	NaN	NaN	NaN	NaN	NaN	NaN	NaN	NaN	NaN	NaN	NaN	NaN	NaN	NaN	NaN	NaN	NaN	NaN	NaN	NaN	NaN	NaN	NaN	NaN	NaN	NaN	NaN	NaN	NaN	NaN	NaN	NaN	NaN	NaN	NaN	NaN
	NaN	NaN	NaN	NaN	NaN	NaN	NaN	NaN	NaN	NaN	NaN	NaN	NaN	NaN	NaN	NaN	NaN	NaN	NaN	NaN	NaN	NaN	NaN	NaN	NaN	NaN	NaN	NaN	NaN	NaN	NaN	NaN	NaN	NaN	NaN	NaN	NaN	NaN	NaN	NaN	NaN	NaN	NaN	NaN	NaN	NaN	NaN	NaN	NaN
	NaN	NaN	NaN	NaN	NaN	NaN	NaN	NaN	NaN	NaN	NaN	NaN	NaN	NaN	NaN	NaN	NaN	NaN	NaN	NaN	NaN	NaN	NaN	NaN	NaN	NaN	NaN	NaN	NaN	NaN	NaN	NaN	NaN	NaN	NaN	NaN	NaN	NaN	NaN	NaN	NaN	NaN	NaN	NaN	NaN	NaN	NaN	NaN	NaN
	NaN	NaN	NaN	NaN	NaN	NaN	NaN	NaN	NaN	NaN	NaN	NaN	NaN	NaN	NaN	NaN	NaN	NaN	NaN	NaN	NaN	NaN	NaN	NaN	NaN	NaN	NaN	NaN	NaN	NaN	NaN	NaN	NaN	NaN	NaN	NaN	NaN	NaN	NaN	NaN	NaN	NaN	NaN	NaN	NaN	NaN	NaN	NaN	NaN
	NaN	NaN	NaN	NaN	NaN	NaN	NaN	NaN	NaN	NaN	NaN	NaN	NaN	NaN	NaN	NaN	NaN	NaN	NaN	NaN	NaN	NaN	NaN	NaN	NaN	NaN	NaN	NaN	NaN	NaN	NaN	NaN	NaN	NaN	NaN	NaN	NaN	NaN	NaN	NaN	NaN	NaN	NaN	NaN	NaN	NaN	NaN	NaN	NaN
	NaN	NaN	NaN	NaN	NaN	NaN	NaN	NaN	NaN	NaN	NaN	NaN	NaN	NaN	NaN	NaN	NaN	NaN	NaN	NaN	NaN	NaN	NaN	NaN	NaN	NaN	NaN	NaN	NaN	NaN	NaN	NaN	NaN	NaN	NaN	NaN	NaN	NaN	NaN	NaN	NaN	NaN	NaN	NaN	NaN	NaN	NaN	NaN	NaN
	NaN	NaN	NaN	NaN	NaN	NaN	NaN	NaN	NaN	NaN	NaN	NaN	NaN	NaN	NaN	NaN	NaN	NaN	NaN	NaN	NaN	NaN	NaN	NaN	NaN	NaN	NaN	NaN	NaN	NaN	NaN	NaN	NaN	NaN	NaN	NaN	NaN	NaN	NaN	NaN	NaN	NaN	NaN	NaN	NaN	NaN	NaN	NaN	NaN
	NaN	NaN	NaN	NaN	NaN	NaN	NaN	NaN	NaN	NaN	NaN	NaN	NaN	NaN	NaN	NaN	NaN	NaN	NaN	NaN	NaN	NaN	NaN	NaN	NaN	NaN	NaN	NaN	NaN	NaN	NaN	NaN	NaN	NaN	NaN	NaN	NaN	NaN	NaN	NaN	NaN	NaN	NaN	NaN	NaN	NaN	NaN	NaN	NaN
	NaN	NaN	NaN	NaN	NaN	NaN	NaN	NaN	NaN	NaN	NaN	NaN	NaN	NaN	NaN	NaN	NaN	NaN	NaN	NaN	NaN	NaN	NaN	NaN	NaN	NaN	NaN	NaN	NaN	NaN	NaN	NaN	NaN	NaN	NaN	NaN	NaN	NaN	NaN	NaN	NaN	NaN	NaN	NaN	NaN	NaN	NaN	NaN	NaN
	NaN	NaN	NaN	NaN	NaN	NaN	NaN	NaN	NaN	NaN	NaN	NaN	NaN	NaN	NaN	NaN	NaN	NaN	NaN	NaN	NaN	NaN	NaN	NaN	NaN	NaN	NaN	NaN	NaN	NaN	NaN	NaN	NaN	NaN	NaN	NaN	NaN	NaN	NaN	NaN	NaN	NaN	NaN	NaN	NaN	NaN	NaN	NaN	NaN
	NaN	NaN	NaN	NaN	NaN	NaN	NaN	NaN	NaN	NaN	NaN	NaN	NaN	NaN	NaN	NaN	NaN	NaN	NaN	NaN	NaN	NaN	NaN	NaN	NaN	NaN	NaN	NaN	NaN	NaN	NaN	NaN	NaN	NaN	NaN	NaN	NaN	NaN	NaN	NaN	NaN	NaN	NaN	NaN	NaN	NaN	NaN	NaN	NaN
	NaN	NaN	NaN	NaN	NaN	NaN	NaN	NaN	NaN	NaN	NaN	NaN	NaN	NaN	NaN	NaN	NaN	NaN	NaN	NaN	NaN	NaN	NaN	NaN	NaN	NaN	NaN	NaN	NaN	NaN	NaN	NaN	NaN	NaN	NaN	NaN	NaN	NaN	NaN	NaN	NaN	NaN	NaN	NaN	NaN	NaN	NaN	NaN	NaN
	NaN	NaN	NaN	NaN	NaN	NaN	NaN	NaN	NaN	NaN	NaN	NaN	NaN	NaN	NaN	NaN	NaN	NaN	NaN	NaN	NaN	NaN	NaN	NaN	NaN	NaN	NaN	NaN	NaN	NaN	NaN	NaN	NaN	NaN	NaN	NaN	NaN	NaN	NaN	NaN	NaN	NaN	NaN	NaN	NaN	NaN	NaN	NaN	NaN
	NaN	NaN	NaN	NaN	NaN	NaN	NaN	NaN	NaN	NaN	NaN	NaN	NaN	NaN	NaN	NaN	NaN	NaN	NaN	NaN	NaN	NaN	NaN	NaN	NaN	NaN	NaN	NaN	NaN	NaN	NaN	NaN	NaN	NaN	NaN	NaN	NaN	NaN	NaN	NaN	NaN	NaN	NaN	NaN	NaN	NaN	NaN	NaN	NaN
	NaN	NaN	NaN	NaN	NaN	NaN	NaN	NaN	NaN	NaN	NaN	NaN	NaN	NaN	NaN	NaN	NaN	NaN	NaN	NaN	NaN	NaN	NaN	NaN	NaN	NaN	NaN	NaN	NaN	NaN	NaN	NaN	NaN	NaN	NaN	NaN	NaN	NaN	NaN	NaN	NaN	NaN	NaN	NaN	NaN	NaN	NaN	NaN	NaN
	NaN	NaN	NaN	NaN	NaN	NaN	NaN	NaN	NaN	NaN	NaN	NaN	NaN	NaN	NaN	NaN	NaN	NaN	NaN	NaN	NaN	NaN	NaN	NaN	NaN	NaN	NaN	NaN	NaN	NaN	NaN	NaN	NaN	NaN	NaN	NaN	NaN	NaN	NaN	NaN	NaN	NaN	NaN	NaN	NaN	NaN	NaN	NaN	NaN
	NaN	NaN	NaN	NaN	NaN	NaN	NaN	NaN	NaN	NaN	NaN	NaN	NaN	NaN	NaN	NaN	NaN	NaN	NaN	NaN	NaN	NaN	NaN	NaN	NaN	NaN	NaN	NaN	NaN	NaN	NaN	NaN	NaN	NaN	NaN	NaN	NaN	NaN	NaN	NaN	NaN	NaN	NaN	NaN	NaN	NaN	NaN	NaN	NaN
	NaN	NaN	NaN	NaN	NaN	NaN	NaN	NaN	NaN	NaN	NaN	NaN	NaN	NaN	NaN	NaN	NaN	NaN	NaN	NaN	NaN	NaN	NaN	NaN	NaN	NaN	NaN	NaN	NaN	NaN	NaN	NaN	NaN	NaN	NaN	NaN	NaN	NaN	NaN	NaN	NaN	NaN	NaN	NaN	NaN	NaN	NaN	NaN	NaN
	NaN	NaN	NaN	NaN	NaN	NaN	NaN	NaN	NaN	NaN	NaN	NaN	NaN	NaN	NaN	NaN	NaN	NaN	NaN	NaN	NaN	NaN	NaN	NaN	NaN	NaN	NaN	NaN	NaN	NaN	NaN	NaN	NaN	NaN	NaN	NaN	NaN	NaN	NaN	NaN	NaN	NaN	NaN	NaN	NaN	NaN	NaN	NaN	NaN
	NaN	NaN	NaN	NaN	NaN	NaN	NaN	NaN	NaN	NaN	NaN	NaN	NaN	NaN	NaN	NaN	NaN	NaN	NaN	NaN	NaN	NaN	NaN	NaN	NaN	NaN	NaN	NaN	NaN	NaN	NaN	NaN	NaN	NaN	NaN	NaN	NaN	NaN	NaN	NaN	NaN	NaN	NaN	NaN	NaN	NaN	NaN	NaN	NaN
	NaN	NaN	NaN	NaN	NaN	NaN	NaN	NaN	NaN	NaN	NaN	NaN	NaN	NaN	NaN	NaN	NaN	NaN	NaN	NaN	NaN	NaN	NaN	NaN	NaN	NaN	NaN	NaN	NaN	NaN	NaN	NaN	NaN	NaN	NaN	NaN	NaN	NaN	NaN	NaN	NaN	NaN	NaN	NaN	NaN	NaN	NaN	NaN	NaN
	NaN	NaN	NaN	NaN	NaN	NaN	NaN	NaN	NaN	NaN	NaN	NaN	NaN	NaN	NaN	NaN	NaN	NaN	NaN	NaN	NaN	NaN	NaN	NaN	NaN	NaN	NaN	NaN	NaN	NaN	NaN	NaN	NaN	NaN	NaN	NaN	NaN	NaN	NaN	NaN	NaN	NaN	NaN	NaN	NaN	NaN	NaN	NaN	NaN
	NaN	NaN	NaN	NaN	NaN	NaN	NaN	NaN	NaN	NaN	NaN	NaN	NaN	NaN	NaN	NaN	NaN	NaN	NaN	NaN	NaN	NaN	NaN	NaN	NaN	NaN	NaN	NaN	NaN	NaN	NaN	NaN	NaN	NaN	NaN	NaN	NaN	NaN	NaN	NaN	NaN	NaN	NaN	NaN	NaN	NaN	NaN	NaN	NaN
	NaN	NaN	NaN	NaN	NaN	NaN	NaN	NaN	NaN	NaN	NaN	NaN	NaN	NaN	NaN	NaN	NaN	NaN	NaN	NaN	NaN	NaN	NaN	NaN	NaN	NaN	NaN	NaN	NaN	NaN	NaN	NaN	NaN	NaN	NaN	NaN	NaN	NaN	NaN	NaN	NaN	NaN	NaN	NaN	NaN	NaN	NaN	NaN	NaN
	NaN	NaN	NaN	NaN	NaN	NaN	NaN	NaN	NaN	NaN	NaN	NaN	NaN	NaN	NaN	NaN	NaN	NaN	NaN	NaN	NaN	NaN	NaN	NaN	NaN	NaN	NaN	NaN	NaN	NaN	NaN	NaN	NaN	NaN	NaN	NaN	NaN	NaN	NaN	NaN	NaN	NaN	NaN	NaN	NaN	NaN	NaN	NaN	NaN
	NaN	NaN	NaN	NaN	NaN	NaN	NaN	NaN	NaN	NaN	NaN	NaN	NaN	NaN	NaN	NaN	NaN	NaN	NaN	NaN	NaN	NaN	NaN	NaN	NaN	NaN	NaN	NaN	NaN	NaN	NaN	NaN	NaN	NaN	NaN	NaN	NaN	NaN	NaN	NaN	NaN	NaN	NaN	NaN	NaN	NaN	NaN	NaN	NaN
	NaN	NaN	NaN	NaN	NaN	NaN	NaN	NaN	NaN	NaN	NaN	NaN	NaN	NaN	NaN	NaN	NaN	NaN	NaN	NaN	NaN	NaN	NaN	NaN	NaN	NaN	NaN	NaN	NaN	NaN	NaN	NaN	NaN	NaN	NaN	NaN	NaN	NaN	NaN	NaN	NaN	NaN	NaN	NaN	NaN	NaN	NaN	NaN	NaN
	NaN	NaN	NaN	NaN	NaN	NaN	NaN	NaN	NaN	NaN	NaN	NaN	NaN	NaN	NaN	NaN	NaN	NaN	NaN	NaN	NaN	NaN	NaN	NaN	NaN	NaN	NaN	NaN	NaN	NaN	NaN	NaN	NaN	NaN	NaN	NaN	NaN	NaN	NaN	NaN	NaN	NaN	NaN	NaN	NaN	NaN	NaN	NaN	NaN
	NaN	NaN	NaN	NaN	NaN	NaN	NaN	NaN	NaN	NaN	NaN	NaN	NaN	NaN	NaN	NaN	NaN	NaN	NaN	NaN	NaN	NaN	NaN	NaN	NaN	NaN	NaN	NaN	NaN	NaN	NaN	NaN	NaN	NaN	NaN	NaN	NaN	NaN	NaN	NaN	NaN	NaN	NaN	NaN	NaN	NaN	NaN	NaN	NaN
	NaN	NaN	NaN	NaN	NaN	NaN	NaN	NaN	NaN	NaN	NaN	NaN	NaN	NaN	NaN	NaN	NaN	NaN	NaN	NaN	NaN	NaN	NaN	NaN	NaN	NaN	NaN	NaN	NaN	NaN	NaN	NaN	NaN	NaN	NaN	NaN	NaN	NaN	NaN	NaN	NaN	NaN	NaN	NaN	NaN	NaN	NaN	NaN	NaN
	NaN	NaN	NaN	NaN	NaN	NaN	NaN	NaN	NaN	NaN	NaN	NaN	NaN	NaN	NaN	NaN	NaN	NaN	NaN	NaN	NaN	NaN	NaN	NaN	NaN	NaN	NaN	NaN	NaN	NaN	NaN	NaN	NaN	NaN	NaN	NaN	NaN	NaN	NaN	NaN	NaN	NaN	NaN	NaN	NaN	NaN	NaN	NaN	NaN
	NaN	NaN	NaN	NaN	NaN	NaN	NaN	NaN	NaN	NaN	NaN	NaN	NaN	NaN	NaN	NaN	NaN	NaN	NaN	NaN	NaN	NaN	NaN	NaN	NaN	NaN	NaN	NaN	NaN	NaN	NaN	NaN	NaN	NaN	NaN	NaN	NaN	NaN	NaN	NaN	NaN	NaN	NaN	NaN	NaN	NaN	NaN	NaN	NaN
	NaN	NaN	NaN	NaN	NaN	NaN	NaN	NaN	NaN	NaN	NaN	NaN	NaN	NaN	NaN	NaN	NaN	NaN	NaN	NaN	NaN	NaN	NaN	NaN	NaN	NaN	NaN	NaN	NaN	NaN	NaN	NaN	NaN	NaN	NaN	NaN	NaN	NaN	NaN	NaN	NaN	NaN	NaN	NaN	NaN	NaN	NaN	NaN	NaN
	NaN	NaN	NaN	NaN	NaN	NaN	NaN	NaN	NaN	NaN	NaN	NaN	NaN	NaN	NaN	NaN	NaN	NaN	NaN	NaN	NaN	NaN	NaN	NaN	NaN	NaN	NaN	NaN	NaN	NaN	NaN	NaN	NaN	NaN	NaN	NaN	NaN	NaN	NaN	NaN	NaN	NaN	NaN	NaN	NaN	NaN	NaN	NaN	NaN
	NaN	NaN	NaN	NaN	NaN	NaN	NaN	NaN	NaN	NaN	NaN	NaN	NaN	NaN	NaN	NaN	NaN	NaN	NaN	NaN	NaN	NaN	NaN	NaN	NaN	NaN	NaN	NaN	NaN	NaN	NaN	NaN	NaN	NaN	NaN	NaN	NaN	NaN	NaN	NaN	NaN	NaN	NaN	NaN	NaN	NaN	NaN	NaN	NaN
	NaN	NaN	NaN	NaN	NaN	NaN	NaN	NaN	NaN	NaN	NaN	NaN	NaN	NaN	NaN	NaN	NaN	NaN	NaN	NaN	NaN	NaN	NaN	NaN	NaN	NaN	NaN	NaN	NaN	NaN	NaN	NaN	NaN	NaN	NaN	NaN	NaN	NaN	NaN	NaN	NaN	NaN	NaN	NaN	NaN	NaN	NaN	NaN	NaN
	NaN	NaN	NaN	NaN	NaN	NaN	NaN	NaN	NaN	NaN	NaN	NaN	NaN	NaN	NaN	NaN	NaN	NaN	NaN	NaN	NaN	NaN	NaN	NaN	NaN	NaN	NaN	NaN	NaN	NaN	NaN	NaN	NaN	NaN	NaN	NaN	NaN	NaN	NaN	NaN	NaN	NaN	NaN	NaN	NaN	NaN	NaN	NaN	NaN
	NaN	NaN	NaN	NaN	NaN	NaN	NaN	NaN	NaN	NaN	NaN	NaN	NaN	NaN	NaN	NaN	NaN	NaN	NaN	NaN	NaN	NaN	NaN	NaN	NaN	NaN	NaN	NaN	NaN	NaN	NaN	NaN	NaN	NaN	NaN	NaN	NaN	NaN	NaN	NaN	NaN	NaN	NaN	NaN	NaN	NaN	NaN	NaN	NaN
	NaN	NaN	NaN	NaN	NaN	NaN	NaN	NaN	NaN	NaN	NaN	NaN	NaN	NaN	NaN	NaN	NaN	NaN	NaN	NaN	NaN	NaN	NaN	NaN	NaN	NaN	NaN	NaN	NaN	NaN	NaN	NaN	NaN	NaN	NaN	NaN	NaN	NaN	NaN	NaN	NaN	NaN	NaN	NaN	NaN	NaN	NaN	NaN	NaN
	NaN	NaN	NaN	NaN	NaN	NaN	NaN	NaN	NaN	NaN	NaN	NaN	NaN	NaN	NaN	NaN	NaN	NaN	NaN	NaN	NaN	NaN	NaN	NaN	NaN	NaN	NaN	NaN	NaN	NaN	NaN	NaN	NaN	NaN	NaN	NaN	NaN	NaN	NaN	NaN	NaN	NaN	NaN	NaN	NaN	NaN	NaN	NaN	NaN
	NaN	NaN	NaN	NaN	NaN	NaN	NaN	NaN	NaN	NaN	NaN	NaN	NaN	NaN	NaN	NaN	NaN	NaN	NaN	NaN	NaN	NaN	NaN	NaN	NaN	NaN	NaN	NaN	NaN	NaN	NaN	NaN	NaN	NaN	NaN	NaN	NaN	NaN	NaN	NaN	NaN	NaN	NaN	NaN	NaN	NaN	NaN	NaN	NaN
	NaN	NaN	NaN	NaN	NaN	NaN	NaN	NaN	NaN	NaN	NaN	NaN	NaN	NaN	NaN	NaN	NaN	NaN	NaN	NaN	NaN	NaN	NaN	NaN	NaN	NaN	NaN	NaN	NaN	NaN	NaN	NaN	NaN	NaN	NaN	NaN	NaN	NaN	NaN	NaN	NaN	NaN	NaN	NaN	NaN	NaN	NaN	NaN	NaN
	NaN	NaN	NaN	NaN	NaN	NaN	NaN	NaN	NaN	NaN	NaN	NaN	NaN	NaN	NaN	NaN	NaN	NaN	NaN	NaN	NaN	NaN	NaN	NaN	NaN	NaN	NaN	NaN	NaN	NaN	NaN	NaN	NaN	NaN	NaN	NaN	NaN	NaN	NaN	NaN	NaN	NaN	NaN	NaN	NaN	NaN	NaN	NaN	NaN
	NaN	NaN	NaN	NaN	NaN	NaN	NaN	NaN	NaN	NaN	NaN	NaN	NaN	NaN	NaN	NaN	NaN	NaN	NaN	NaN	NaN	NaN	NaN	NaN	NaN	NaN	NaN	NaN	NaN	NaN	NaN	NaN	NaN	NaN	NaN	NaN	NaN	NaN	NaN	NaN	NaN	NaN	NaN	NaN	NaN	NaN	NaN	NaN	NaN
	NaN	NaN	NaN	NaN	NaN	NaN	NaN	NaN	NaN	NaN	NaN	NaN	NaN	NaN	NaN	NaN	NaN	NaN	NaN	NaN	NaN	NaN	NaN	NaN	NaN	NaN	NaN	NaN	NaN	NaN	NaN	NaN	NaN	NaN	NaN	NaN	NaN	NaN	NaN	NaN	NaN	NaN	NaN	NaN	NaN	NaN	NaN	NaN	NaN
	NaN	NaN	NaN	NaN	NaN	NaN	NaN	NaN	NaN	NaN	NaN	NaN	NaN	NaN	NaN	NaN	NaN	NaN	NaN	NaN	NaN	NaN	NaN	NaN	NaN	NaN	NaN	NaN	NaN	NaN	NaN	NaN	NaN	NaN	NaN	NaN	NaN	NaN	NaN	NaN	NaN	NaN	NaN	NaN	NaN	NaN	NaN	NaN	NaN
	NaN	NaN	NaN	NaN	NaN	NaN	NaN	NaN	NaN	NaN	NaN	NaN	NaN	NaN	NaN	NaN	NaN	NaN	NaN	NaN	NaN	NaN	NaN	NaN	NaN	NaN	NaN	NaN	NaN	NaN	NaN	NaN	NaN	NaN	NaN	NaN	NaN	NaN	NaN	NaN	NaN	NaN	NaN	NaN	NaN	NaN	NaN	NaN	NaN
	NaN	NaN	NaN	NaN	NaN	NaN	NaN	NaN	NaN	NaN	NaN	NaN	NaN	NaN	NaN	NaN	NaN	NaN	NaN	NaN	NaN	NaN	NaN	NaN	NaN	NaN	NaN	NaN	NaN	NaN	NaN	NaN	NaN	NaN	NaN	NaN	NaN	NaN	NaN	NaN	NaN	NaN	NaN	NaN	NaN	NaN	NaN	NaN	NaN
	NaN	NaN	NaN	NaN	NaN	NaN	NaN	NaN	NaN	NaN	NaN	NaN	NaN	NaN	NaN	NaN	NaN	NaN	NaN	NaN	NaN	NaN	NaN	NaN	NaN	NaN	NaN	NaN	NaN	NaN	NaN	NaN	NaN	NaN	NaN	NaN	NaN	NaN	NaN	NaN	NaN	NaN	NaN	NaN	NaN	NaN	NaN	NaN	NaN
	NaN	NaN	NaN	NaN	NaN	NaN	NaN	NaN	NaN	NaN	NaN	NaN	NaN	NaN	NaN	NaN	NaN	NaN	NaN	NaN	NaN	NaN	NaN	NaN	NaN	NaN	NaN	NaN	NaN	NaN	NaN	NaN	NaN	NaN	NaN	NaN	NaN	NaN	NaN	NaN	NaN	NaN	NaN	NaN	NaN	NaN	NaN	NaN	NaN
	NaN	NaN	NaN	NaN	NaN	NaN	NaN	NaN	NaN	NaN	NaN	NaN	NaN	NaN	NaN	NaN	NaN	NaN	NaN	NaN	NaN	NaN	NaN	NaN	NaN	NaN	NaN	NaN	NaN	NaN	NaN	NaN	NaN	NaN	NaN	NaN	NaN	NaN	NaN	NaN	NaN	NaN	NaN	NaN	NaN	NaN	NaN	NaN	NaN
	NaN	NaN	NaN	NaN	NaN	NaN	NaN	NaN	NaN	NaN	NaN	NaN	NaN	NaN	NaN	NaN	NaN	NaN	NaN	NaN	NaN	NaN	NaN	NaN	NaN	NaN	NaN	NaN	NaN	NaN	NaN	NaN	NaN	NaN	NaN	NaN	NaN	NaN	NaN	NaN	NaN	NaN	NaN	NaN	NaN	NaN	NaN	NaN	NaN
	NaN	NaN	NaN	NaN	NaN	NaN	NaN	NaN	NaN	NaN	NaN	NaN	NaN	NaN	NaN	NaN	NaN	NaN	NaN	NaN	NaN	NaN	NaN	NaN	NaN	NaN	NaN	NaN	NaN	NaN	NaN	NaN	NaN	NaN	NaN	NaN	NaN	NaN	NaN	NaN	NaN	NaN	NaN	NaN	NaN	NaN	NaN	NaN	NaN
	NaN	NaN	NaN	NaN	NaN	NaN	NaN	NaN	NaN	NaN	NaN	NaN	NaN	NaN	NaN	NaN	NaN	NaN	NaN	NaN	NaN	NaN	NaN	NaN	NaN	NaN	NaN	NaN	NaN	NaN	NaN	NaN	NaN	NaN	NaN	NaN	NaN	NaN	NaN	NaN	NaN	NaN	NaN	NaN	NaN	NaN	NaN	NaN	NaN
	NaN	NaN	NaN	NaN	NaN	NaN	NaN	NaN	NaN	NaN	NaN	NaN	NaN	NaN	NaN	NaN	NaN	NaN	NaN	NaN	NaN	NaN	NaN	NaN	NaN	NaN	NaN	NaN	NaN	NaN	NaN	NaN	NaN	NaN	NaN	NaN	NaN	NaN	NaN	NaN	NaN	NaN	NaN	NaN	NaN	NaN	NaN	NaN	NaN
	NaN	NaN	NaN	NaN	NaN	NaN	NaN	NaN	NaN	NaN	NaN	NaN	NaN	NaN	NaN	NaN	NaN	NaN	NaN	NaN	NaN	NaN	NaN	NaN	NaN	NaN	NaN	NaN	NaN	NaN	NaN	NaN	NaN	NaN	NaN	NaN	NaN	NaN	NaN	NaN	NaN	NaN	NaN	NaN	NaN	NaN	NaN	NaN	NaN
	NaN	NaN	NaN	NaN	NaN	NaN	NaN	NaN	NaN	NaN	NaN	NaN	NaN	NaN	NaN	NaN	NaN	NaN	NaN	NaN	NaN	NaN	NaN	NaN	NaN	NaN	NaN	NaN	NaN	NaN	NaN	NaN	NaN	NaN	NaN	NaN	NaN	NaN	NaN	NaN	NaN	NaN	NaN	NaN	NaN	NaN	NaN	NaN	NaN
	NaN	NaN	NaN	NaN	NaN	NaN	NaN	NaN	NaN	NaN	NaN	NaN	NaN	NaN	NaN	NaN	NaN	NaN	NaN	NaN	NaN	NaN	NaN	NaN	NaN	NaN	NaN	NaN	NaN	NaN	NaN	NaN	NaN	NaN	NaN	NaN	NaN	NaN	NaN	NaN	NaN	NaN	NaN	NaN	NaN	NaN	NaN	NaN	NaN
	NaN	NaN	NaN	NaN	NaN	NaN	NaN	NaN	NaN	NaN	NaN	NaN	NaN	NaN	NaN	NaN	NaN	NaN	NaN	NaN	NaN	NaN	NaN	NaN	NaN	NaN	NaN	NaN	NaN	NaN	NaN	NaN	NaN	NaN	NaN	NaN	NaN	NaN	NaN	NaN	NaN	NaN	NaN	NaN	NaN	NaN	NaN	NaN	NaN
	NaN	NaN	NaN	NaN	NaN	NaN	NaN	NaN	NaN	NaN	NaN	NaN	NaN	NaN	NaN	NaN	NaN	NaN	NaN	NaN	NaN	NaN	NaN	NaN	NaN	NaN	NaN	NaN	NaN	NaN	NaN	NaN	NaN	NaN	NaN	NaN	NaN	NaN	NaN	NaN	NaN	NaN	NaN	NaN	NaN	NaN	NaN	NaN	NaN
	NaN	NaN	NaN	NaN	NaN	NaN	NaN	NaN	NaN	NaN	NaN	NaN	NaN	NaN	NaN	NaN	NaN	NaN	NaN	NaN	NaN	NaN	NaN	NaN	NaN	NaN	NaN	NaN	NaN	NaN	NaN	NaN	NaN	NaN	NaN	NaN	NaN	NaN	NaN	NaN	NaN	NaN	NaN	NaN	NaN	NaN	NaN	NaN	NaN
	NaN	NaN	NaN	NaN	NaN	NaN	NaN	NaN	NaN	NaN	NaN	NaN	NaN	NaN	NaN	NaN	NaN	NaN	NaN	NaN	NaN	NaN	NaN	NaN	NaN	NaN	NaN	NaN	NaN	NaN	NaN	NaN	NaN	NaN	NaN	NaN	NaN	NaN	NaN	NaN	NaN	NaN	NaN	NaN	NaN	NaN	NaN	NaN	NaN
	NaN	NaN	NaN	NaN	NaN	NaN	NaN	NaN	NaN	NaN	NaN	NaN	NaN	NaN	NaN	NaN	NaN	NaN	NaN	NaN	NaN	NaN	NaN	NaN	NaN	NaN	NaN	NaN	NaN	NaN	NaN	NaN	NaN	NaN	NaN	NaN	NaN	NaN	NaN	NaN	NaN	NaN	NaN	NaN	NaN	NaN	NaN	NaN	NaN
	NaN	NaN	NaN	NaN	NaN	NaN	NaN	NaN	NaN	NaN	NaN	NaN	NaN	NaN	NaN	NaN	NaN	NaN	NaN	NaN	NaN	NaN	NaN	NaN	NaN	NaN	NaN	NaN	NaN	NaN	NaN	NaN	NaN	NaN	NaN	NaN	NaN	NaN	NaN	NaN	NaN	NaN	NaN	NaN	NaN	NaN	NaN	NaN	NaN
	NaN	NaN	NaN	NaN	NaN	NaN	NaN	NaN	NaN	NaN	NaN	NaN	NaN	NaN	NaN	NaN	NaN	NaN	NaN	NaN	NaN	NaN	NaN	NaN	NaN	NaN	NaN	NaN	NaN	NaN	NaN	NaN	NaN	NaN	NaN	NaN	NaN	NaN	NaN	NaN	NaN	NaN	NaN	NaN	NaN	NaN	NaN	NaN	NaN
	NaN	NaN	NaN	NaN	NaN	NaN	NaN	NaN	NaN	NaN	NaN	NaN	NaN	NaN	NaN	NaN	NaN	NaN	NaN	NaN	NaN	NaN	NaN	NaN	NaN	NaN	NaN	NaN	NaN	NaN	NaN	NaN	NaN	NaN	NaN	NaN	NaN	NaN	NaN	NaN	NaN	NaN	NaN	NaN	NaN	NaN	NaN	NaN	NaN
	NaN	NaN	NaN	NaN	NaN	NaN	NaN	NaN	NaN	NaN	NaN	NaN	NaN	NaN	NaN	NaN	NaN	NaN	NaN	NaN	NaN	NaN	NaN	NaN	NaN	NaN	NaN	NaN	NaN	NaN	NaN	NaN	NaN	NaN	NaN	NaN	NaN	NaN	NaN	NaN	NaN	NaN	NaN	NaN	NaN	NaN	NaN	NaN	NaN
	NaN	NaN	NaN	NaN	NaN	NaN	NaN	NaN	NaN	NaN	NaN	NaN	NaN	NaN	NaN	NaN	NaN	NaN	NaN	NaN	NaN	NaN	NaN	NaN	NaN	NaN	NaN	NaN	NaN	NaN	NaN	NaN	NaN	NaN	NaN	NaN	NaN	NaN	NaN	NaN	NaN	NaN	NaN	NaN	NaN	NaN	NaN	NaN	NaN
	NaN	NaN	NaN	NaN	NaN	NaN	NaN	NaN	NaN	NaN	NaN	NaN	NaN	NaN	NaN	NaN	NaN	NaN	NaN	NaN	NaN	NaN	NaN	NaN	NaN	NaN	NaN	NaN	NaN	NaN	NaN	NaN	NaN	NaN	NaN	NaN	NaN	NaN	NaN	NaN	NaN	NaN	NaN	NaN	NaN	NaN	NaN	NaN	NaN
	NaN	NaN	NaN	NaN	NaN	NaN	NaN	NaN	NaN	NaN	NaN	NaN	NaN	NaN	NaN	NaN	NaN	NaN	NaN	NaN	NaN	NaN	NaN	NaN	NaN	NaN	NaN	NaN	NaN	NaN	NaN	NaN	NaN	NaN	NaN	NaN	NaN	NaN	NaN	NaN	NaN	NaN	NaN	NaN	NaN	NaN	NaN	NaN	NaN
	NaN	NaN	NaN	NaN	NaN	NaN	NaN	NaN	NaN	NaN	NaN	NaN	NaN	NaN	NaN	NaN	NaN	NaN	NaN	NaN	NaN	NaN	NaN	NaN	NaN	NaN	NaN	NaN	NaN	NaN	NaN	NaN	NaN	NaN	NaN	NaN	NaN	NaN	NaN	NaN	NaN	NaN	NaN	NaN	NaN	NaN	NaN	NaN	NaN
	NaN	NaN	NaN	NaN	NaN	NaN	NaN	NaN	NaN	NaN	NaN	NaN	NaN	NaN	NaN	NaN	NaN	NaN	NaN	NaN	NaN	NaN	NaN	NaN	NaN	NaN	NaN	NaN	NaN	NaN	NaN	NaN	NaN	NaN	NaN	NaN	NaN	NaN	NaN	NaN	NaN	NaN	NaN	NaN	NaN	NaN	NaN	NaN	NaN
	NaN	NaN	NaN	NaN	NaN	NaN	NaN	NaN	NaN	NaN	NaN	NaN	NaN	NaN	NaN	NaN	NaN	NaN	NaN	NaN	NaN	NaN	NaN	NaN	NaN	NaN	NaN	NaN	NaN	NaN	NaN	NaN	NaN	NaN	NaN	NaN	NaN	NaN	NaN	NaN	NaN	NaN	NaN	NaN	NaN	NaN	NaN	NaN	NaN
	NaN	NaN	NaN	NaN	NaN	NaN	NaN	NaN	NaN	NaN	NaN	NaN	NaN	NaN	NaN	NaN	NaN	NaN	NaN	NaN	NaN	NaN	NaN	NaN	NaN	NaN	NaN	NaN	NaN	NaN	NaN	NaN	NaN	NaN	NaN	NaN	NaN	NaN	NaN	NaN	NaN	NaN	NaN	NaN	NaN	NaN	NaN	NaN	NaN
	NaN	NaN	NaN	NaN	NaN	NaN	NaN	NaN	NaN	NaN	NaN	NaN	NaN	NaN	NaN	NaN	NaN	NaN	NaN	NaN	NaN	NaN	NaN	NaN	NaN	NaN	NaN	NaN	NaN	NaN	NaN	NaN	NaN	NaN	NaN	NaN	NaN	NaN	NaN	NaN	NaN	NaN	NaN	NaN	NaN	NaN	NaN	NaN	NaN
	NaN	NaN	NaN	NaN	NaN	NaN	NaN	NaN	NaN	NaN	NaN	NaN	NaN	NaN	NaN	NaN	NaN	NaN	NaN	NaN	NaN	NaN	NaN	NaN	NaN	NaN	NaN	NaN	NaN	NaN	NaN	NaN	NaN	NaN	NaN	NaN	NaN	NaN	NaN	NaN	NaN	NaN	NaN	NaN	NaN	NaN	NaN	NaN	NaN
	NaN	NaN	NaN	NaN	NaN	NaN	NaN	NaN	NaN	NaN	NaN	NaN	NaN	NaN	NaN	NaN	NaN	NaN	NaN	NaN	NaN	NaN	NaN	NaN	NaN	NaN	NaN	NaN	NaN	NaN	NaN	NaN	NaN	NaN	NaN	NaN	NaN	NaN	NaN	NaN	NaN	NaN	NaN	NaN	NaN	NaN	NaN	NaN	NaN
	NaN	NaN	NaN	NaN	NaN	NaN	NaN	NaN	NaN	NaN	NaN	NaN	NaN	NaN	NaN	NaN	NaN	NaN	NaN	NaN	NaN	NaN	NaN	NaN	NaN	NaN	NaN	NaN	NaN	NaN	NaN	NaN	NaN	NaN	NaN	NaN	NaN	NaN	NaN	NaN	NaN	NaN	NaN	NaN	NaN	NaN	NaN	NaN	NaN
	NaN	NaN	NaN	NaN	NaN	NaN	NaN	NaN	NaN	NaN	NaN	NaN	NaN	NaN	NaN	NaN	NaN	NaN	NaN	NaN	NaN	NaN	NaN	NaN	NaN	NaN	NaN	NaN	NaN	NaN	NaN	NaN	NaN	NaN	NaN	NaN	NaN	NaN	NaN	NaN	NaN	NaN	NaN	NaN	NaN	NaN	NaN	NaN	NaN
	NaN	NaN	NaN	NaN	NaN	NaN	NaN	NaN	NaN	NaN	NaN	NaN	NaN	NaN	NaN	NaN	NaN	NaN	NaN	NaN	NaN	NaN	NaN	NaN	NaN	NaN	NaN	NaN	NaN	NaN	NaN	NaN	NaN	NaN	NaN	NaN	NaN	NaN	NaN	NaN	NaN	NaN	NaN	NaN	NaN	NaN	NaN	NaN	NaN
	NaN	NaN	NaN	NaN	NaN	NaN	NaN	NaN	NaN	NaN	NaN	NaN	NaN	NaN	NaN	NaN	NaN	NaN	NaN	NaN	NaN	NaN	NaN	NaN	NaN	NaN	NaN	NaN	NaN	NaN	NaN	NaN	NaN	NaN	NaN	NaN	NaN	NaN	NaN	NaN	NaN	NaN	NaN	NaN	NaN	NaN	NaN	NaN	NaN
	NaN	NaN	NaN	NaN	NaN	NaN	NaN	NaN	NaN	NaN	NaN	NaN	NaN	NaN	NaN	NaN	NaN	NaN	NaN	NaN	NaN	NaN	NaN	NaN	NaN	NaN	NaN	NaN	NaN	NaN	NaN	NaN	NaN	NaN	NaN	NaN	NaN	NaN	NaN	NaN	NaN	NaN	NaN	NaN	NaN	NaN	NaN	NaN	NaN
	NaN	NaN	NaN	NaN	NaN	NaN	NaN	NaN	NaN	NaN	NaN	NaN	NaN	NaN	NaN	NaN	NaN	NaN	NaN	NaN	NaN	NaN	NaN	NaN	NaN	NaN	NaN	NaN	NaN	NaN	NaN	NaN	NaN	NaN	NaN	NaN	NaN	NaN	NaN	NaN	NaN	NaN	NaN	NaN	NaN	NaN	NaN	NaN	NaN
	NaN	NaN	NaN	NaN	NaN	NaN	NaN	NaN	NaN	NaN	NaN	NaN	NaN	NaN	NaN	NaN	NaN	NaN	NaN	NaN	NaN	NaN	NaN	NaN	NaN	NaN	NaN	NaN	NaN	NaN	NaN	NaN	NaN	NaN	NaN	NaN	NaN	NaN	NaN	NaN	NaN	NaN	NaN	NaN	NaN	NaN	NaN	NaN	NaN
	NaN	NaN	NaN	NaN	NaN	NaN	NaN	NaN	NaN	NaN	NaN	NaN	NaN	NaN	NaN	NaN	NaN	NaN	NaN	NaN	NaN	NaN	NaN	NaN	NaN	NaN	NaN	NaN	NaN	NaN	NaN	NaN	NaN	NaN	NaN	NaN	NaN	NaN	NaN	NaN	NaN	NaN	NaN	NaN	NaN	NaN	NaN	NaN	NaN
	NaN	NaN	NaN	NaN	NaN	NaN	NaN	NaN	NaN	NaN	NaN	NaN	NaN	NaN	NaN	NaN	NaN	NaN	NaN	NaN	NaN	NaN	NaN	NaN	NaN	NaN	NaN	NaN	NaN	NaN	NaN	NaN	NaN	NaN	NaN	NaN	NaN	NaN	NaN	NaN	NaN	NaN	NaN	NaN	NaN	NaN	NaN	NaN	NaN
	NaN	NaN	NaN	NaN	NaN	NaN	NaN	NaN	NaN	NaN	NaN	NaN	NaN	NaN	NaN	NaN	NaN	NaN	NaN	NaN	NaN	NaN	NaN	NaN	NaN	NaN	NaN	NaN	NaN	NaN	NaN	NaN	NaN	NaN	NaN	NaN	NaN	NaN	NaN	NaN	NaN	NaN	NaN	NaN	NaN	NaN	NaN	NaN	NaN
	NaN	NaN	NaN	NaN	NaN	NaN	NaN	NaN	NaN	NaN	NaN	NaN	NaN	NaN	NaN	NaN	NaN	NaN	NaN	NaN	NaN	NaN	NaN	NaN	NaN	NaN	NaN	NaN	NaN	NaN	NaN	NaN	NaN	NaN	NaN	NaN	NaN	NaN	NaN	NaN	NaN	NaN	NaN	NaN	NaN	NaN	NaN	NaN	NaN
	NaN	NaN	NaN	NaN	NaN	NaN	NaN	NaN	NaN	NaN	NaN	NaN	NaN	NaN	NaN	NaN	NaN	NaN	NaN	NaN	NaN	NaN	NaN	NaN	NaN	NaN	NaN	NaN	NaN	NaN	NaN	NaN	NaN	NaN	NaN	NaN	NaN	NaN	NaN	NaN	NaN	NaN	NaN	NaN	NaN	NaN	NaN	NaN	NaN
	NaN	NaN	NaN	NaN	NaN	NaN	NaN	NaN	NaN	NaN	NaN	NaN	NaN	NaN	NaN	NaN	NaN	NaN	NaN	NaN	NaN	NaN	NaN	NaN	NaN	NaN	NaN	NaN	NaN	NaN	NaN	NaN	NaN	NaN	NaN	NaN	NaN	NaN	NaN	NaN	NaN	NaN	NaN	NaN	NaN	NaN	NaN	NaN	NaN
	NaN	NaN	NaN	NaN	NaN	NaN	NaN	NaN	NaN	NaN	NaN	NaN	NaN	NaN	NaN	NaN	NaN	NaN	NaN	NaN	NaN	NaN	NaN	NaN	NaN	NaN	NaN	NaN	NaN	NaN	NaN	NaN	NaN	NaN	NaN	NaN	NaN	NaN	NaN	NaN	NaN	NaN	NaN	NaN	NaN	NaN	NaN	NaN	NaN
	NaN	NaN	NaN	NaN	NaN	NaN	NaN	NaN	NaN	NaN	NaN	NaN	NaN	NaN	NaN	NaN	NaN	NaN	NaN	NaN	NaN	NaN	NaN	NaN	NaN	NaN	NaN	NaN	NaN	NaN	NaN	NaN	NaN	NaN	NaN	NaN	NaN	NaN	NaN	NaN	NaN	NaN	NaN	NaN	NaN	NaN	NaN	NaN	NaN
	NaN	NaN	NaN	NaN	NaN	NaN	NaN	NaN	NaN	NaN	NaN	NaN	NaN	NaN	NaN	NaN	NaN	NaN	NaN	NaN	NaN	NaN	NaN	NaN	NaN	NaN	NaN	NaN	NaN	NaN	NaN	NaN	NaN	NaN	NaN	NaN	NaN	NaN	NaN	NaN	NaN	NaN	NaN	NaN	NaN	NaN	NaN	NaN	NaN
	NaN	NaN	NaN	NaN	NaN	NaN	NaN	NaN	NaN	NaN	NaN	NaN	NaN	NaN	NaN	NaN	NaN	NaN	NaN	NaN	NaN	NaN	NaN	NaN	NaN	NaN	NaN	NaN	NaN	NaN	NaN	NaN	NaN	NaN	NaN	NaN	NaN	NaN	NaN	NaN	NaN	NaN	NaN	NaN	NaN	NaN	NaN	NaN	NaN
	NaN	NaN	NaN	NaN	NaN	NaN	NaN	NaN	NaN	NaN	NaN	NaN	NaN	NaN	NaN	NaN	NaN	NaN	NaN	NaN	NaN	NaN	NaN	NaN	NaN	NaN	NaN	NaN	NaN	NaN	NaN	NaN	NaN	NaN	NaN	NaN	NaN	NaN	NaN	NaN	NaN	NaN	NaN	NaN	NaN	NaN	NaN	NaN	NaN
	NaN	NaN	NaN	NaN	NaN	NaN	NaN	NaN	NaN	NaN	NaN	NaN	NaN	NaN	NaN	NaN	NaN	NaN	NaN	NaN	NaN	NaN	NaN	NaN	NaN	NaN	NaN	NaN	NaN	NaN	NaN	NaN	NaN	NaN	NaN	NaN	NaN	NaN	NaN	NaN	NaN	NaN	NaN	NaN	NaN	NaN	NaN	NaN	NaN
	NaN	NaN	NaN	NaN	NaN	NaN	NaN	NaN	NaN	NaN	NaN	NaN	NaN	NaN	NaN	NaN	NaN	NaN	NaN	NaN	NaN	NaN	NaN	NaN	NaN	NaN	NaN	NaN	NaN	NaN	NaN	NaN	NaN	NaN	NaN	NaN	NaN	NaN	NaN	NaN	NaN	NaN	NaN	NaN	NaN	NaN	NaN	NaN	NaN
	NaN	NaN	NaN	NaN	NaN	NaN	NaN	NaN	NaN	NaN	NaN	NaN	NaN	NaN	NaN	NaN	NaN	NaN	NaN	NaN	NaN	NaN	NaN	NaN	NaN	NaN	NaN	NaN	NaN	NaN	NaN	NaN	NaN	NaN	NaN	NaN	NaN	NaN	NaN	NaN	NaN	NaN	NaN	NaN	NaN	NaN	NaN	NaN	NaN
	NaN	NaN	NaN	NaN	NaN	NaN	NaN	NaN	NaN	NaN	NaN	NaN	NaN	NaN	NaN	NaN	NaN	NaN	NaN	NaN	NaN	NaN	NaN	NaN	NaN	NaN	NaN	NaN	NaN	NaN	NaN	NaN	NaN	NaN	NaN	NaN	NaN	NaN	NaN	NaN	NaN	NaN	NaN	NaN	NaN	NaN	NaN	NaN	NaN
	NaN	NaN	NaN	NaN	NaN	NaN	NaN	NaN	NaN	NaN	NaN	NaN	NaN	NaN	NaN	NaN	NaN	NaN	NaN	NaN	NaN	NaN	NaN	NaN	NaN	NaN	NaN	NaN	NaN	NaN	NaN	NaN	NaN	NaN	NaN	NaN	NaN	NaN	NaN	NaN	NaN	NaN	NaN	NaN	NaN	NaN	NaN	NaN	NaN
	NaN	NaN	NaN	NaN	NaN	NaN	NaN	NaN	NaN	NaN	NaN	NaN	NaN	NaN	NaN	NaN	NaN	NaN	NaN	NaN	NaN	NaN	NaN	NaN	NaN	NaN	NaN	NaN	NaN	NaN	NaN	NaN	NaN	NaN	NaN	NaN	NaN	NaN	NaN	NaN	NaN	NaN	NaN	NaN	NaN	NaN	NaN	NaN	NaN
	NaN	NaN	NaN	NaN	NaN	NaN	NaN	NaN	NaN	NaN	NaN	NaN	NaN	NaN	NaN	NaN	NaN	NaN	NaN	NaN	NaN	NaN	NaN	NaN	NaN	NaN	NaN	NaN	NaN	NaN	NaN	NaN	NaN	NaN	NaN	NaN	NaN	NaN	NaN	NaN	NaN	NaN	NaN	NaN	NaN	NaN	NaN	NaN	NaN
	NaN	NaN	NaN	NaN	NaN	NaN	NaN	NaN	NaN	NaN	NaN	NaN	NaN	NaN	NaN	NaN	NaN	NaN	NaN	NaN	NaN	NaN	NaN	NaN	NaN	NaN	NaN	NaN	NaN	NaN	NaN	NaN	NaN	NaN	NaN	NaN	NaN	NaN	NaN	NaN	NaN	NaN	NaN	NaN	NaN	NaN	NaN	NaN	NaN
	NaN	NaN	NaN	NaN	NaN	NaN	NaN	NaN	NaN	NaN	NaN	NaN	NaN	NaN	NaN	NaN	NaN	NaN	NaN	NaN	NaN	NaN	NaN	NaN	NaN	NaN	NaN	NaN	NaN	NaN	NaN	NaN	NaN	NaN	NaN	NaN	NaN	NaN	NaN	NaN	NaN	NaN	NaN	NaN	NaN	NaN	NaN	NaN	NaN
	NaN	NaN	NaN	NaN	NaN	NaN	NaN	NaN	NaN	NaN	NaN	NaN	NaN	NaN	NaN	NaN	NaN	NaN	NaN	NaN	NaN	NaN	NaN	NaN	NaN	NaN	NaN	NaN	NaN	NaN	NaN	NaN	NaN	NaN	NaN	NaN	NaN	NaN	NaN	NaN	NaN	NaN	NaN	NaN	NaN	NaN	NaN	NaN	NaN
	NaN	NaN	NaN	NaN	NaN	NaN	NaN	NaN	NaN	NaN	NaN	NaN	NaN	NaN	NaN	NaN	NaN	NaN	NaN	NaN	NaN	NaN	NaN	NaN	NaN	NaN	NaN	NaN	NaN	NaN	NaN	NaN	NaN	NaN	NaN	NaN	NaN	NaN	NaN	NaN	NaN	NaN	NaN	NaN	NaN	NaN	NaN	NaN	NaN
	NaN	NaN	NaN	NaN	NaN	NaN	NaN	NaN	NaN	NaN	NaN	NaN	NaN	NaN	NaN	NaN	NaN	NaN	NaN	NaN	NaN	NaN	NaN	NaN	NaN	NaN	NaN	NaN	NaN	NaN	NaN	NaN	NaN	NaN	NaN	NaN	NaN	NaN	NaN	NaN	NaN	NaN	NaN	NaN	NaN	NaN	NaN	NaN	NaN
	NaN	NaN	NaN	NaN	NaN	NaN	NaN	NaN	NaN	NaN	NaN	NaN	NaN	NaN	NaN	NaN	NaN	NaN	NaN	NaN	NaN	NaN	NaN	NaN	NaN	NaN	NaN	NaN	NaN	NaN	NaN	NaN	NaN	NaN	NaN	NaN	NaN	NaN	NaN	NaN	NaN	NaN	NaN	NaN	NaN	NaN	NaN	NaN	NaN
	NaN	NaN	NaN	NaN	NaN	NaN	NaN	NaN	NaN	NaN	NaN	NaN	NaN	NaN	NaN	NaN	NaN	NaN	NaN	NaN	NaN	NaN	NaN	NaN	NaN	NaN	NaN	NaN	NaN	NaN	NaN	NaN	NaN	NaN	NaN	NaN	NaN	NaN	NaN	NaN	NaN	NaN	NaN	NaN	NaN	NaN	NaN	NaN	NaN
	NaN	NaN	NaN	NaN	NaN	NaN	NaN	NaN	NaN	NaN	NaN	NaN	NaN	NaN	NaN	NaN	NaN	NaN	NaN	NaN	NaN	NaN	NaN	NaN	NaN	NaN	NaN	NaN	NaN	NaN	NaN	NaN	NaN	NaN	NaN	NaN	NaN	NaN	NaN	NaN	NaN	NaN	NaN	NaN	NaN	NaN	NaN	NaN	NaN
	NaN	NaN	NaN	NaN	NaN	NaN	NaN	NaN	NaN	NaN	NaN	NaN	NaN	NaN	NaN	NaN	NaN	NaN	NaN	NaN	NaN	NaN	NaN	NaN	NaN	NaN	NaN	NaN	NaN	NaN	NaN	NaN	NaN	NaN	NaN	NaN	NaN	NaN	NaN	NaN	NaN	NaN	NaN	NaN	NaN	NaN	NaN	NaN	NaN
	NaN	NaN	NaN	NaN	NaN	NaN	NaN	NaN	NaN	NaN	NaN	NaN	NaN	NaN	NaN	NaN	NaN	NaN	NaN	NaN	NaN	NaN	NaN	NaN	NaN	NaN	NaN	NaN	NaN	NaN	NaN	NaN	NaN	NaN	NaN	NaN	NaN	NaN	NaN	NaN	NaN	NaN	NaN	NaN	NaN	NaN	NaN	NaN	NaN
	NaN	NaN	NaN	NaN	NaN	NaN	NaN	NaN	NaN	NaN	NaN	NaN	NaN	NaN	NaN	NaN	NaN	NaN	NaN	NaN	NaN	NaN	NaN	NaN	NaN	NaN	NaN	NaN	NaN	NaN	NaN	NaN	NaN	NaN	NaN	NaN	NaN	NaN	NaN	NaN	NaN	NaN	NaN	NaN	NaN	NaN	NaN	NaN	NaN
	NaN	NaN	NaN	NaN	NaN	NaN	NaN	NaN	NaN	NaN	NaN	NaN	NaN	NaN	NaN	NaN	NaN	NaN	NaN	NaN	NaN	NaN	NaN	NaN	NaN	NaN	NaN	NaN	NaN	NaN	NaN	NaN	NaN	NaN	NaN	NaN	NaN	NaN	NaN	NaN	NaN	NaN	NaN	NaN	NaN	NaN	NaN	NaN	NaN
	NaN	NaN	NaN	NaN	NaN	NaN	NaN	NaN	NaN	NaN	NaN	NaN	NaN	NaN	NaN	NaN	NaN	NaN	NaN	NaN	NaN	NaN	NaN	NaN	NaN	NaN	NaN	NaN	NaN	NaN	NaN	NaN	NaN	NaN	NaN	NaN	NaN	NaN	NaN	NaN	NaN	NaN	NaN	NaN	NaN	NaN	NaN	NaN	NaN
	NaN	NaN	NaN	NaN	NaN	NaN	NaN	NaN	NaN	NaN	NaN	NaN	NaN	NaN	NaN	NaN	NaN	NaN	NaN	NaN	NaN	NaN	NaN	NaN	NaN	NaN	NaN	NaN	NaN	NaN	NaN	NaN	NaN	NaN	NaN	NaN	NaN	NaN	NaN	NaN	NaN	NaN	NaN	NaN	NaN	NaN	NaN	NaN	NaN
	NaN	NaN	NaN	NaN	NaN	NaN	NaN	NaN	NaN	NaN	NaN	NaN	NaN	NaN	NaN	NaN	NaN	NaN	NaN	NaN	NaN	NaN	NaN	NaN	NaN	NaN	NaN	NaN	NaN	NaN	NaN	NaN	NaN	NaN	NaN	NaN	NaN	NaN	NaN	NaN	NaN	NaN	NaN	NaN	NaN	NaN	NaN	NaN	NaN
	NaN	NaN	NaN	NaN	NaN	NaN	NaN	NaN	NaN	NaN	NaN	NaN	NaN	NaN	NaN	NaN	NaN	NaN	NaN	NaN	NaN	NaN	NaN	NaN	NaN	NaN	NaN	NaN	NaN	NaN	NaN	NaN	NaN	NaN	NaN	NaN	NaN	NaN	NaN	NaN	NaN	NaN	NaN	NaN	NaN	NaN	NaN	NaN	NaN
	NaN	NaN	NaN	NaN	NaN	NaN	NaN	NaN	NaN	NaN	NaN	NaN	NaN	NaN	NaN	NaN	NaN	NaN	NaN	NaN	NaN	NaN	NaN	NaN	NaN	NaN	NaN	NaN	NaN	NaN	NaN	NaN	NaN	NaN	NaN	NaN	NaN	NaN	NaN	NaN	NaN	NaN	NaN	NaN	NaN	NaN	NaN	NaN	NaN
	NaN	NaN	NaN	NaN	NaN	NaN	NaN	NaN	NaN	NaN	NaN	NaN	NaN	NaN	NaN	NaN	NaN	NaN	NaN	NaN	NaN	NaN	NaN	NaN	NaN	NaN	NaN	NaN	NaN	NaN	NaN	NaN	NaN	NaN	NaN	NaN	NaN	NaN	NaN	NaN	NaN	NaN	NaN	NaN	NaN	NaN	NaN	NaN	NaN
	NaN	NaN	NaN	NaN	NaN	NaN	NaN	NaN	NaN	NaN	NaN	NaN	NaN	NaN	NaN	NaN	NaN	NaN	NaN	NaN	NaN	NaN	NaN	NaN	NaN	NaN	NaN	NaN	NaN	NaN	NaN	NaN	NaN	NaN	NaN	NaN	NaN	NaN	NaN	NaN	NaN	NaN	NaN	NaN	NaN	NaN	NaN	NaN	NaN
	NaN	NaN	NaN	NaN	NaN	NaN	NaN	NaN	NaN	NaN	NaN	NaN	NaN	NaN	NaN	NaN	NaN	NaN	NaN	NaN	NaN	NaN	NaN	NaN	NaN	NaN	NaN	NaN	NaN	NaN	NaN	NaN	NaN	NaN	NaN	NaN	NaN	NaN	NaN	NaN	NaN	NaN	NaN	NaN	NaN	NaN	NaN	NaN	NaN
	NaN	NaN	NaN	NaN	NaN	NaN	NaN	NaN	NaN	NaN	NaN	NaN	NaN	NaN	NaN	NaN	NaN	NaN	NaN	NaN	NaN	NaN	NaN	NaN	NaN	NaN	NaN	NaN	NaN	NaN	NaN	NaN	NaN	NaN	NaN	NaN	NaN	NaN	NaN	NaN	NaN	NaN	NaN	NaN	NaN	NaN	NaN	NaN	NaN
	NaN	NaN	NaN	NaN	NaN	NaN	NaN	NaN	NaN	NaN	NaN	NaN	NaN	NaN	NaN	NaN	NaN	NaN	NaN	NaN	NaN	NaN	NaN	NaN	NaN	NaN	NaN	NaN	NaN	NaN	NaN	NaN	NaN	NaN	NaN	NaN	NaN	NaN	NaN	NaN	NaN	NaN	NaN	NaN	NaN	NaN	NaN	NaN	NaN
	NaN	NaN	NaN	NaN	NaN	NaN	NaN	NaN	NaN	NaN	NaN	NaN	NaN	NaN	NaN	NaN	NaN	NaN	NaN	NaN	NaN	NaN	NaN	NaN	NaN	NaN	NaN	NaN	NaN	NaN	NaN	NaN	NaN	NaN	NaN	NaN	NaN	NaN	NaN	NaN	NaN	NaN	NaN	NaN	NaN	NaN	NaN	NaN	NaN
	NaN	NaN	NaN	NaN	NaN	NaN	NaN	NaN	NaN	NaN	NaN	NaN	NaN	NaN	NaN	NaN	NaN	NaN	NaN	NaN	NaN	NaN	NaN	NaN	NaN	NaN	NaN	NaN	NaN	NaN	NaN	NaN	NaN	NaN	NaN	NaN	NaN	NaN	NaN	NaN	NaN	NaN	NaN	NaN	NaN	NaN	NaN	NaN	NaN
	NaN	NaN	NaN	NaN	NaN	NaN	NaN	NaN	NaN	NaN	NaN	NaN	NaN	NaN	NaN	NaN	NaN	NaN	NaN	NaN	NaN	NaN	NaN	NaN	NaN	NaN	NaN	NaN	NaN	NaN	NaN	NaN	NaN	NaN	NaN	NaN	NaN	NaN	NaN	NaN	NaN	NaN	NaN	NaN	NaN	NaN	NaN	NaN	NaN
	NaN	NaN	NaN	NaN	NaN	NaN	NaN	NaN	NaN	NaN	NaN	NaN	NaN	NaN	NaN	NaN	NaN	NaN	NaN	NaN	NaN	NaN	NaN	NaN	NaN	NaN	NaN	NaN	NaN	NaN	NaN	NaN	NaN	NaN	NaN	NaN	NaN	NaN	NaN	NaN	NaN	NaN	NaN	NaN	NaN	NaN	NaN	NaN	NaN
	NaN	NaN	NaN	NaN	NaN	NaN	NaN	NaN	NaN	NaN	NaN	NaN	NaN	NaN	NaN	NaN	NaN	NaN	NaN	NaN	NaN	NaN	NaN	NaN	NaN	NaN	NaN	NaN	NaN	NaN	NaN	NaN	NaN	NaN	NaN	NaN	NaN	NaN	NaN	NaN	NaN	NaN	NaN	NaN	NaN	NaN	NaN	NaN	NaN
	NaN	NaN	NaN	NaN	NaN	NaN	NaN	NaN	NaN	NaN	NaN	NaN	NaN	NaN	NaN	NaN	NaN	NaN	NaN	NaN	NaN	NaN	NaN	NaN	NaN	NaN	NaN	NaN	NaN	NaN	NaN	NaN	NaN	NaN	NaN	NaN	NaN	NaN	NaN	NaN	NaN	NaN	NaN	NaN	NaN	NaN	NaN	NaN	NaN
	NaN	NaN	NaN	NaN	NaN	NaN	NaN	NaN	NaN	NaN	NaN	NaN	NaN	NaN	NaN	NaN	NaN	NaN	NaN	NaN	NaN	NaN	NaN	NaN	NaN	NaN	NaN	NaN	NaN	NaN	NaN	NaN	NaN	NaN	NaN	NaN	NaN	NaN	NaN	NaN	NaN	NaN	NaN	NaN	NaN	NaN	NaN	NaN	NaN
	NaN	NaN	NaN	NaN	NaN	NaN	NaN	NaN	NaN	NaN	NaN	NaN	NaN	NaN	NaN	NaN	NaN	NaN	NaN	NaN	NaN	NaN	NaN	NaN	NaN	NaN	NaN	NaN	NaN	NaN	NaN	NaN	NaN	NaN	NaN	NaN	NaN	NaN	NaN	NaN	NaN	NaN	NaN	NaN	NaN	NaN	NaN	NaN	NaN
	NaN	NaN	NaN	NaN	NaN	NaN	NaN	NaN	NaN	NaN	NaN	NaN	NaN	NaN	NaN	NaN	NaN	NaN	NaN	NaN	NaN	NaN	NaN	NaN	NaN	NaN	NaN	NaN	NaN	NaN	NaN	NaN	NaN	NaN	NaN	NaN	NaN	NaN	NaN	NaN	NaN	NaN	NaN	NaN	NaN	NaN	NaN	NaN	NaN
	NaN	NaN	NaN	NaN	NaN	NaN	NaN	NaN	NaN	NaN	NaN	NaN	NaN	NaN	NaN	NaN	NaN	NaN	NaN	NaN	NaN	NaN	NaN	NaN	NaN	NaN	NaN	NaN	NaN	NaN	NaN	NaN	NaN	NaN	NaN	NaN	NaN	NaN	NaN	NaN	NaN	NaN	NaN	NaN	NaN	NaN	NaN	NaN	NaN
	NaN	NaN	NaN	NaN	NaN	NaN	NaN	NaN	NaN	NaN	NaN	NaN	NaN	NaN	NaN	NaN	NaN	NaN	NaN	NaN	NaN	NaN	NaN	NaN	NaN	NaN	NaN	NaN	NaN	NaN	NaN	NaN	NaN	NaN	NaN	NaN	NaN	NaN	NaN	NaN	NaN	NaN	NaN	NaN	NaN	NaN	NaN	NaN	NaN
	NaN	NaN	NaN	NaN	NaN	NaN	NaN	NaN	NaN	NaN	NaN	NaN	NaN	NaN	NaN	NaN	NaN	NaN	NaN	NaN	NaN	NaN	NaN	NaN	NaN	NaN	NaN	NaN	NaN	NaN	NaN	NaN	NaN	NaN	NaN	NaN	NaN	NaN	NaN	NaN	NaN	NaN	NaN	NaN	NaN	NaN	NaN	NaN	NaN
	NaN	NaN	NaN	NaN	NaN	NaN	NaN	NaN	NaN	NaN	NaN	NaN	NaN	NaN	NaN	NaN	NaN	NaN	NaN	NaN	NaN	NaN	NaN	NaN	NaN	NaN	NaN	NaN	NaN	NaN	NaN	NaN	NaN	NaN	NaN	NaN	NaN	NaN	NaN	NaN	NaN	NaN	NaN	NaN	NaN	NaN	NaN	NaN	NaN
	NaN	NaN	NaN	NaN	NaN	NaN	NaN	NaN	NaN	NaN	NaN	NaN	NaN	NaN	NaN	NaN	NaN	NaN	NaN	NaN	NaN	NaN	NaN	NaN	NaN	NaN	NaN	NaN	NaN	NaN	NaN	NaN	NaN	NaN	NaN	NaN	NaN	NaN	NaN	NaN	NaN	NaN	NaN	NaN	NaN	NaN	NaN	NaN	NaN
	NaN	NaN	NaN	NaN	NaN	NaN	NaN	NaN	NaN	NaN	NaN	NaN	NaN	NaN	NaN	NaN	NaN	NaN	NaN	NaN	NaN	NaN	NaN	NaN	NaN	NaN	NaN	NaN	NaN	NaN	NaN	NaN	NaN	NaN	NaN	NaN	NaN	NaN	NaN	NaN	NaN	NaN	NaN	NaN	NaN	NaN	NaN	NaN	NaN
	NaN	NaN	NaN	NaN	NaN	NaN	NaN	NaN	NaN	NaN	NaN	NaN	NaN	NaN	NaN	NaN	NaN	NaN	NaN	NaN	NaN	NaN	NaN	NaN	NaN	NaN	NaN	NaN	NaN	NaN	NaN	NaN	NaN	NaN	NaN	NaN	NaN	NaN	NaN	NaN	NaN	NaN	NaN	NaN	NaN	NaN	NaN	NaN	NaN
	NaN	NaN	NaN	NaN	NaN	NaN	NaN	NaN	NaN	NaN	NaN	NaN	NaN	NaN	NaN	NaN	NaN	NaN	NaN	NaN	NaN	NaN	NaN	NaN	NaN	NaN	NaN	NaN	NaN	NaN	NaN	NaN	NaN	NaN	NaN	NaN	NaN	NaN	NaN	NaN	NaN	NaN	NaN	NaN	NaN	NaN	NaN	NaN	NaN
	NaN	NaN	NaN	NaN	NaN	NaN	NaN	NaN	NaN	NaN	NaN	NaN	NaN	NaN	NaN	NaN	NaN	NaN	NaN	NaN	NaN	NaN	NaN	NaN	NaN	NaN	NaN	NaN	NaN	NaN	NaN	NaN	NaN	NaN	NaN	NaN	NaN	NaN	NaN	NaN	NaN	NaN	NaN	NaN	NaN	NaN	NaN	NaN	NaN
	NaN	NaN	NaN	NaN	NaN	NaN	NaN	NaN	NaN	NaN	NaN	NaN	NaN	NaN	NaN	NaN	NaN	NaN	NaN	NaN	NaN	NaN	NaN	NaN	NaN	NaN	NaN	NaN	NaN	NaN	NaN	NaN	NaN	NaN	NaN	NaN	NaN	NaN	NaN	NaN	NaN	NaN	NaN	NaN	NaN	NaN	NaN	NaN	NaN
	NaN	NaN	NaN	NaN	NaN	NaN	NaN	NaN	NaN	NaN	NaN	NaN	NaN	NaN	NaN	NaN	NaN	NaN	NaN	NaN	NaN	NaN	NaN	NaN	NaN	NaN	NaN	NaN	NaN	NaN	NaN	NaN	NaN	NaN	NaN	NaN	NaN	NaN	NaN	NaN	NaN	NaN	NaN	NaN	NaN	NaN	NaN	NaN	NaN
	NaN	NaN	NaN	NaN	NaN	NaN	NaN	NaN	NaN	NaN	NaN	NaN	NaN	NaN	NaN	NaN	NaN	NaN	NaN	NaN	NaN	NaN	NaN	NaN	NaN	NaN	NaN	NaN	NaN	NaN	NaN	NaN	NaN	NaN	NaN	NaN	NaN	NaN	NaN	NaN	NaN	NaN	NaN	NaN	NaN	NaN	NaN	NaN	NaN
	NaN	NaN	NaN	NaN	NaN	NaN	NaN	NaN	NaN	NaN	NaN	NaN	NaN	NaN	NaN	NaN	NaN	NaN	NaN	NaN	NaN	NaN	NaN	NaN	NaN	NaN	NaN	NaN	NaN	NaN	NaN	NaN	NaN	NaN	NaN	NaN	NaN	NaN	NaN	NaN	NaN	NaN	NaN	NaN	NaN	NaN	NaN	NaN	NaN
	NaN	NaN	NaN	NaN	NaN	NaN	NaN	NaN	NaN	NaN	NaN	NaN	NaN	NaN	NaN	NaN	NaN	NaN	NaN	NaN	NaN	NaN	NaN	NaN	NaN	NaN	NaN	NaN	NaN	NaN	NaN	NaN	NaN	NaN	NaN	NaN	NaN	NaN	NaN	NaN	NaN	NaN	NaN	NaN	NaN	NaN	NaN	NaN	NaN
	NaN	NaN	NaN	NaN	NaN	NaN	NaN	NaN	NaN	NaN	NaN	NaN	NaN	NaN	NaN	NaN	NaN	NaN	NaN	NaN	NaN	NaN	NaN	NaN	NaN	NaN	NaN	NaN	NaN	NaN	NaN	NaN	NaN	NaN	NaN	NaN	NaN	NaN	NaN	NaN	NaN	NaN	NaN	NaN	NaN	NaN	NaN	NaN	NaN
	NaN	NaN	NaN	NaN	NaN	NaN	NaN	NaN	NaN	NaN	NaN	NaN	NaN	NaN	NaN	NaN	NaN	NaN	NaN	NaN	NaN	NaN	NaN	NaN	NaN	NaN	NaN	NaN	NaN	NaN	NaN	NaN	NaN	NaN	NaN	NaN	NaN	NaN	NaN	NaN	NaN	NaN	NaN	NaN	NaN	NaN	NaN	NaN	NaN
	NaN	NaN	NaN	NaN	NaN	NaN	NaN	NaN	NaN	NaN	NaN	NaN	NaN	NaN	NaN	NaN	NaN	NaN	NaN	NaN	NaN	NaN	NaN	NaN	NaN	NaN	NaN	NaN	NaN	NaN	NaN	NaN	NaN	NaN	NaN	NaN	NaN	NaN	NaN	NaN	NaN	NaN	NaN	NaN	NaN	NaN	NaN	NaN	NaN
	NaN	NaN	NaN	NaN	NaN	NaN	NaN	NaN	NaN	NaN	NaN	NaN	NaN	NaN	NaN	NaN	NaN	NaN	NaN	NaN	NaN	NaN	NaN	NaN	NaN	NaN	NaN	NaN	NaN	NaN	NaN	NaN	NaN	NaN	NaN	NaN	NaN	NaN	NaN	NaN	NaN	NaN	NaN	NaN	NaN	NaN	NaN	NaN	NaN
	NaN	NaN	NaN	NaN	NaN	NaN	NaN	NaN	NaN	NaN	NaN	NaN	NaN	NaN	NaN	NaN	NaN	NaN	NaN	NaN	NaN	NaN	NaN	NaN	NaN	NaN	NaN	NaN	NaN	NaN	NaN	NaN	NaN	NaN	NaN	NaN	NaN	NaN	NaN	NaN	NaN	NaN	NaN	NaN	NaN	NaN	NaN	NaN	NaN
	NaN	NaN	NaN	NaN	NaN	NaN	NaN	NaN	NaN	NaN	NaN	NaN	NaN	NaN	NaN	NaN	NaN	NaN	NaN	NaN	NaN	NaN	NaN	NaN	NaN	NaN	NaN	NaN	NaN	NaN	NaN	NaN	NaN	NaN	NaN	NaN	NaN	NaN	NaN	NaN	NaN	NaN	NaN	NaN	NaN	NaN	NaN	NaN	NaN
	NaN	NaN	NaN	NaN	NaN	NaN	NaN	NaN	NaN	NaN	NaN	NaN	NaN	NaN	NaN	NaN	NaN	NaN	NaN	NaN	NaN	NaN	NaN	NaN	NaN	NaN	NaN	NaN	NaN	NaN	NaN	NaN	NaN	NaN	NaN	NaN	NaN	NaN	NaN	NaN	NaN	NaN	NaN	NaN	NaN	NaN	NaN	NaN	NaN
	NaN	NaN	NaN	NaN	NaN	NaN	NaN	NaN	NaN	NaN	NaN	NaN	NaN	NaN	NaN	NaN	NaN	NaN	NaN	NaN	NaN	NaN	NaN	NaN	NaN	NaN	NaN	NaN	NaN	NaN	NaN	NaN	NaN	NaN	NaN	NaN	NaN	NaN	NaN	NaN	NaN	NaN	NaN	NaN	NaN	NaN	NaN	NaN	NaN
	NaN	NaN	NaN	NaN	NaN	NaN	NaN	NaN	NaN	NaN	NaN	NaN	NaN	NaN	NaN	NaN	NaN	NaN	NaN	NaN	NaN	NaN	NaN	NaN	NaN	NaN	NaN	NaN	NaN	NaN	NaN	NaN	NaN	NaN	NaN	NaN	NaN	NaN	NaN	NaN	NaN	NaN	NaN	NaN	NaN	NaN	NaN	NaN	NaN
	NaN	NaN	NaN	NaN	NaN	NaN	NaN	NaN	NaN	NaN	NaN	NaN	NaN	NaN	NaN	NaN	NaN	NaN	NaN	NaN	NaN	NaN	NaN	NaN	NaN	NaN	NaN	NaN	NaN	NaN	NaN	NaN	NaN	NaN	NaN	NaN	NaN	NaN	NaN	NaN	NaN	NaN	NaN	NaN	NaN	NaN	NaN	NaN	NaN
	NaN	NaN	NaN	NaN	NaN	NaN	NaN	NaN	NaN	NaN	NaN	NaN	NaN	NaN	NaN	NaN	NaN	NaN	NaN	NaN	NaN	NaN	NaN	NaN	NaN	NaN	NaN	NaN	NaN	NaN	NaN	NaN	NaN	NaN	NaN	NaN	NaN	NaN	NaN	NaN	NaN	NaN	NaN	NaN	NaN	NaN	NaN	NaN	NaN
	NaN	NaN	NaN	NaN	NaN	NaN	NaN	NaN	NaN	NaN	NaN	NaN	NaN	NaN	NaN	NaN	NaN	NaN	NaN	NaN	NaN	NaN	NaN	NaN	NaN	NaN	NaN	NaN	NaN	NaN	NaN	NaN	NaN	NaN	NaN	NaN	NaN	NaN	NaN	NaN	NaN	NaN	NaN	NaN	NaN	NaN	NaN	NaN	NaN
	NaN	NaN	NaN	NaN	NaN	NaN	NaN	NaN	NaN	NaN	NaN	NaN	NaN	NaN	NaN	NaN	NaN	NaN	NaN	NaN	NaN	NaN	NaN	NaN	NaN	NaN	NaN	NaN	NaN	NaN	NaN	NaN	NaN	NaN	NaN	NaN	NaN	NaN	NaN	NaN	NaN	NaN	NaN	NaN	NaN	NaN	NaN	NaN	NaN
	NaN	NaN	NaN	NaN	NaN	NaN	NaN	NaN	NaN	NaN	NaN	NaN	NaN	NaN	NaN	NaN	NaN	NaN	NaN	NaN	NaN	NaN	NaN	NaN	NaN	NaN	NaN	NaN	NaN	NaN	NaN	NaN	NaN	NaN	NaN	NaN	NaN	NaN	NaN	NaN	NaN	NaN	NaN	NaN	NaN	NaN	NaN	NaN	NaN
	NaN	NaN	NaN	NaN	NaN	NaN	NaN	NaN	NaN	NaN	NaN	NaN	NaN	NaN	NaN	NaN	NaN	NaN	NaN	NaN	NaN	NaN	NaN	NaN	NaN	NaN	NaN	NaN	NaN	NaN	NaN	NaN	NaN	NaN	NaN	NaN	NaN	NaN	NaN	NaN	NaN	NaN	NaN	NaN	NaN	NaN	NaN	NaN	NaN
	NaN	NaN	NaN	NaN	NaN	NaN	NaN	NaN	NaN	NaN	NaN	NaN	NaN	NaN	NaN	NaN	NaN	NaN	NaN	NaN	NaN	NaN	NaN	NaN	NaN	NaN	NaN	NaN	NaN	NaN	NaN	NaN	NaN	NaN	NaN	NaN	NaN	NaN	NaN	NaN	NaN	NaN	NaN	NaN	NaN	NaN	NaN	NaN	NaN
	NaN	NaN	NaN	NaN	NaN	NaN	NaN	NaN	NaN	NaN	NaN	NaN	NaN	NaN	NaN	NaN	NaN	NaN	NaN	NaN	NaN	NaN	NaN	NaN	NaN	NaN	NaN	NaN	NaN	NaN	NaN	NaN	NaN	NaN	NaN	NaN	NaN	NaN	NaN	NaN	NaN	NaN	NaN	NaN	NaN	NaN	NaN	NaN	NaN
	NaN	NaN	NaN	NaN	NaN	NaN	NaN	NaN	NaN	NaN	NaN	NaN	NaN	NaN	NaN	NaN	NaN	NaN	NaN	NaN	NaN	NaN	NaN	NaN	NaN	NaN	NaN	NaN	NaN	NaN	NaN	NaN	NaN	NaN	NaN	NaN	NaN	NaN	NaN	NaN	NaN	NaN	NaN	NaN	NaN	NaN	NaN	NaN	NaN
	NaN	NaN	NaN	NaN	NaN	NaN	NaN	NaN	NaN	NaN	NaN	NaN	NaN	NaN	NaN	NaN	NaN	NaN	NaN	NaN	NaN	NaN	NaN	NaN	NaN	NaN	NaN	NaN	NaN	NaN	NaN	NaN	NaN	NaN	NaN	NaN	NaN	NaN	NaN	NaN	NaN	NaN	NaN	NaN	NaN	NaN	NaN	NaN	NaN
	NaN	NaN	NaN	NaN	NaN	NaN	NaN	NaN	NaN	NaN	NaN	NaN	NaN	NaN	NaN	NaN	NaN	NaN	NaN	NaN	NaN	NaN	NaN	NaN	NaN	NaN	NaN	NaN	NaN	NaN	NaN	NaN	NaN	NaN	NaN	NaN	NaN	NaN	NaN	NaN	NaN	NaN	NaN	NaN	NaN	NaN	NaN	NaN	NaN
	NaN	NaN	NaN	NaN	NaN	NaN	NaN	NaN	NaN	NaN	NaN	NaN	NaN	NaN	NaN	NaN	NaN	NaN	NaN	NaN	NaN	NaN	NaN	NaN	NaN	NaN	NaN	NaN	NaN	NaN	NaN	NaN	NaN	NaN	NaN	NaN	NaN	NaN	NaN	NaN	NaN	NaN	NaN	NaN	NaN	NaN	NaN	NaN	NaN
	NaN	NaN	NaN	NaN	NaN	NaN	NaN	NaN	NaN	NaN	NaN	NaN	NaN	NaN	NaN	NaN	NaN	NaN	NaN	NaN	NaN	NaN	NaN	NaN	NaN	NaN	NaN	NaN	NaN	NaN	NaN	NaN	NaN	NaN	NaN	NaN	NaN	NaN	NaN	NaN	NaN	NaN	NaN	NaN	NaN	NaN	NaN	NaN	NaN
	NaN	NaN	NaN	NaN	NaN	NaN	NaN	NaN	NaN	NaN	NaN	NaN	NaN	NaN	NaN	NaN	NaN	NaN	NaN	NaN	NaN	NaN	NaN	NaN	NaN	NaN	NaN	NaN	NaN	NaN	NaN	NaN	NaN	NaN	NaN	NaN	NaN	NaN	NaN	NaN	NaN	NaN	NaN	NaN	NaN	NaN	NaN	NaN	NaN
	NaN	NaN	NaN	NaN	NaN	NaN	NaN	NaN	NaN	NaN	NaN	NaN	NaN	NaN	NaN	NaN	NaN	NaN	NaN	NaN	NaN	NaN	NaN	NaN	NaN	NaN	NaN	NaN	NaN	NaN	NaN	NaN	NaN	NaN	NaN	NaN	NaN	NaN	NaN	NaN	NaN	NaN	NaN	NaN	NaN	NaN	NaN	NaN	NaN
	NaN	NaN	NaN	NaN	NaN	NaN	NaN	NaN	NaN	NaN	NaN	NaN	NaN	NaN	NaN	NaN	NaN	NaN	NaN	NaN	NaN	NaN	NaN	NaN	NaN	NaN	NaN	NaN	NaN	NaN	NaN	NaN	NaN	NaN	NaN	NaN	NaN	NaN	NaN	NaN	NaN	NaN	NaN	NaN	NaN	NaN	NaN	NaN	NaN
	NaN	NaN	NaN	NaN	NaN	NaN	NaN	NaN	NaN	NaN	NaN	NaN	NaN	NaN	NaN	NaN	NaN	NaN	NaN	NaN	NaN	NaN	NaN	NaN	NaN	NaN	NaN	NaN	NaN	NaN	NaN	NaN	NaN	NaN	NaN	NaN	NaN	NaN	NaN	NaN	NaN	NaN	NaN	NaN	NaN	NaN	NaN	NaN	NaN
	NaN	NaN	NaN	NaN	NaN	NaN	NaN	NaN	NaN	NaN	NaN	NaN	NaN	NaN	NaN	NaN	NaN	NaN	NaN	NaN	NaN	NaN	NaN	NaN	NaN	NaN	NaN	NaN	NaN	NaN	NaN	NaN	NaN	NaN	NaN	NaN	NaN	NaN	NaN	NaN	NaN	NaN	NaN	NaN	NaN	NaN	NaN	NaN	NaN
	NaN	NaN	NaN	NaN	NaN	NaN	NaN	NaN	NaN	NaN	NaN	NaN	NaN	NaN	NaN	NaN	NaN	NaN	NaN	NaN	NaN	NaN	NaN	NaN	NaN	NaN	NaN	NaN	NaN	NaN	NaN	NaN	NaN	NaN	NaN	NaN	NaN	NaN	NaN	NaN	NaN	NaN	NaN	NaN	NaN	NaN	NaN	NaN	NaN
	NaN	NaN	NaN	NaN	NaN	NaN	NaN	NaN	NaN	NaN	NaN	NaN	NaN	NaN	NaN	NaN	NaN	NaN	NaN	NaN	NaN	NaN	NaN	NaN	NaN	NaN	NaN	NaN	NaN	NaN	NaN	NaN	NaN	NaN	NaN	NaN	NaN	NaN	NaN	NaN	NaN	NaN	NaN	NaN	NaN	NaN	NaN	NaN	NaN
	NaN	NaN	NaN	NaN	NaN	NaN	NaN	NaN	NaN	NaN	NaN	NaN	NaN	NaN	NaN	NaN	NaN	NaN	NaN	NaN	NaN	NaN	NaN	NaN	NaN	NaN	NaN	NaN	NaN	NaN	NaN	NaN	NaN	NaN	NaN	NaN	NaN	NaN	NaN	NaN	NaN	NaN	NaN	NaN	NaN	NaN	NaN	NaN	NaN
	NaN	NaN	NaN	NaN	NaN	NaN	NaN	NaN	NaN	NaN	NaN	NaN	NaN	NaN	NaN	NaN	NaN	NaN	NaN	NaN	NaN	NaN	NaN	NaN	NaN	NaN	NaN	NaN	NaN	NaN	NaN	NaN	NaN	NaN	NaN	NaN	NaN	NaN	NaN	NaN	NaN	NaN	NaN	NaN	NaN	NaN	NaN	NaN	NaN
	NaN	NaN	NaN	NaN	NaN	NaN	NaN	NaN	NaN	NaN	NaN	NaN	NaN	NaN	NaN	NaN	NaN	NaN	NaN	NaN	NaN	NaN	NaN	NaN	NaN	NaN	NaN	NaN	NaN	NaN	NaN	NaN	NaN	NaN	NaN	NaN	NaN	NaN	NaN	NaN	NaN	NaN	NaN	NaN	NaN	NaN	NaN	NaN	NaN
	NaN	NaN	NaN	NaN	NaN	NaN	NaN	NaN	NaN	NaN	NaN	NaN	NaN	NaN	NaN	NaN	NaN	NaN	NaN	NaN	NaN	NaN	NaN	NaN	NaN	NaN	NaN	NaN	NaN	NaN	NaN	NaN	NaN	NaN	NaN	NaN	NaN	NaN	NaN	NaN	NaN	NaN	NaN	NaN	NaN	NaN	NaN	NaN	NaN
	NaN	NaN	NaN	NaN	NaN	NaN	NaN	NaN	NaN	NaN	NaN	NaN	NaN	NaN	NaN	NaN	NaN	NaN	NaN	NaN	NaN	NaN	NaN	NaN	NaN	NaN	NaN	NaN	NaN	NaN	NaN	NaN	NaN	NaN	NaN	NaN	NaN	NaN	NaN	NaN	NaN	NaN	NaN	NaN	NaN	NaN	NaN	NaN	NaN
	NaN	NaN	NaN	NaN	NaN	NaN	NaN	NaN	NaN	NaN	NaN	NaN	NaN	NaN	NaN	NaN	NaN	NaN	NaN	NaN	NaN	NaN	NaN	NaN	NaN	NaN	NaN	NaN	NaN	NaN	NaN	NaN	NaN	NaN	NaN	NaN	NaN	NaN	NaN	NaN	NaN	NaN	NaN	NaN	NaN	NaN	NaN	NaN	NaN
	NaN	NaN	NaN	NaN	NaN	NaN	NaN	NaN	NaN	NaN	NaN	NaN	NaN	NaN	NaN	NaN	NaN	NaN	NaN	NaN	NaN	NaN	NaN	NaN	NaN	NaN	NaN	NaN	NaN	NaN	NaN	NaN	NaN	NaN	NaN	NaN	NaN	NaN	NaN	NaN	NaN	NaN	NaN	NaN	NaN	NaN	NaN	NaN	NaN
	NaN	NaN	NaN	NaN	NaN	NaN	NaN	NaN	NaN	NaN	NaN	NaN	NaN	NaN	NaN	NaN	NaN	NaN	NaN	NaN	NaN	NaN	NaN	NaN	NaN	NaN	NaN	NaN	NaN	NaN	NaN	NaN	NaN	NaN	NaN	NaN	NaN	NaN	NaN	NaN	NaN	NaN	NaN	NaN	NaN	NaN	NaN	NaN	NaN
	NaN	NaN	NaN	NaN	NaN	NaN	NaN	NaN	NaN	NaN	NaN	NaN	NaN	NaN	NaN	NaN	NaN	NaN	NaN	NaN	NaN	NaN	NaN	NaN	NaN	NaN	NaN	NaN	NaN	NaN	NaN	NaN	NaN	NaN	NaN	NaN	NaN	NaN	NaN	NaN	NaN	NaN	NaN	NaN	NaN	NaN	NaN	NaN	NaN
	NaN	NaN	NaN	NaN	NaN	NaN	NaN	NaN	NaN	NaN	NaN	NaN	NaN	NaN	NaN	NaN	NaN	NaN	NaN	NaN	NaN	NaN	NaN	NaN	NaN	NaN	NaN	NaN	NaN	NaN	NaN	NaN	NaN	NaN	NaN	NaN	NaN	NaN	NaN	NaN	NaN	NaN	NaN	NaN	NaN	NaN	NaN	NaN	NaN
	NaN	NaN	NaN	NaN	NaN	NaN	NaN	NaN	NaN	NaN	NaN	NaN	NaN	NaN	NaN	NaN	NaN	NaN	NaN	NaN	NaN	NaN	NaN	NaN	NaN	NaN	NaN	NaN	NaN	NaN	NaN	NaN	NaN	NaN	NaN	NaN	NaN	NaN	NaN	NaN	NaN	NaN	NaN	NaN	NaN	NaN	NaN	NaN	NaN
	NaN	NaN	NaN	NaN	NaN	NaN	NaN	NaN	NaN	NaN	NaN	NaN	NaN	NaN	NaN	NaN	NaN	NaN	NaN	NaN	NaN	NaN	NaN	NaN	NaN	NaN	NaN	NaN	NaN	NaN	NaN	NaN	NaN	NaN	NaN	NaN	NaN	NaN	NaN	NaN	NaN	NaN	NaN	NaN	NaN	NaN	NaN	NaN	NaN
	NaN	NaN	NaN	NaN	NaN	NaN	NaN	NaN	NaN	NaN	NaN	NaN	NaN	NaN	NaN	NaN	NaN	NaN	NaN	NaN	NaN	NaN	NaN	NaN	NaN	NaN	NaN	NaN	NaN	NaN	NaN	NaN	NaN	NaN	NaN	NaN	NaN	NaN	NaN	NaN	NaN	NaN	NaN	NaN	NaN	NaN	NaN	NaN	NaN
	NaN	NaN	NaN	NaN	NaN	NaN	NaN	NaN	NaN	NaN	NaN	NaN	NaN	NaN	NaN	NaN	NaN	NaN	NaN	NaN	NaN	NaN	NaN	NaN	NaN	NaN	NaN	NaN	NaN	NaN	NaN	NaN	NaN	NaN	NaN	NaN	NaN	NaN	NaN	NaN	NaN	NaN	NaN	NaN	NaN	NaN	NaN	NaN	NaN
	NaN	NaN	NaN	NaN	NaN	NaN	NaN	NaN	NaN	NaN	NaN	NaN	NaN	NaN	NaN	NaN	NaN	NaN	NaN	NaN	NaN	NaN	NaN	NaN	NaN	NaN	NaN	NaN	NaN	NaN	NaN	NaN	NaN	NaN	NaN	NaN	NaN	NaN	NaN	NaN	NaN	NaN	NaN	NaN	NaN	NaN	NaN	NaN	NaN
	NaN	NaN	NaN	NaN	NaN	NaN	NaN	NaN	NaN	NaN	NaN	NaN	NaN	NaN	NaN	NaN	NaN	NaN	NaN	NaN	NaN	NaN	NaN	NaN	NaN	NaN	NaN	NaN	NaN	NaN	NaN	NaN	NaN	NaN	NaN	NaN	NaN	NaN	NaN	NaN	NaN	NaN	NaN	NaN	NaN	NaN	NaN	NaN	NaN
	NaN	NaN	NaN	NaN	NaN	NaN	NaN	NaN	NaN	NaN	NaN	NaN	NaN	NaN	NaN	NaN	NaN	NaN	NaN	NaN	NaN	NaN	NaN	NaN	NaN	NaN	NaN	NaN	NaN	NaN	NaN	NaN	NaN	NaN	NaN	NaN	NaN	NaN	NaN	NaN	NaN	NaN	NaN	NaN	NaN	NaN	NaN	NaN	NaN
	NaN	NaN	NaN	NaN	NaN	NaN	NaN	NaN	NaN	NaN	NaN	NaN	NaN	NaN	NaN	NaN	NaN	NaN	NaN	NaN	NaN	NaN	NaN	NaN	NaN	NaN	NaN	NaN	NaN	NaN	NaN	NaN	NaN	NaN	NaN	NaN	NaN	NaN	NaN	NaN	NaN	NaN	NaN	NaN	NaN	NaN	NaN	NaN	NaN
	NaN	NaN	NaN	NaN	NaN	NaN	NaN	NaN	NaN	NaN	NaN	NaN	NaN	NaN	NaN	NaN	NaN	NaN	NaN	NaN	NaN	NaN	NaN	NaN	NaN	NaN	NaN	NaN	NaN	NaN	NaN	NaN	NaN	NaN	NaN	NaN	NaN	NaN	NaN	NaN	NaN	NaN	NaN	NaN	NaN	NaN	NaN	NaN	NaN
	NaN	NaN	NaN	NaN	NaN	NaN	NaN	NaN	NaN	NaN	NaN	NaN	NaN	NaN	NaN	NaN	NaN	NaN	NaN	NaN	NaN	NaN	NaN	NaN	NaN	NaN	NaN	NaN	NaN	NaN	NaN	NaN	NaN	NaN	NaN	NaN	NaN	NaN	NaN	NaN	NaN	NaN	NaN	NaN	NaN	NaN	NaN	NaN	NaN
	NaN	NaN	NaN	NaN	NaN	NaN	NaN	NaN	NaN	NaN	NaN	NaN	NaN	NaN	NaN	NaN	NaN	NaN	NaN	NaN	NaN	NaN	NaN	NaN	NaN	NaN	NaN	NaN	NaN	NaN	NaN	NaN	NaN	NaN	NaN	NaN	NaN	NaN	NaN	NaN	NaN	NaN	NaN	NaN	NaN	NaN	NaN	NaN	NaN
	NaN	NaN	NaN	NaN	NaN	NaN	NaN	NaN	NaN	NaN	NaN	NaN	NaN	NaN	NaN	NaN	NaN	NaN	NaN	NaN	NaN	NaN	NaN	NaN	NaN	NaN	NaN	NaN	NaN	NaN	NaN	NaN	NaN	NaN	NaN	NaN	NaN	NaN	NaN	NaN	NaN	NaN	NaN	NaN	NaN	NaN	NaN	NaN	NaN
	NaN	NaN	NaN	NaN	NaN	NaN	NaN	NaN	NaN	NaN	NaN	NaN	NaN	NaN	NaN	NaN	NaN	NaN	NaN	NaN	NaN	NaN	NaN	NaN	NaN	NaN	NaN	NaN	NaN	NaN	NaN	NaN	NaN	NaN	NaN	NaN	NaN	NaN	NaN	NaN	NaN	NaN	NaN	NaN	NaN	NaN	NaN	NaN	NaN
	NaN	NaN	NaN	NaN	NaN	NaN	NaN	NaN	NaN	NaN	NaN	NaN	NaN	NaN	NaN	NaN	NaN	NaN	NaN	NaN	NaN	NaN	NaN	NaN	NaN	NaN	NaN	NaN	NaN	NaN	NaN	NaN	NaN	NaN	NaN	NaN	NaN	NaN	NaN	NaN	NaN	NaN	NaN	NaN	NaN	NaN	NaN	NaN	NaN
	NaN	NaN	NaN	NaN	NaN	NaN	NaN	NaN	NaN	NaN	NaN	NaN	NaN	NaN	NaN	NaN	NaN	NaN	NaN	NaN	NaN	NaN	NaN	NaN	NaN	NaN	NaN	NaN	NaN	NaN	NaN	NaN	NaN	NaN	NaN	NaN	NaN	NaN	NaN	NaN	NaN	NaN	NaN	NaN	NaN	NaN	NaN	NaN	NaN
	NaN	NaN	NaN	NaN	NaN	NaN	NaN	NaN	NaN	NaN	NaN	NaN	NaN	NaN	NaN	NaN	NaN	NaN	NaN	NaN	NaN	NaN	NaN	NaN	NaN	NaN	NaN	NaN	NaN	NaN	NaN	NaN	NaN	NaN	NaN	NaN	NaN	NaN	NaN	NaN	NaN	NaN	NaN	NaN	NaN	NaN	NaN	NaN	NaN
	NaN	NaN	NaN	NaN	NaN	NaN	NaN	NaN	NaN	NaN	NaN	NaN	NaN	NaN	NaN	NaN	NaN	NaN	NaN	NaN	NaN	NaN	NaN	NaN	NaN	NaN	NaN	NaN	NaN	NaN	NaN	NaN	NaN	NaN	NaN	NaN	NaN	NaN	NaN	NaN	NaN	NaN	NaN	NaN	NaN	NaN	NaN	NaN	NaN
	NaN	NaN	NaN	NaN	NaN	NaN	NaN	NaN	NaN	NaN	NaN	NaN	NaN	NaN	NaN	NaN	NaN	NaN	NaN	NaN	NaN	NaN	NaN	NaN	NaN	NaN	NaN	NaN	NaN	NaN	NaN	NaN	NaN	NaN	NaN	NaN	NaN	NaN	NaN	NaN	NaN	NaN	NaN	NaN	NaN	NaN	NaN	NaN	NaN
	NaN	NaN	NaN	NaN	NaN	NaN	NaN	NaN	NaN	NaN	NaN	NaN	NaN	NaN	NaN	NaN	NaN	NaN	NaN	NaN	NaN	NaN	NaN	NaN	NaN	NaN	NaN	NaN	NaN	NaN	NaN	NaN	NaN	NaN	NaN	NaN	NaN	NaN	NaN	NaN	NaN	NaN	NaN	NaN	NaN	NaN	NaN	NaN	NaN
	NaN	NaN	NaN	NaN	NaN	NaN	NaN	NaN	NaN	NaN	NaN	NaN	NaN	NaN	NaN	NaN	NaN	NaN	NaN	NaN	NaN	NaN	NaN	NaN	NaN	NaN	NaN	NaN	NaN	NaN	NaN	NaN	NaN	NaN	NaN	NaN	NaN	NaN	NaN	NaN	NaN	NaN	NaN	NaN	NaN	NaN	NaN	NaN	NaN
	NaN	NaN	NaN	NaN	NaN	NaN	NaN	NaN	NaN	NaN	NaN	NaN	NaN	NaN	NaN	NaN	NaN	NaN	NaN	NaN	NaN	NaN	NaN	NaN	NaN	NaN	NaN	NaN	NaN	NaN	NaN	NaN	NaN	NaN	NaN	NaN	NaN	NaN	NaN	NaN	NaN	NaN	NaN	NaN	NaN	NaN	NaN	NaN	NaN
	NaN	NaN	NaN	NaN	NaN	NaN	NaN	NaN	NaN	NaN	NaN	NaN	NaN	NaN	NaN	NaN	NaN	NaN	NaN	NaN	NaN	NaN	NaN	NaN	NaN	NaN	NaN	NaN	NaN	NaN	NaN	NaN	NaN	NaN	NaN	NaN	NaN	NaN	NaN	NaN	NaN	NaN	NaN	NaN	NaN	NaN	NaN	NaN	NaN
	NaN	NaN	NaN	NaN	NaN	NaN	NaN	NaN	NaN	NaN	NaN	NaN	NaN	NaN	NaN	NaN	NaN	NaN	NaN	NaN	NaN	NaN	NaN	NaN	NaN	NaN	NaN	NaN	NaN	NaN	NaN	NaN	NaN	NaN	NaN	NaN	NaN	NaN	NaN	NaN	NaN	NaN	NaN	NaN	NaN	NaN	NaN	NaN	NaN
	NaN	NaN	NaN	NaN	NaN	NaN	NaN	NaN	NaN	NaN	NaN	NaN	NaN	NaN	NaN	NaN	NaN	NaN	NaN	NaN	NaN	NaN	NaN	NaN	NaN	NaN	NaN	NaN	NaN	NaN	NaN	NaN	NaN	NaN	NaN	NaN	NaN	NaN	NaN	NaN	NaN	NaN	NaN	NaN	NaN	NaN	NaN	NaN	NaN
	NaN	NaN	NaN	NaN	NaN	NaN	NaN	NaN	NaN	NaN	NaN	NaN	NaN	NaN	NaN	NaN	NaN	NaN	NaN	NaN	NaN	NaN	NaN	NaN	NaN	NaN	NaN	NaN	NaN	NaN	NaN	NaN	NaN	NaN	NaN	NaN	NaN	NaN	NaN	NaN	NaN	NaN	NaN	NaN	NaN	NaN	NaN	NaN	NaN
	NaN	NaN	NaN	NaN	NaN	NaN	NaN	NaN	NaN	NaN	NaN	NaN	NaN	NaN	NaN	NaN	NaN	NaN	NaN	NaN	NaN	NaN	NaN	NaN	NaN	NaN	NaN	NaN	NaN	NaN	NaN	NaN	NaN	NaN	NaN	NaN	NaN	NaN	NaN	NaN	NaN	NaN	NaN	NaN	NaN	NaN	NaN	NaN	NaN
	NaN	NaN	NaN	NaN	NaN	NaN	NaN	NaN	NaN	NaN	NaN	NaN	NaN	NaN	NaN	NaN	NaN	NaN	NaN	NaN	NaN	NaN	NaN	NaN	NaN	NaN	NaN	NaN	NaN	NaN	NaN	NaN	NaN	NaN	NaN	NaN	NaN	NaN	NaN	NaN	NaN	NaN	NaN	NaN	NaN	NaN	NaN	NaN	NaN
	NaN	NaN	NaN	NaN	NaN	NaN	NaN	NaN	NaN	NaN	NaN	NaN	NaN	NaN	NaN	NaN	NaN	NaN	NaN	NaN	NaN	NaN	NaN	NaN	NaN	NaN	NaN	NaN	NaN	NaN	NaN	NaN	NaN	NaN	NaN	NaN	NaN	NaN	NaN	NaN	NaN	NaN	NaN	NaN	NaN	NaN	NaN	NaN	NaN
	NaN	NaN	NaN	NaN	NaN	NaN	NaN	NaN	NaN	NaN	NaN	NaN	NaN	NaN	NaN	NaN	NaN	NaN	NaN	NaN	NaN	NaN	NaN	NaN	NaN	NaN	NaN	NaN	NaN	NaN	NaN	NaN	NaN	NaN	NaN	NaN	NaN	NaN	NaN	NaN	NaN	NaN	NaN	NaN	NaN	NaN	NaN	NaN	NaN
	NaN	NaN	NaN	NaN	NaN	NaN	NaN	NaN	NaN	NaN	NaN	NaN	NaN	NaN	NaN	NaN	NaN	NaN	NaN	NaN	NaN	NaN	NaN	NaN	NaN	NaN	NaN	NaN	NaN	NaN	NaN	NaN	NaN	NaN	NaN	NaN	NaN	NaN	NaN	NaN	NaN	NaN	NaN	NaN	NaN	NaN	NaN	NaN	NaN
	NaN	NaN	NaN	NaN	NaN	NaN	NaN	NaN	NaN	NaN	NaN	NaN	NaN	NaN	NaN	NaN	NaN	NaN	NaN	NaN	NaN	NaN	NaN	NaN	NaN	NaN	NaN	NaN	NaN	NaN	NaN	NaN	NaN	NaN	NaN	NaN	NaN	NaN	NaN	NaN	NaN	NaN	NaN	NaN	NaN	NaN	NaN	NaN	NaN
	NaN	NaN	NaN	NaN	NaN	NaN	NaN	NaN	NaN	NaN	NaN	NaN	NaN	NaN	NaN	NaN	NaN	NaN	NaN	NaN	NaN	NaN	NaN	NaN	NaN	NaN	NaN	NaN	NaN	NaN	NaN	NaN	NaN	NaN	NaN	NaN	NaN	NaN	NaN	NaN	NaN	NaN	NaN	NaN	NaN	NaN	NaN	NaN	NaN
	NaN	NaN	NaN	NaN	NaN	NaN	NaN	NaN	NaN	NaN	NaN	NaN	NaN	NaN	NaN	NaN	NaN	NaN	NaN	NaN	NaN	NaN	NaN	NaN	NaN	NaN	NaN	NaN	NaN	NaN	NaN	NaN	NaN	NaN	NaN	NaN	NaN	NaN	NaN	NaN	NaN	NaN	NaN	NaN	NaN	NaN	NaN	NaN	NaN
	NaN	NaN	NaN	NaN	NaN	NaN	NaN	NaN	NaN	NaN	NaN	NaN	NaN	NaN	NaN	NaN	NaN	NaN	NaN	NaN	NaN	NaN	NaN	NaN	NaN	NaN	NaN	NaN	NaN	NaN	NaN	NaN	NaN	NaN	NaN	NaN	NaN	NaN	NaN	NaN	NaN	NaN	NaN	NaN	NaN	NaN	NaN	NaN	NaN
	NaN	NaN	NaN	NaN	NaN	NaN	NaN	NaN	NaN	NaN	NaN	NaN	NaN	NaN	NaN	NaN	NaN	NaN	NaN	NaN	NaN	NaN	NaN	NaN	NaN	NaN	NaN	NaN	NaN	NaN	NaN	NaN	NaN	NaN	NaN	NaN	NaN	NaN	NaN	NaN	NaN	NaN	NaN	NaN	NaN	NaN	NaN	NaN	NaN
	NaN	NaN	NaN	NaN	NaN	NaN	NaN	NaN	NaN	NaN	NaN	NaN	NaN	NaN	NaN	NaN	NaN	NaN	NaN	NaN	NaN	NaN	NaN	NaN	NaN	NaN	NaN	NaN	NaN	NaN	NaN	NaN	NaN	NaN	NaN	NaN	NaN	NaN	NaN	NaN	NaN	NaN	NaN	NaN	NaN	NaN	NaN	NaN	NaN
	NaN	NaN	NaN	NaN	NaN	NaN	NaN	NaN	NaN	NaN	NaN	NaN	NaN	NaN	NaN	NaN	NaN	NaN	NaN	NaN	NaN	NaN	NaN	NaN	NaN	NaN	NaN	NaN	NaN	NaN	NaN	NaN	NaN	NaN	NaN	NaN	NaN	NaN	NaN	NaN	NaN	NaN	NaN	NaN	NaN	NaN	NaN	NaN	NaN
	NaN	NaN	NaN	NaN	NaN	NaN	NaN	NaN	NaN	NaN	NaN	NaN	NaN	NaN	NaN	NaN	NaN	NaN	NaN	NaN	NaN	NaN	NaN	NaN	NaN	NaN	NaN	NaN	NaN	NaN	NaN	NaN	NaN	NaN	NaN	NaN	NaN	NaN	NaN	NaN	NaN	NaN	NaN	NaN	NaN	NaN	NaN	NaN	NaN
	NaN	NaN	NaN	NaN	NaN	NaN	NaN	NaN	NaN	NaN	NaN	NaN	NaN	NaN	NaN	NaN	NaN	NaN	NaN	NaN	NaN	NaN	NaN	NaN	NaN	NaN	NaN	NaN	NaN	NaN	NaN	NaN	NaN	NaN	NaN	NaN	NaN	NaN	NaN	NaN	NaN	NaN	NaN	NaN	NaN	NaN	NaN	NaN	NaN
	NaN	NaN	NaN	NaN	NaN	NaN	NaN	NaN	NaN	NaN	NaN	NaN	NaN	NaN	NaN	NaN	NaN	NaN	NaN	NaN	NaN	NaN	NaN	NaN	NaN	NaN	NaN	NaN	NaN	NaN	NaN	NaN	NaN	NaN	NaN	NaN	NaN	NaN	NaN	NaN	NaN	NaN	NaN	NaN	NaN	NaN	NaN	NaN	NaN
	NaN	NaN	NaN	NaN	NaN	NaN	NaN	NaN	NaN	NaN	NaN	NaN	NaN	NaN	NaN	NaN	NaN	NaN	NaN	NaN	NaN	NaN	NaN	NaN	NaN	NaN	NaN	NaN	NaN	NaN	NaN	NaN	NaN	NaN	NaN	NaN	NaN	NaN	NaN	NaN	NaN	NaN	NaN	NaN	NaN	NaN	NaN	NaN	NaN
	NaN	NaN	NaN	NaN	NaN	NaN	NaN	NaN	NaN	NaN	NaN	NaN	NaN	NaN	NaN	NaN	NaN	NaN	NaN	NaN	NaN	NaN	NaN	NaN	NaN	NaN	NaN	NaN	NaN	NaN	NaN	NaN	NaN	NaN	NaN	NaN	NaN	NaN	NaN	NaN	NaN	NaN	NaN	NaN	NaN	NaN	NaN	NaN	NaN
	NaN	NaN	NaN	NaN	NaN	NaN	NaN	NaN	NaN	NaN	NaN	NaN	NaN	NaN	NaN	NaN	NaN	NaN	NaN	NaN	NaN	NaN	NaN	NaN	NaN	NaN	NaN	NaN	NaN	NaN	NaN	NaN	NaN	NaN	NaN	NaN	NaN	NaN	NaN	NaN	NaN	NaN	NaN	NaN	NaN	NaN	NaN	NaN	NaN
	NaN	NaN	NaN	NaN	NaN	NaN	NaN	NaN	NaN	NaN	NaN	NaN	NaN	NaN	NaN	NaN	NaN	NaN	NaN	NaN	NaN	NaN	NaN	NaN	NaN	NaN	NaN	NaN	NaN	NaN	NaN	NaN	NaN	NaN	NaN	NaN	NaN	NaN	NaN	NaN	NaN	NaN	NaN	NaN	NaN	NaN	NaN	NaN	NaN
	NaN	NaN	NaN	NaN	NaN	NaN	NaN	NaN	NaN	NaN	NaN	NaN	NaN	NaN	NaN	NaN	NaN	NaN	NaN	NaN	NaN	NaN	NaN	NaN	NaN	NaN	NaN	NaN	NaN	NaN	NaN	NaN	NaN	NaN	NaN	NaN	NaN	NaN	NaN	NaN	NaN	NaN	NaN	NaN	NaN	NaN	NaN	NaN	NaN
	NaN	NaN	NaN	NaN	NaN	NaN	NaN	NaN	NaN	NaN	NaN	NaN	NaN	NaN	NaN	NaN	NaN	NaN	NaN	NaN	NaN	NaN	NaN	NaN	NaN	NaN	NaN	NaN	NaN	NaN	NaN	NaN	NaN	NaN	NaN	NaN	NaN	NaN	NaN	NaN	NaN	NaN	NaN	NaN	NaN	NaN	NaN	NaN	NaN
	NaN	NaN	NaN	NaN	NaN	NaN	NaN	NaN	NaN	NaN	NaN	NaN	NaN	NaN	NaN	NaN	NaN	NaN	NaN	NaN	NaN	NaN	NaN	NaN	NaN	NaN	NaN	NaN	NaN	NaN	NaN	NaN	NaN	NaN	NaN	NaN	NaN	NaN	NaN	NaN	NaN	NaN	NaN	NaN	NaN	NaN	NaN	NaN	NaN
	NaN	NaN	NaN	NaN	NaN	NaN	NaN	NaN	NaN	NaN	NaN	NaN	NaN	NaN	NaN	NaN	NaN	NaN	NaN	NaN	NaN	NaN	NaN	NaN	NaN	NaN	NaN	NaN	NaN	NaN	NaN	NaN	NaN	NaN	NaN	NaN	NaN	NaN	NaN	NaN	NaN	NaN	NaN	NaN	NaN	NaN	NaN	NaN	NaN
	NaN	NaN	NaN	NaN	NaN	NaN	NaN	NaN	NaN	NaN	NaN	NaN	NaN	NaN	NaN	NaN	NaN	NaN	NaN	NaN	NaN	NaN	NaN	NaN	NaN	NaN	NaN	NaN	NaN	NaN	NaN	NaN	NaN	NaN	NaN	NaN	NaN	NaN	NaN	NaN	NaN	NaN	NaN	NaN	NaN	NaN	NaN	NaN	NaN
	NaN	NaN	NaN	NaN	NaN	NaN	NaN	NaN	NaN	NaN	NaN	NaN	NaN	NaN	NaN	NaN	NaN	NaN	NaN	NaN	NaN	NaN	NaN	NaN	NaN	NaN	NaN	NaN	NaN	NaN	NaN	NaN	NaN	NaN	NaN	NaN	NaN	NaN	NaN	NaN	NaN	NaN	NaN	NaN	NaN	NaN	NaN	NaN	NaN
	NaN	NaN	NaN	NaN	NaN	NaN	NaN	NaN	NaN	NaN	NaN	NaN	NaN	NaN	NaN	NaN	NaN	NaN	NaN	NaN	NaN	NaN	NaN	NaN	NaN	NaN	NaN	NaN	NaN	NaN	NaN	NaN	NaN	NaN	NaN	NaN	NaN	NaN	NaN	NaN	NaN	NaN	NaN	NaN	NaN	NaN	NaN	NaN	NaN
	NaN	NaN	NaN	NaN	NaN	NaN	NaN	NaN	NaN	NaN	NaN	NaN	NaN	NaN	NaN	NaN	NaN	NaN	NaN	NaN	NaN	NaN	NaN	NaN	NaN	NaN	NaN	NaN	NaN	NaN	NaN	NaN	NaN	NaN	NaN	NaN	NaN	NaN	NaN	NaN	NaN	NaN	NaN	NaN	NaN	NaN	NaN	NaN	NaN
	NaN	NaN	NaN	NaN	NaN	NaN	NaN	NaN	NaN	NaN	NaN	NaN	NaN	NaN	NaN	NaN	NaN	NaN	NaN	NaN	NaN	NaN	NaN	NaN	NaN	NaN	NaN	NaN	NaN	NaN	NaN	NaN	NaN	NaN	NaN	NaN	NaN	NaN	NaN	NaN	NaN	NaN	NaN	NaN	NaN	NaN	NaN	NaN	NaN
	NaN	NaN	NaN	NaN	NaN	NaN	NaN	NaN	NaN	NaN	NaN	NaN	NaN	NaN	NaN	NaN	NaN	NaN	NaN	NaN	NaN	NaN	NaN	NaN	NaN	NaN	NaN	NaN	NaN	NaN	NaN	NaN	NaN	NaN	NaN	NaN	NaN	NaN	NaN	NaN	NaN	NaN	NaN	NaN	NaN	NaN	NaN	NaN	NaN
	NaN	NaN	NaN	NaN	NaN	NaN	NaN	NaN	NaN	NaN	NaN	NaN	NaN	NaN	NaN	NaN	NaN	NaN	NaN	NaN	NaN	NaN	NaN	NaN	NaN	NaN	NaN	NaN	NaN	NaN	NaN	NaN	NaN	NaN	NaN	NaN	NaN	NaN	NaN	NaN	NaN	NaN	NaN	NaN	NaN	NaN	NaN	NaN	NaN
	NaN	NaN	NaN	NaN	NaN	NaN	NaN	NaN	NaN	NaN	NaN	NaN	NaN	NaN	NaN	NaN	NaN	NaN	NaN	NaN	NaN	NaN	NaN	NaN	NaN	NaN	NaN	NaN	NaN	NaN	NaN	NaN	NaN	NaN	NaN	NaN	NaN	NaN	NaN	NaN	NaN	NaN	NaN	NaN	NaN	NaN	NaN	NaN	NaN
	NaN	NaN	NaN	NaN	NaN	NaN	NaN	NaN	NaN	NaN	NaN	NaN	NaN	NaN	NaN	NaN	NaN	NaN	NaN	NaN	NaN	NaN	NaN	NaN	NaN	NaN	NaN	NaN	NaN	NaN	NaN	NaN	NaN	NaN	NaN	NaN	NaN	NaN	NaN	NaN	NaN	NaN	NaN	NaN	NaN	NaN	NaN	NaN	NaN
	NaN	NaN	NaN	NaN	NaN	NaN	NaN	NaN	NaN	NaN	NaN	NaN	NaN	NaN	NaN	NaN	NaN	NaN	NaN	NaN	NaN	NaN	NaN	NaN	NaN	NaN	NaN	NaN	NaN	NaN	NaN	NaN	NaN	NaN	NaN	NaN	NaN	NaN	NaN	NaN	NaN	NaN	NaN	NaN	NaN	NaN	NaN	NaN	NaN
	NaN	NaN	NaN	NaN	NaN	NaN	NaN	NaN	NaN	NaN	NaN	NaN	NaN	NaN	NaN	NaN	NaN	NaN	NaN	NaN	NaN	NaN	NaN	NaN	NaN	NaN	NaN	NaN	NaN	NaN	NaN	NaN	NaN	NaN	NaN	NaN	NaN	NaN	NaN	NaN	NaN	NaN	NaN	NaN	NaN	NaN	NaN	NaN	NaN
	NaN	NaN	NaN	NaN	NaN	NaN	NaN	NaN	NaN	NaN	NaN	NaN	NaN	NaN	NaN	NaN	NaN	NaN	NaN	NaN	NaN	NaN	NaN	NaN	NaN	NaN	NaN	NaN	NaN	NaN	NaN	NaN	NaN	NaN	NaN	NaN	NaN	NaN	NaN	NaN	NaN	NaN	NaN	NaN	NaN	NaN	NaN	NaN	NaN
	NaN	NaN	NaN	NaN	NaN	NaN	NaN	NaN	NaN	NaN	NaN	NaN	NaN	NaN	NaN	NaN	NaN	NaN	NaN	NaN	NaN	NaN	NaN	NaN	NaN	NaN	NaN	NaN	NaN	NaN	NaN	NaN	NaN	NaN	NaN	NaN	NaN	NaN	NaN	NaN	NaN	NaN	NaN	NaN	NaN	NaN	NaN	NaN	NaN
	NaN	NaN	NaN	NaN	NaN	NaN	NaN	NaN	NaN	NaN	NaN	NaN	NaN	NaN	NaN	NaN	NaN	NaN	NaN	NaN	NaN	NaN	NaN	NaN	NaN	NaN	NaN	NaN	NaN	NaN	NaN	NaN	NaN	NaN	NaN	NaN	NaN	NaN	NaN	NaN	NaN	NaN	NaN	NaN	NaN	NaN	NaN	NaN	NaN
	NaN	NaN	NaN	NaN	NaN	NaN	NaN	NaN	NaN	NaN	NaN	NaN	NaN	NaN	NaN	NaN	NaN	NaN	NaN	NaN	NaN	NaN	NaN	NaN	NaN	NaN	NaN	NaN	NaN	NaN	NaN	NaN	NaN	NaN	NaN	NaN	NaN	NaN	NaN	NaN	NaN	NaN	NaN	NaN	NaN	NaN	NaN	NaN	NaN
	NaN	NaN	NaN	NaN	NaN	NaN	NaN	NaN	NaN	NaN	NaN	NaN	NaN	NaN	NaN	NaN	NaN	NaN	NaN	NaN	NaN	NaN	NaN	NaN	NaN	NaN	NaN	NaN	NaN	NaN	NaN	NaN	NaN	NaN	NaN	NaN	NaN	NaN	NaN	NaN	NaN	NaN	NaN	NaN	NaN	NaN	NaN	NaN	NaN
	NaN	NaN	NaN	NaN	NaN	NaN	NaN	NaN	NaN	NaN	NaN	NaN	NaN	NaN	NaN	NaN	NaN	NaN	NaN	NaN	NaN	NaN	NaN	NaN	NaN	NaN	NaN	NaN	NaN	NaN	NaN	NaN	NaN	NaN	NaN	NaN	NaN	NaN	NaN	NaN	NaN	NaN	NaN	NaN	NaN	NaN	NaN	NaN	NaN
	NaN	NaN	NaN	NaN	NaN	NaN	NaN	NaN	NaN	NaN	NaN	NaN	NaN	NaN	NaN	NaN	NaN	NaN	NaN	NaN	NaN	NaN	NaN	NaN	NaN	NaN	NaN	NaN	NaN	NaN	NaN	NaN	NaN	NaN	NaN	NaN	NaN	NaN	NaN	NaN	NaN	NaN	NaN	NaN	NaN	NaN	NaN	NaN	NaN
	NaN	NaN	NaN	NaN	NaN	NaN	NaN	NaN	NaN	NaN	NaN	NaN	NaN	NaN	NaN	NaN	NaN	NaN	NaN	NaN	NaN	NaN	NaN	NaN	NaN	NaN	NaN	NaN	NaN	NaN	NaN	NaN	NaN	NaN	NaN	NaN	NaN	NaN	NaN	NaN	NaN	NaN	NaN	NaN	NaN	NaN	NaN	NaN	NaN
	NaN	NaN	NaN	NaN	NaN	NaN	NaN	NaN	NaN	NaN	NaN	NaN	NaN	NaN	NaN	NaN	NaN	NaN	NaN	NaN	NaN	NaN	NaN	NaN	NaN	NaN	NaN	NaN	NaN	NaN	NaN	NaN	NaN	NaN	NaN	NaN	NaN	NaN	NaN	NaN	NaN	NaN	NaN	NaN	NaN	NaN	NaN	NaN	NaN
	NaN	NaN	NaN	NaN	NaN	NaN	NaN	NaN	NaN	NaN	NaN	NaN	NaN	NaN	NaN	NaN	NaN	NaN	NaN	NaN	NaN	NaN	NaN	NaN	NaN	NaN	NaN	NaN	NaN	NaN	NaN	NaN	NaN	NaN	NaN	NaN	NaN	NaN	NaN	NaN	NaN	NaN	NaN	NaN	NaN	NaN	NaN	NaN	NaN
	NaN	NaN	NaN	NaN	NaN	NaN	NaN	NaN	NaN	NaN	NaN	NaN	NaN	NaN	NaN	NaN	NaN	NaN	NaN	NaN	NaN	NaN	NaN	NaN	NaN	NaN	NaN	NaN	NaN	NaN	NaN	NaN	NaN	NaN	NaN	NaN	NaN	NaN	NaN	NaN	NaN	NaN	NaN	NaN	NaN	NaN	NaN	NaN	NaN
	NaN	NaN	NaN	NaN	NaN	NaN	NaN	NaN	NaN	NaN	NaN	NaN	NaN	NaN	NaN	NaN	NaN	NaN	NaN	NaN	NaN	NaN	NaN	NaN	NaN	NaN	NaN	NaN	NaN	NaN	NaN	NaN	NaN	NaN	NaN	NaN	NaN	NaN	NaN	NaN	NaN	NaN	NaN	NaN	NaN	NaN	NaN	NaN	NaN
	NaN	NaN	NaN	NaN	NaN	NaN	NaN	NaN	NaN	NaN	NaN	NaN	NaN	NaN	NaN	NaN	NaN	NaN	NaN	NaN	NaN	NaN	NaN	NaN	NaN	NaN	NaN	NaN	NaN	NaN	NaN	NaN	NaN	NaN	NaN	NaN	NaN	NaN	NaN	NaN	NaN	NaN	NaN	NaN	NaN	NaN	NaN	NaN	NaN
	NaN	NaN	NaN	NaN	NaN	NaN	NaN	NaN	NaN	NaN	NaN	NaN	NaN	NaN	NaN	NaN	NaN	NaN	NaN	NaN	NaN	NaN	NaN	NaN	NaN	NaN	NaN	NaN	NaN	NaN	NaN	NaN	NaN	NaN	NaN	NaN	NaN	NaN	NaN	NaN	NaN	NaN	NaN	NaN	NaN	NaN	NaN	NaN	NaN
	NaN	NaN	NaN	NaN	NaN	NaN	NaN	NaN	NaN	NaN	NaN	NaN	NaN	NaN	NaN	NaN	NaN	NaN	NaN	NaN	NaN	NaN	NaN	NaN	NaN	NaN	NaN	NaN	NaN	NaN	NaN	NaN	NaN	NaN	NaN	NaN	NaN	NaN	NaN	NaN	NaN	NaN	NaN	NaN	NaN	NaN	NaN	NaN	NaN
	NaN	NaN	NaN	NaN	NaN	NaN	NaN	NaN	NaN	NaN	NaN	NaN	NaN	NaN	NaN	NaN	NaN	NaN	NaN	NaN	NaN	NaN	NaN	NaN	NaN	NaN	NaN	NaN	NaN	NaN	NaN	NaN	NaN	NaN	NaN	NaN	NaN	NaN	NaN	NaN	NaN	NaN	NaN	NaN	NaN	NaN	NaN	NaN	NaN
	NaN	NaN	NaN	NaN	NaN	NaN	NaN	NaN	NaN	NaN	NaN	NaN	NaN	NaN	NaN	NaN	NaN	NaN	NaN	NaN	NaN	NaN	NaN	NaN	NaN	NaN	NaN	NaN	NaN	NaN	NaN	NaN	NaN	NaN	NaN	NaN	NaN	NaN	NaN	NaN	NaN	NaN	NaN	NaN	NaN	NaN	NaN	NaN	NaN
	NaN	NaN	NaN	NaN	NaN	NaN	NaN	NaN	NaN	NaN	NaN	NaN	NaN	NaN	NaN	NaN	NaN	NaN	NaN	NaN	NaN	NaN	NaN	NaN	NaN	NaN	NaN	NaN	NaN	NaN	NaN	NaN	NaN	NaN	NaN	NaN	NaN	NaN	NaN	NaN	NaN	NaN	NaN	NaN	NaN	NaN	NaN	NaN	NaN
	NaN	NaN	NaN	NaN	NaN	NaN	NaN	NaN	NaN	NaN	NaN	NaN	NaN	NaN	NaN	NaN	NaN	NaN	NaN	NaN	NaN	NaN	NaN	NaN	NaN	NaN	NaN	NaN	NaN	NaN	NaN	NaN	NaN	NaN	NaN	NaN	NaN	NaN	NaN	NaN	NaN	NaN	NaN	NaN	NaN	NaN	NaN	NaN	NaN
	NaN	NaN	NaN	NaN	NaN	NaN	NaN	NaN	NaN	NaN	NaN	NaN	NaN	NaN	NaN	NaN	NaN	NaN	NaN	NaN	NaN	NaN	NaN	NaN	NaN	NaN	NaN	NaN	NaN	NaN	NaN	NaN	NaN	NaN	NaN	NaN	NaN	NaN	NaN	NaN	NaN	NaN	NaN	NaN	NaN	NaN	NaN	NaN	NaN
	NaN	NaN	NaN	NaN	NaN	NaN	NaN	NaN	NaN	NaN	NaN	NaN	NaN	NaN	NaN	NaN	NaN	NaN	NaN	NaN	NaN	NaN	NaN	NaN	NaN	NaN	NaN	NaN	NaN	NaN	NaN	NaN	NaN	NaN	NaN	NaN	NaN	NaN	NaN	NaN	NaN	NaN	NaN	NaN	NaN	NaN	NaN	NaN	NaN
	NaN	NaN	NaN	NaN	NaN	NaN	NaN	NaN	NaN	NaN	NaN	NaN	NaN	NaN	NaN	NaN	NaN	NaN	NaN	NaN	NaN	NaN	NaN	NaN	NaN	NaN	NaN	NaN	NaN	NaN	NaN	NaN	NaN	NaN	NaN	NaN	NaN	NaN	NaN	NaN	NaN	NaN	NaN	NaN	NaN	NaN	NaN	NaN	NaN
	NaN	NaN	NaN	NaN	NaN	NaN	NaN	NaN	NaN	NaN	NaN	NaN	NaN	NaN	NaN	NaN	NaN	NaN	NaN	NaN	NaN	NaN	NaN	NaN	NaN	NaN	NaN	NaN	NaN	NaN	NaN	NaN	NaN	NaN	NaN	NaN	NaN	NaN	NaN	NaN	NaN	NaN	NaN	NaN	NaN	NaN	NaN	NaN	NaN
	NaN	NaN	NaN	NaN	NaN	NaN	NaN	NaN	NaN	NaN	NaN	NaN	NaN	NaN	NaN	NaN	NaN	NaN	NaN	NaN	NaN	NaN	NaN	NaN	NaN	NaN	NaN	NaN	NaN	NaN	NaN	NaN	NaN	NaN	NaN	NaN	NaN	NaN	NaN	NaN	NaN	NaN	NaN	NaN	NaN	NaN	NaN	NaN	NaN
	NaN	NaN	NaN	NaN	NaN	NaN	NaN	NaN	NaN	NaN	NaN	NaN	NaN	NaN	NaN	NaN	NaN	NaN	NaN	NaN	NaN	NaN	NaN	NaN	NaN	NaN	NaN	NaN	NaN	NaN	NaN	NaN	NaN	NaN	NaN	NaN	NaN	NaN	NaN	NaN	NaN	NaN	NaN	NaN	NaN	NaN	NaN	NaN	NaN
	NaN	NaN	NaN	NaN	NaN	NaN	NaN	NaN	NaN	NaN	NaN	NaN	NaN	NaN	NaN	NaN	NaN	NaN	NaN	NaN	NaN	NaN	NaN	NaN	NaN	NaN	NaN	NaN	NaN	NaN	NaN	NaN	NaN	NaN	NaN	NaN	NaN	NaN	NaN	NaN	NaN	NaN	NaN	NaN	NaN	NaN	NaN	NaN	NaN
	NaN	NaN	NaN	NaN	NaN	NaN	NaN	NaN	NaN	NaN	NaN	NaN	NaN	NaN	NaN	NaN	NaN	NaN	NaN	NaN	NaN	NaN	NaN	NaN	NaN	NaN	NaN	NaN	NaN	NaN	NaN	NaN	NaN	NaN	NaN	NaN	NaN	NaN	NaN	NaN	NaN	NaN	NaN	NaN	NaN	NaN	NaN	NaN	NaN
	NaN	NaN	NaN	NaN	NaN	NaN	NaN	NaN	NaN	NaN	NaN	NaN	NaN	NaN	NaN	NaN	NaN	NaN	NaN	NaN	NaN	NaN	NaN	NaN	NaN	NaN	NaN	NaN	NaN	NaN	NaN	NaN	NaN	NaN	NaN	NaN	NaN	NaN	NaN	NaN	NaN	NaN	NaN	NaN	NaN	NaN	NaN	NaN	NaN
	NaN	NaN	NaN	NaN	NaN	NaN	NaN	NaN	NaN	NaN	NaN	NaN	NaN	NaN	NaN	NaN	NaN	NaN	NaN	NaN	NaN	NaN	NaN	NaN	NaN	NaN	NaN	NaN	NaN	NaN	NaN	NaN	NaN	NaN	NaN	NaN	NaN	NaN	NaN	NaN	NaN	NaN	NaN	NaN	NaN	NaN	NaN	NaN	NaN
	NaN	NaN	NaN	NaN	NaN	NaN	NaN	NaN	NaN	NaN	NaN	NaN	NaN	NaN	NaN	NaN	NaN	NaN	NaN	NaN	NaN	NaN	NaN	NaN	NaN	NaN	NaN	NaN	NaN	NaN	NaN	NaN	NaN	NaN	NaN	NaN	NaN	NaN	NaN	NaN	NaN	NaN	NaN	NaN	NaN	NaN	NaN	NaN	NaN
	NaN	NaN	NaN	NaN	NaN	NaN	NaN	NaN	NaN	NaN	NaN	NaN	NaN	NaN	NaN	NaN	NaN	NaN	NaN	NaN	NaN	NaN	NaN	NaN	NaN	NaN	NaN	NaN	NaN	NaN	NaN	NaN	NaN	NaN	NaN	NaN	NaN	NaN	NaN	NaN	NaN	NaN	NaN	NaN	NaN	NaN	NaN	NaN	NaN
	NaN	NaN	NaN	NaN	NaN	NaN	NaN	NaN	NaN	NaN	NaN	NaN	NaN	NaN	NaN	NaN	NaN	NaN	NaN	NaN	NaN	NaN	NaN	NaN	NaN	NaN	NaN	NaN	NaN	NaN	NaN	NaN	NaN	NaN	NaN	NaN	NaN	NaN	NaN	NaN	NaN	NaN	NaN	NaN	NaN	NaN	NaN	NaN	NaN
	NaN	NaN	NaN	NaN	NaN	NaN	NaN	NaN	NaN	NaN	NaN	NaN	NaN	NaN	NaN	NaN	NaN	NaN	NaN	NaN	NaN	NaN	NaN	NaN	NaN	NaN	NaN	NaN	NaN	NaN	NaN	NaN	NaN	NaN	NaN	NaN	NaN	NaN	NaN	NaN	NaN	NaN	NaN	NaN	NaN	NaN	NaN	NaN	NaN
	NaN	NaN	NaN	NaN	NaN	NaN	NaN	NaN	NaN	NaN	NaN	NaN	NaN	NaN	NaN	NaN	NaN	NaN	NaN	NaN	NaN	NaN	NaN	NaN	NaN	NaN	NaN	NaN	NaN	NaN	NaN	NaN	NaN	NaN	NaN	NaN	NaN	NaN	NaN	NaN	NaN	NaN	NaN	NaN	NaN	NaN	NaN	NaN	NaN
	NaN	NaN	NaN	NaN	NaN	NaN	NaN	NaN	NaN	NaN	NaN	NaN	NaN	NaN	NaN	NaN	NaN	NaN	NaN	NaN	NaN	NaN	NaN	NaN	NaN	NaN	NaN	NaN	NaN	NaN	NaN	NaN	NaN	NaN	NaN	NaN	NaN	NaN	NaN	NaN	NaN	NaN	NaN	NaN	NaN	NaN	NaN	NaN	NaN
	NaN	NaN	NaN	NaN	NaN	NaN	NaN	NaN	NaN	NaN	NaN	NaN	NaN	NaN	NaN	NaN	NaN	NaN	NaN	NaN	NaN	NaN	NaN	NaN	NaN	NaN	NaN	NaN	NaN	NaN	NaN	NaN	NaN	NaN	NaN	NaN	NaN	NaN	NaN	NaN	NaN	NaN	NaN	NaN	NaN	NaN	NaN	NaN	NaN
	NaN	NaN	NaN	NaN	NaN	NaN	NaN	NaN	NaN	NaN	NaN	NaN	NaN	NaN	NaN	NaN	NaN	NaN	NaN	NaN	NaN	NaN	NaN	NaN	NaN	NaN	NaN	NaN	NaN	NaN	NaN	NaN	NaN	NaN	NaN	NaN	NaN	NaN	NaN	NaN	NaN	NaN	NaN	NaN	NaN	NaN	NaN	NaN	NaN
	NaN	NaN	NaN	NaN	NaN	NaN	NaN	NaN	NaN	NaN	NaN	NaN	NaN	NaN	NaN	NaN	NaN	NaN	NaN	NaN	NaN	NaN	NaN	NaN	NaN	NaN	NaN	NaN	NaN	NaN	NaN	NaN	NaN	NaN	NaN	NaN	NaN	NaN	NaN	NaN	NaN	NaN	NaN	NaN	NaN	NaN	NaN	NaN	NaN
	NaN	NaN	NaN	NaN	NaN	NaN	NaN	NaN	NaN	NaN	NaN	NaN	NaN	NaN	NaN	NaN	NaN	NaN	NaN	NaN	NaN	NaN	NaN	NaN	NaN	NaN	NaN	NaN	NaN	NaN	NaN	NaN	NaN	NaN	NaN	NaN	NaN	NaN	NaN	NaN	NaN	NaN	NaN	NaN	NaN	NaN	NaN	NaN	NaN
	NaN	NaN	NaN	NaN	NaN	NaN	NaN	NaN	NaN	NaN	NaN	NaN	NaN	NaN	NaN	NaN	NaN	NaN	NaN	NaN	NaN	NaN	NaN	NaN	NaN	NaN	NaN	NaN	NaN	NaN	NaN	NaN	NaN	NaN	NaN	NaN	NaN	NaN	NaN	NaN	NaN	NaN	NaN	NaN	NaN	NaN	NaN	NaN	NaN
	NaN	NaN	NaN	NaN	NaN	NaN	NaN	NaN	NaN	NaN	NaN	NaN	NaN	NaN	NaN	NaN	NaN	NaN	NaN	NaN	NaN	NaN	NaN	NaN	NaN	NaN	NaN	NaN	NaN	NaN	NaN	NaN	NaN	NaN	NaN	NaN	NaN	NaN	NaN	NaN	NaN	NaN	NaN	NaN	NaN	NaN	NaN	NaN	NaN
	NaN	NaN	NaN	NaN	NaN	NaN	NaN	NaN	NaN	NaN	NaN	NaN	NaN	NaN	NaN	NaN	NaN	NaN	NaN	NaN	NaN	NaN	NaN	NaN	NaN	NaN	NaN	NaN	NaN	NaN	NaN	NaN	NaN	NaN	NaN	NaN	NaN	NaN	NaN	NaN	NaN	NaN	NaN	NaN	NaN	NaN	NaN	NaN	NaN
	NaN	NaN	NaN	NaN	NaN	NaN	NaN	NaN	NaN	NaN	NaN	NaN	NaN	NaN	NaN	NaN	NaN	NaN	NaN	NaN	NaN	NaN	NaN	NaN	NaN	NaN	NaN	NaN	NaN	NaN	NaN	NaN	NaN	NaN	NaN	NaN	NaN	NaN	NaN	NaN	NaN	NaN	NaN	NaN	NaN	NaN	NaN	NaN	NaN
	NaN	NaN	NaN	NaN	NaN	NaN	NaN	NaN	NaN	NaN	NaN	NaN	NaN	NaN	NaN	NaN	NaN	NaN	NaN	NaN	NaN	NaN	NaN	NaN	NaN	NaN	NaN	NaN	NaN	NaN	NaN	NaN	NaN	NaN	NaN	NaN	NaN	NaN	NaN	NaN	NaN	NaN	NaN	NaN	NaN	NaN	NaN	NaN	NaN
	NaN	NaN	NaN	NaN	NaN	NaN	NaN	NaN	NaN	NaN	NaN	NaN	NaN	NaN	NaN	NaN	NaN	NaN	NaN	NaN	NaN	NaN	NaN	NaN	NaN	NaN	NaN	NaN	NaN	NaN	NaN	NaN	NaN	NaN	NaN	NaN	NaN	NaN	NaN	NaN	NaN	NaN	NaN	NaN	NaN	NaN	NaN	NaN	NaN
	NaN	NaN	NaN	NaN	NaN	NaN	NaN	NaN	NaN	NaN	NaN	NaN	NaN	NaN	NaN	NaN	NaN	NaN	NaN	NaN	NaN	NaN	NaN	NaN	NaN	NaN	NaN	NaN	NaN	NaN	NaN	NaN	NaN	NaN	NaN	NaN	NaN	NaN	NaN	NaN	NaN	NaN	NaN	NaN	NaN	NaN	NaN	NaN	NaN
	NaN	NaN	NaN	NaN	NaN	NaN	NaN	NaN	NaN	NaN	NaN	NaN	NaN	NaN	NaN	NaN	NaN	NaN	NaN	NaN	NaN	NaN	NaN	NaN	NaN	NaN	NaN	NaN	NaN	NaN	NaN	NaN	NaN	NaN	NaN	NaN	NaN	NaN	NaN	NaN	NaN	NaN	NaN	NaN	NaN	NaN	NaN	NaN	NaN
	NaN	NaN	NaN	NaN	NaN	NaN	NaN	NaN	NaN	NaN	NaN	NaN	NaN	NaN	NaN	NaN	NaN	NaN	NaN	NaN	NaN	NaN	NaN	NaN	NaN	NaN	NaN	NaN	NaN	NaN	NaN	NaN	NaN	NaN	NaN	NaN	NaN	NaN	NaN	NaN	NaN	NaN	NaN	NaN	NaN	NaN	NaN	NaN	NaN
	NaN	NaN	NaN	NaN	NaN	NaN	NaN	NaN	NaN	NaN	NaN	NaN	NaN	NaN	NaN	NaN	NaN	NaN	NaN	NaN	NaN	NaN	NaN	NaN	NaN	NaN	NaN	NaN	NaN	NaN	NaN	NaN	NaN	NaN	NaN	NaN	NaN	NaN	NaN	NaN	NaN	NaN	NaN	NaN	NaN	NaN	NaN	NaN	NaN
	NaN	NaN	NaN	NaN	NaN	NaN	NaN	NaN	NaN	NaN	NaN	NaN	NaN	NaN	NaN	NaN	NaN	NaN	NaN	NaN	NaN	NaN	NaN	NaN	NaN	NaN	NaN	NaN	NaN	NaN	NaN	NaN	NaN	NaN	NaN	NaN	NaN	NaN	NaN	NaN	NaN	NaN	NaN	NaN	NaN	NaN	NaN	NaN	NaN
	NaN	NaN	NaN	NaN	NaN	NaN	NaN	NaN	NaN	NaN	NaN	NaN	NaN	NaN	NaN	NaN	NaN	NaN	NaN	NaN	NaN	NaN	NaN	NaN	NaN	NaN	NaN	NaN	NaN	NaN	NaN	NaN	NaN	NaN	NaN	NaN	NaN	NaN	NaN	NaN	NaN	NaN	NaN	NaN	NaN	NaN	NaN	NaN	NaN
	NaN	NaN	NaN	NaN	NaN	NaN	NaN	NaN	NaN	NaN	NaN	NaN	NaN	NaN	NaN	NaN	NaN	NaN	NaN	NaN	NaN	NaN	NaN	NaN	NaN	NaN	NaN	NaN	NaN	NaN	NaN	NaN	NaN	NaN	NaN	NaN	NaN	NaN	NaN	NaN	NaN	NaN	NaN	NaN	NaN	NaN	NaN	NaN	NaN
	NaN	NaN	NaN	NaN	NaN	NaN	NaN	NaN	NaN	NaN	NaN	NaN	NaN	NaN	NaN	NaN	NaN	NaN	NaN	NaN	NaN	NaN	NaN	NaN	NaN	NaN	NaN	NaN	NaN	NaN	NaN	NaN	NaN	NaN	NaN	NaN	NaN	NaN	NaN	NaN	NaN	NaN	NaN	NaN	NaN	NaN	NaN	NaN	NaN
	NaN	NaN	NaN	NaN	NaN	NaN	NaN	NaN	NaN	NaN	NaN	NaN	NaN	NaN	NaN	NaN	NaN	NaN	NaN	NaN	NaN	NaN	NaN	NaN	NaN	NaN	NaN	NaN	NaN	NaN	NaN	NaN	NaN	NaN	NaN	NaN	NaN	NaN	NaN	NaN	NaN	NaN	NaN	NaN	NaN	NaN	NaN	NaN	NaN
	NaN	NaN	NaN	NaN	NaN	NaN	NaN	NaN	NaN	NaN	NaN	NaN	NaN	NaN	NaN	NaN	NaN	NaN	NaN	NaN	NaN	NaN	NaN	NaN	NaN	NaN	NaN	NaN	NaN	NaN	NaN	NaN	NaN	NaN	NaN	NaN	NaN	NaN	NaN	NaN	NaN	NaN	NaN	NaN	NaN	NaN	NaN	NaN	NaN
	NaN	NaN	NaN	NaN	NaN	NaN	NaN	NaN	NaN	NaN	NaN	NaN	NaN	NaN	NaN	NaN	NaN	NaN	NaN	NaN	NaN	NaN	NaN	NaN	NaN	NaN	NaN	NaN	NaN	NaN	NaN	NaN	NaN	NaN	NaN	NaN	NaN	NaN	NaN	NaN	NaN	NaN	NaN	NaN	NaN	NaN	NaN	NaN	NaN
	NaN	NaN	NaN	NaN	NaN	NaN	NaN	NaN	NaN	NaN	NaN	NaN	NaN	NaN	NaN	NaN	NaN	NaN	NaN	NaN	NaN	NaN	NaN	NaN	NaN	NaN	NaN	NaN	NaN	NaN	NaN	NaN	NaN	NaN	NaN	NaN	NaN	NaN	NaN	NaN	NaN	NaN	NaN	NaN	NaN	NaN	NaN	NaN	NaN
	NaN	NaN	NaN	NaN	NaN	NaN	NaN	NaN	NaN	NaN	NaN	NaN	NaN	NaN	NaN	NaN	NaN	NaN	NaN	NaN	NaN	NaN	NaN	NaN	NaN	NaN	NaN	NaN	NaN	NaN	NaN	NaN	NaN	NaN	NaN	NaN	NaN	NaN	NaN	NaN	NaN	NaN	NaN	NaN	NaN	NaN	NaN	NaN	NaN
	NaN	NaN	NaN	NaN	NaN	NaN	NaN	NaN	NaN	NaN	NaN	NaN	NaN	NaN	NaN	NaN	NaN	NaN	NaN	NaN	NaN	NaN	NaN	NaN	NaN	NaN	NaN	NaN	NaN	NaN	NaN	NaN	NaN	NaN	NaN	NaN	NaN	NaN	NaN	NaN	NaN	NaN	NaN	NaN	NaN	NaN	NaN	NaN	NaN
	NaN	NaN	NaN	NaN	NaN	NaN	NaN	NaN	NaN	NaN	NaN	NaN	NaN	NaN	NaN	NaN	NaN	NaN	NaN	NaN	NaN	NaN	NaN	NaN	NaN	NaN	NaN	NaN	NaN	NaN	NaN	NaN	NaN	NaN	NaN	NaN	NaN	NaN	NaN	NaN	NaN	NaN	NaN	NaN	NaN	NaN	NaN	NaN	NaN
	NaN	NaN	NaN	NaN	NaN	NaN	NaN	NaN	NaN	NaN	NaN	NaN	NaN	NaN	NaN	NaN	NaN	NaN	NaN	NaN	NaN	NaN	NaN	NaN	NaN	NaN	NaN	NaN	NaN	NaN	NaN	NaN	NaN	NaN	NaN	NaN	NaN	NaN	NaN	NaN	NaN	NaN	NaN	NaN	NaN	NaN	NaN	NaN	NaN
	NaN	NaN	NaN	NaN	NaN	NaN	NaN	NaN	NaN	NaN	NaN	NaN	NaN	NaN	NaN	NaN	NaN	NaN	NaN	NaN	NaN	NaN	NaN	NaN	NaN	NaN	NaN	NaN	NaN	NaN	NaN	NaN	NaN	NaN	NaN	NaN	NaN	NaN	NaN	NaN	NaN	NaN	NaN	NaN	NaN	NaN	NaN	NaN	NaN
	NaN	NaN	NaN	NaN	NaN	NaN	NaN	NaN	NaN	NaN	NaN	NaN	NaN	NaN	NaN	NaN	NaN	NaN	NaN	NaN	NaN	NaN	NaN	NaN	NaN	NaN	NaN	NaN	NaN	NaN	NaN	NaN	NaN	NaN	NaN	NaN	NaN	NaN	NaN	NaN	NaN	NaN	NaN	NaN	NaN	NaN	NaN	NaN	NaN
	NaN	NaN	NaN	NaN	NaN	NaN	NaN	NaN	NaN	NaN	NaN	NaN	NaN	NaN	NaN	NaN	NaN	NaN	NaN	NaN	NaN	NaN	NaN	NaN	NaN	NaN	NaN	NaN	NaN	NaN	NaN	NaN	NaN	NaN	NaN	NaN	NaN	NaN	NaN	NaN	NaN	NaN	NaN	NaN	NaN	NaN	NaN	NaN	NaN
	NaN	NaN	NaN	NaN	NaN	NaN	NaN	NaN	NaN	NaN	NaN	NaN	NaN	NaN	NaN	NaN	NaN	NaN	NaN	NaN	NaN	NaN	NaN	NaN	NaN	NaN	NaN	NaN	NaN	NaN	NaN	NaN	NaN	NaN	NaN	NaN	NaN	NaN	NaN	NaN	NaN	NaN	NaN	NaN	NaN	NaN	NaN	NaN	NaN
	NaN	NaN	NaN	NaN	NaN	NaN	NaN	NaN	NaN	NaN	NaN	NaN	NaN	NaN	NaN	NaN	NaN	NaN	NaN	NaN	NaN	NaN	NaN	NaN	NaN	NaN	NaN	NaN	NaN	NaN	NaN	NaN	NaN	NaN	NaN	NaN	NaN	NaN	NaN	NaN	NaN	NaN	NaN	NaN	NaN	NaN	NaN	NaN	NaN
	NaN	NaN	NaN	NaN	NaN	NaN	NaN	NaN	NaN	NaN	NaN	NaN	NaN	NaN	NaN	NaN	NaN	NaN	NaN	NaN	NaN	NaN	NaN	NaN	NaN	NaN	NaN	NaN	NaN	NaN	NaN	NaN	NaN	NaN	NaN	NaN	NaN	NaN	NaN	NaN	NaN	NaN	NaN	NaN	NaN	NaN	NaN	NaN	NaN
	NaN	NaN	NaN	NaN	NaN	NaN	NaN	NaN	NaN	NaN	NaN	NaN	NaN	NaN	NaN	NaN	NaN	NaN	NaN	NaN	NaN	NaN	NaN	NaN	NaN	NaN	NaN	NaN	NaN	NaN	NaN	NaN	NaN	NaN	NaN	NaN	NaN	NaN	NaN	NaN	NaN	NaN	NaN	NaN	NaN	NaN	NaN	NaN	NaN
	NaN	NaN	NaN	NaN	NaN	NaN	NaN	NaN	NaN	NaN	NaN	NaN	NaN	NaN	NaN	NaN	NaN	NaN	NaN	NaN	NaN	NaN	NaN	NaN	NaN	NaN	NaN	NaN	NaN	NaN	NaN	NaN	NaN	NaN	NaN	NaN	NaN	NaN	NaN	NaN	NaN	NaN	NaN	NaN	NaN	NaN	NaN	NaN	NaN
	NaN	NaN	NaN	NaN	NaN	NaN	NaN	NaN	NaN	NaN	NaN	NaN	NaN	NaN	NaN	NaN	NaN	NaN	NaN	NaN	NaN	NaN	NaN	NaN	NaN	NaN	NaN	NaN	NaN	NaN	NaN	NaN	NaN	NaN	NaN	NaN	NaN	NaN	NaN	NaN	NaN	NaN	NaN	NaN	NaN	NaN	NaN	NaN	NaN
	NaN	NaN	NaN	NaN	NaN	NaN	NaN	NaN	NaN	NaN	NaN	NaN	NaN	NaN	NaN	NaN	NaN	NaN	NaN	NaN	NaN	NaN	NaN	NaN	NaN	NaN	NaN	NaN	NaN	NaN	NaN	NaN	NaN	NaN	NaN	NaN	NaN	NaN	NaN	NaN	NaN	NaN	NaN	NaN	NaN	NaN	NaN	NaN	NaN
	NaN	NaN	NaN	NaN	NaN	NaN	NaN	NaN	NaN	NaN	NaN	NaN	NaN	NaN	NaN	NaN	NaN	NaN	NaN	NaN	NaN	NaN	NaN	NaN	NaN	NaN	NaN	NaN	NaN	NaN	NaN	NaN	NaN	NaN	NaN	NaN	NaN	NaN	NaN	NaN	NaN	NaN	NaN	NaN	NaN	NaN	NaN	NaN	NaN
	NaN	NaN	NaN	NaN	NaN	NaN	NaN	NaN	NaN	NaN	NaN	NaN	NaN	NaN	NaN	NaN	NaN	NaN	NaN	NaN	NaN	NaN	NaN	NaN	NaN	NaN	NaN	NaN	NaN	NaN	NaN	NaN	NaN	NaN	NaN	NaN	NaN	NaN	NaN	NaN	NaN	NaN	NaN	NaN	NaN	NaN	NaN	NaN	NaN
	NaN	NaN	NaN	NaN	NaN	NaN	NaN	NaN	NaN	NaN	NaN	NaN	NaN	NaN	NaN	NaN	NaN	NaN	NaN	NaN	NaN	NaN	NaN	NaN	NaN	NaN	NaN	NaN	NaN	NaN	NaN	NaN	NaN	NaN	NaN	NaN	NaN	NaN	NaN	NaN	NaN	NaN	NaN	NaN	NaN	NaN	NaN	NaN	NaN
	NaN	NaN	NaN	NaN	NaN	NaN	NaN	NaN	NaN	NaN	NaN	NaN	NaN	NaN	NaN	NaN	NaN	NaN	NaN	NaN	NaN	NaN	NaN	NaN	NaN	NaN	NaN	NaN	NaN	NaN	NaN	NaN	NaN	NaN	NaN	NaN	NaN	NaN	NaN	NaN	NaN	NaN	NaN	NaN	NaN	NaN	NaN	NaN	NaN
	NaN	NaN	NaN	NaN	NaN	NaN	NaN	NaN	NaN	NaN	NaN	NaN	NaN	NaN	NaN	NaN	NaN	NaN	NaN	NaN	NaN	NaN	NaN	NaN	NaN	NaN	NaN	NaN	NaN	NaN	NaN	NaN	NaN	NaN	NaN	NaN	NaN	NaN	NaN	NaN	NaN	NaN	NaN	NaN	NaN	NaN	NaN	NaN	NaN
	NaN	NaN	NaN	NaN	NaN	NaN	NaN	NaN	NaN	NaN	NaN	NaN	NaN	NaN	NaN	NaN	NaN	NaN	NaN	NaN	NaN	NaN	NaN	NaN	NaN	NaN	NaN	NaN	NaN	NaN	NaN	NaN	NaN	NaN	NaN	NaN	NaN	NaN	NaN	NaN	NaN	NaN	NaN	NaN	NaN	NaN	NaN	NaN	NaN
	NaN	NaN	NaN	NaN	NaN	NaN	NaN	NaN	NaN	NaN	NaN	NaN	NaN	NaN	NaN	NaN	NaN	NaN	NaN	NaN	NaN	NaN	NaN	NaN	NaN	NaN	NaN	NaN	NaN	NaN	NaN	NaN	NaN	NaN	NaN	NaN	NaN	NaN	NaN	NaN	NaN	NaN	NaN	NaN	NaN	NaN	NaN	NaN	NaN
	NaN	NaN	NaN	NaN	NaN	NaN	NaN	NaN	NaN	NaN	NaN	NaN	NaN	NaN	NaN	NaN	NaN	NaN	NaN	NaN	NaN	NaN	NaN	NaN	NaN	NaN	NaN	NaN	NaN	NaN	NaN	NaN	NaN	NaN	NaN	NaN	NaN	NaN	NaN	NaN	NaN	NaN	NaN	NaN	NaN	NaN	NaN	NaN	NaN
	NaN	NaN	NaN	NaN	NaN	NaN	NaN	NaN	NaN	NaN	NaN	NaN	NaN	NaN	NaN	NaN	NaN	NaN	NaN	NaN	NaN	NaN	NaN	NaN	NaN	NaN	NaN	NaN	NaN	NaN	NaN	NaN	NaN	NaN	NaN	NaN	NaN	NaN	NaN	NaN	NaN	NaN	NaN	NaN	NaN	NaN	NaN	NaN	NaN
	NaN	NaN	NaN	NaN	NaN	NaN	NaN	NaN	NaN	NaN	NaN	NaN	NaN	NaN	NaN	NaN	NaN	NaN	NaN	NaN	NaN	NaN	NaN	NaN	NaN	NaN	NaN	NaN	NaN	NaN	NaN	NaN	NaN	NaN	NaN	NaN	NaN	NaN	NaN	NaN	NaN	NaN	NaN	NaN	NaN	NaN	NaN	NaN	NaN
	NaN	NaN	NaN	NaN	NaN	NaN	NaN	NaN	NaN	NaN	NaN	NaN	NaN	NaN	NaN	NaN	NaN	NaN	NaN	NaN	NaN	NaN	NaN	NaN	NaN	NaN	NaN	NaN	NaN	NaN	NaN	NaN	NaN	NaN	NaN	NaN	NaN	NaN	NaN	NaN	NaN	NaN	NaN	NaN	NaN	NaN	NaN	NaN	NaN
	NaN	NaN	NaN	NaN	NaN	NaN	NaN	NaN	NaN	NaN	NaN	NaN	NaN	NaN	NaN	NaN	NaN	NaN	NaN	NaN	NaN	NaN	NaN	NaN	NaN	NaN	NaN	NaN	NaN	NaN	NaN	NaN	NaN	NaN	NaN	NaN	NaN	NaN	NaN	NaN	NaN	NaN	NaN	NaN	NaN	NaN	NaN	NaN	NaN
	NaN	NaN	NaN	NaN	NaN	NaN	NaN	NaN	NaN	NaN	NaN	NaN	NaN	NaN	NaN	NaN	NaN	NaN	NaN	NaN	NaN	NaN	NaN	NaN	NaN	NaN	NaN	NaN	NaN	NaN	NaN	NaN	NaN	NaN	NaN	NaN	NaN	NaN	NaN	NaN	NaN	NaN	NaN	NaN	NaN	NaN	NaN	NaN	NaN
	NaN	NaN	NaN	NaN	NaN	NaN	NaN	NaN	NaN	NaN	NaN	NaN	NaN	NaN	NaN	NaN	NaN	NaN	NaN	NaN	NaN	NaN	NaN	NaN	NaN	NaN	NaN	NaN	NaN	NaN	NaN	NaN	NaN	NaN	NaN	NaN	NaN	NaN	NaN	NaN	NaN	NaN	NaN	NaN	NaN	NaN	NaN	NaN	NaN
	NaN	NaN	NaN	NaN	NaN	NaN	NaN	NaN	NaN	NaN	NaN	NaN	NaN	NaN	NaN	NaN	NaN	NaN	NaN	NaN	NaN	NaN	NaN	NaN	NaN	NaN	NaN	NaN	NaN	NaN	NaN	NaN	NaN	NaN	NaN	NaN	NaN	NaN	NaN	NaN	NaN	NaN	NaN	NaN	NaN	NaN	NaN	NaN	NaN
	NaN	NaN	NaN	NaN	NaN	NaN	NaN	NaN	NaN	NaN	NaN	NaN	NaN	NaN	NaN	NaN	NaN	NaN	NaN	NaN	NaN	NaN	NaN	NaN	NaN	NaN	NaN	NaN	NaN	NaN	NaN	NaN	NaN	NaN	NaN	NaN	NaN	NaN	NaN	NaN	NaN	NaN	NaN	NaN	NaN	NaN	NaN	NaN	NaN
	NaN	NaN	NaN	NaN	NaN	NaN	NaN	NaN	NaN	NaN	NaN	NaN	NaN	NaN	NaN	NaN	NaN	NaN	NaN	NaN	NaN	NaN	NaN	NaN	NaN	NaN	NaN	NaN	NaN	NaN	NaN	NaN	NaN	NaN	NaN	NaN	NaN	NaN	NaN	NaN	NaN	NaN	NaN	NaN	NaN	NaN	NaN	NaN	NaN
	NaN	NaN	NaN	NaN	NaN	NaN	NaN	NaN	NaN	NaN	NaN	NaN	NaN	NaN	NaN	NaN	NaN	NaN	NaN	NaN	NaN	NaN	NaN	NaN	NaN	NaN	NaN	NaN	NaN	NaN	NaN	NaN	NaN	NaN	NaN	NaN	NaN	NaN	NaN	NaN	NaN	NaN	NaN	NaN	NaN	NaN	NaN	NaN	NaN
	NaN	NaN	NaN	NaN	NaN	NaN	NaN	NaN	NaN	NaN	NaN	NaN	NaN	NaN	NaN	NaN	NaN	NaN	NaN	NaN	NaN	NaN	NaN	NaN	NaN	NaN	NaN	NaN	NaN	NaN	NaN	NaN	NaN	NaN	NaN	NaN	NaN	NaN	NaN	NaN	NaN	NaN	NaN	NaN	NaN	NaN	NaN	NaN	NaN
	NaN	NaN	NaN	NaN	NaN	NaN	NaN	NaN	NaN	NaN	NaN	NaN	NaN	NaN	NaN	NaN	NaN	NaN	NaN	NaN	NaN	NaN	NaN	NaN	NaN	NaN	NaN	NaN	NaN	NaN	NaN	NaN	NaN	NaN	NaN	NaN	NaN	NaN	NaN	NaN	NaN	NaN	NaN	NaN	NaN	NaN	NaN	NaN	NaN
	NaN	NaN	NaN	NaN	NaN	NaN	NaN	NaN	NaN	NaN	NaN	NaN	NaN	NaN	NaN	NaN	NaN	NaN	NaN	NaN	NaN	NaN	NaN	NaN	NaN	NaN	NaN	NaN	NaN	NaN	NaN	NaN	NaN	NaN	NaN	NaN	NaN	NaN	NaN	NaN	NaN	NaN	NaN	NaN	NaN	NaN	NaN	NaN	NaN
	NaN	NaN	NaN	NaN	NaN	NaN	NaN	NaN	NaN	NaN	NaN	NaN	NaN	NaN	NaN	NaN	NaN	NaN	NaN	NaN	NaN	NaN	NaN	NaN	NaN	NaN	NaN	NaN	NaN	NaN	NaN	NaN	NaN	NaN	NaN	NaN	NaN	NaN	NaN	NaN	NaN	NaN	NaN	NaN	NaN	NaN	NaN	NaN	NaN
	NaN	NaN	NaN	NaN	NaN	NaN	NaN	NaN	NaN	NaN	NaN	NaN	NaN	NaN	NaN	NaN	NaN	NaN	NaN	NaN	NaN	NaN	NaN	NaN	NaN	NaN	NaN	NaN	NaN	NaN	NaN	NaN	NaN	NaN	NaN	NaN	NaN	NaN	NaN	NaN	NaN	NaN	NaN	NaN	NaN	NaN	NaN	NaN	NaN
	NaN	NaN	NaN	NaN	NaN	NaN	NaN	NaN	NaN	NaN	NaN	NaN	NaN	NaN	NaN	NaN	NaN	NaN	NaN	NaN	NaN	NaN	NaN	NaN	NaN	NaN	NaN	NaN	NaN	NaN	NaN	NaN	NaN	NaN	NaN	NaN	NaN	NaN	NaN	NaN	NaN	NaN	NaN	NaN	NaN	NaN	NaN	NaN	NaN
	NaN	NaN	NaN	NaN	NaN	NaN	NaN	NaN	NaN	NaN	NaN	NaN	NaN	NaN	NaN	NaN	NaN	NaN	NaN	NaN	NaN	NaN	NaN	NaN	NaN	NaN	NaN	NaN	NaN	NaN	NaN	NaN	NaN	NaN	NaN	NaN	NaN	NaN	NaN	NaN	NaN	NaN	NaN	NaN	NaN	NaN	NaN	NaN	NaN
	NaN	NaN	NaN	NaN	NaN	NaN	NaN	NaN	NaN	NaN	NaN	NaN	NaN	NaN	NaN	NaN	NaN	NaN	NaN	NaN	NaN	NaN	NaN	NaN	NaN	NaN	NaN	NaN	NaN	NaN	NaN	NaN	NaN	NaN	NaN	NaN	NaN	NaN	NaN	NaN	NaN	NaN	NaN	NaN	NaN	NaN	NaN	NaN	NaN
	NaN	NaN	NaN	NaN	NaN	NaN	NaN	NaN	NaN	NaN	NaN	NaN	NaN	NaN	NaN	NaN	NaN	NaN	NaN	NaN	NaN	NaN	NaN	NaN	NaN	NaN	NaN	NaN	NaN	NaN	NaN	NaN	NaN	NaN	NaN	NaN	NaN	NaN	NaN	NaN	NaN	NaN	NaN	NaN	NaN	NaN	NaN	NaN	NaN
	NaN	NaN	NaN	NaN	NaN	NaN	NaN	NaN	NaN	NaN	NaN	NaN	NaN	NaN	NaN	NaN	NaN	NaN	NaN	NaN	NaN	NaN	NaN	NaN	NaN	NaN	NaN	NaN	NaN	NaN	NaN	NaN	NaN	NaN	NaN	NaN	NaN	NaN	NaN	NaN	NaN	NaN	NaN	NaN	NaN	NaN	NaN	NaN	NaN
	NaN	NaN	NaN	NaN	NaN	NaN	NaN	NaN	NaN	NaN	NaN	NaN	NaN	NaN	NaN	NaN	NaN	NaN	NaN	NaN	NaN	NaN	NaN	NaN	NaN	NaN	NaN	NaN	NaN	NaN	NaN	NaN	NaN	NaN	NaN	NaN	NaN	NaN	NaN	NaN	NaN	NaN	NaN	NaN	NaN	NaN	NaN	NaN	NaN
	NaN	NaN	NaN	NaN	NaN	NaN	NaN	NaN	NaN	NaN	NaN	NaN	NaN	NaN	NaN	NaN	NaN	NaN	NaN	NaN	NaN	NaN	NaN	NaN	NaN	NaN	NaN	NaN	NaN	NaN	NaN	NaN	NaN	NaN	NaN	NaN	NaN	NaN	NaN	NaN	NaN	NaN	NaN	NaN	NaN	NaN	NaN	NaN	NaN
	NaN	NaN	NaN	NaN	NaN	NaN	NaN	NaN	NaN	NaN	NaN	NaN	NaN	NaN	NaN	NaN	NaN	NaN	NaN	NaN	NaN	NaN	NaN	NaN	NaN	NaN	NaN	NaN	NaN	NaN	NaN	NaN	NaN	NaN	NaN	NaN	NaN	NaN	NaN	NaN	NaN	NaN	NaN	NaN	NaN	NaN	NaN	NaN	NaN
	NaN	NaN	NaN	NaN	NaN	NaN	NaN	NaN	NaN	NaN	NaN	NaN	NaN	NaN	NaN	NaN	NaN	NaN	NaN	NaN	NaN	NaN	NaN	NaN	NaN	NaN	NaN	NaN	NaN	NaN	NaN	NaN	NaN	NaN	NaN	NaN	NaN	NaN	NaN	NaN	NaN	NaN	NaN	NaN	NaN	NaN	NaN	NaN	NaN
	NaN	NaN	NaN	NaN	NaN	NaN	NaN	NaN	NaN	NaN	NaN	NaN	NaN	NaN	NaN	NaN	NaN	NaN	NaN	NaN	NaN	NaN	NaN	NaN	NaN	NaN	NaN	NaN	NaN	NaN	NaN	NaN	NaN	NaN	NaN	NaN	NaN	NaN	NaN	NaN	NaN	NaN	NaN	NaN	NaN	NaN	NaN	NaN	NaN
	NaN	NaN	NaN	NaN	NaN	NaN	NaN	NaN	NaN	NaN	NaN	NaN	NaN	NaN	NaN	NaN	NaN	NaN	NaN	NaN	NaN	NaN	NaN	NaN	NaN	NaN	NaN	NaN	NaN	NaN	NaN	NaN	NaN	NaN	NaN	NaN	NaN	NaN	NaN	NaN	NaN	NaN	NaN	NaN	NaN	NaN	NaN	NaN	NaN
	NaN	NaN	NaN	NaN	NaN	NaN	NaN	NaN	NaN	NaN	NaN	NaN	NaN	NaN	NaN	NaN	NaN	NaN	NaN	NaN	NaN	NaN	NaN	NaN	NaN	NaN	NaN	NaN	NaN	NaN	NaN	NaN	NaN	NaN	NaN	NaN	NaN	NaN	NaN	NaN	NaN	NaN	NaN	NaN	NaN	NaN	NaN	NaN	NaN
	NaN	NaN	NaN	NaN	NaN	NaN	NaN	NaN	NaN	NaN	NaN	NaN	NaN	NaN	NaN	NaN	NaN	NaN	NaN	NaN	NaN	NaN	NaN	NaN	NaN	NaN	NaN	NaN	NaN	NaN	NaN	NaN	NaN	NaN	NaN	NaN	NaN	NaN	NaN	NaN	NaN	NaN	NaN	NaN	NaN	NaN	NaN	NaN	NaN
	NaN	NaN	NaN	NaN	NaN	NaN	NaN	NaN	NaN	NaN	NaN	NaN	NaN	NaN	NaN	NaN	NaN	NaN	NaN	NaN	NaN	NaN	NaN	NaN	NaN	NaN	NaN	NaN	NaN	NaN	NaN	NaN	NaN	NaN	NaN	NaN	NaN	NaN	NaN	NaN	NaN	NaN	NaN	NaN	NaN	NaN	NaN	NaN	NaN
	NaN	NaN	NaN	NaN	NaN	NaN	NaN	NaN	NaN	NaN	NaN	NaN	NaN	NaN	NaN	NaN	NaN	NaN	NaN	NaN	NaN	NaN	NaN	NaN	NaN	NaN	NaN	NaN	NaN	NaN	NaN	NaN	NaN	NaN	NaN	NaN	NaN	NaN	NaN	NaN	NaN	NaN	NaN	NaN	NaN	NaN	NaN	NaN	NaN
	NaN	NaN	NaN	NaN	NaN	NaN	NaN	NaN	NaN	NaN	NaN	NaN	NaN	NaN	NaN	NaN	NaN	NaN	NaN	NaN	NaN	NaN	NaN	NaN	NaN	NaN	NaN	NaN	NaN	NaN	NaN	NaN	NaN	NaN	NaN	NaN	NaN	NaN	NaN	NaN	NaN	NaN	NaN	NaN	NaN	NaN	NaN	NaN	NaN
	NaN	NaN	NaN	NaN	NaN	NaN	NaN	NaN	NaN	NaN	NaN	NaN	NaN	NaN	NaN	NaN	NaN	NaN	NaN	NaN	NaN	NaN	NaN	NaN	NaN	NaN	NaN	NaN	NaN	NaN	NaN	NaN	NaN	NaN	NaN	NaN	NaN	NaN	NaN	NaN	NaN	NaN	NaN	NaN	NaN	NaN	NaN	NaN	NaN
	NaN	NaN	NaN	NaN	NaN	NaN	NaN	NaN	NaN	NaN	NaN	NaN	NaN	NaN	NaN	NaN	NaN	NaN	NaN	NaN	NaN	NaN	NaN	NaN	NaN	NaN	NaN	NaN	NaN	NaN	NaN	NaN	NaN	NaN	NaN	NaN	NaN	NaN	NaN	NaN	NaN	NaN	NaN	NaN	NaN	NaN	NaN	NaN	NaN
	NaN	NaN	NaN	NaN	NaN	NaN	NaN	NaN	NaN	NaN	NaN	NaN	NaN	NaN	NaN	NaN	NaN	NaN	NaN	NaN	NaN	NaN	NaN	NaN	NaN	NaN	NaN	NaN	NaN	NaN	NaN	NaN	NaN	NaN	NaN	NaN	NaN	NaN	NaN	NaN	NaN	NaN	NaN	NaN	NaN	NaN	NaN	NaN	NaN
	NaN	NaN	NaN	NaN	NaN	NaN	NaN	NaN	NaN	NaN	NaN	NaN	NaN	NaN	NaN	NaN	NaN	NaN	NaN	NaN	NaN	NaN	NaN	NaN	NaN	NaN	NaN	NaN	NaN	NaN	NaN	NaN	NaN	NaN	NaN	NaN	NaN	NaN	NaN	NaN	NaN	NaN	NaN	NaN	NaN	NaN	NaN	NaN	NaN
	NaN	NaN	NaN	NaN	NaN	NaN	NaN	NaN	NaN	NaN	NaN	NaN	NaN	NaN	NaN	NaN	NaN	NaN	NaN	NaN	NaN	NaN	NaN	NaN	NaN	NaN	NaN	NaN	NaN	NaN	NaN	NaN	NaN	NaN	NaN	NaN	NaN	NaN	NaN	NaN	NaN	NaN	NaN	NaN	NaN	NaN	NaN	NaN	NaN
	NaN	NaN	NaN	NaN	NaN	NaN	NaN	NaN	NaN	NaN	NaN	NaN	NaN	NaN	NaN	NaN	NaN	NaN	NaN	NaN	NaN	NaN	NaN	NaN	NaN	NaN	NaN	NaN	NaN	NaN	NaN	NaN	NaN	NaN	NaN	NaN	NaN	NaN	NaN	NaN	NaN	NaN	NaN	NaN	NaN	NaN	NaN	NaN	NaN
	NaN	NaN	NaN	NaN	NaN	NaN	NaN	NaN	NaN	NaN	NaN	NaN	NaN	NaN	NaN	NaN	NaN	NaN	NaN	NaN	NaN	NaN	NaN	NaN	NaN	NaN	NaN	NaN	NaN	NaN	NaN	NaN	NaN	NaN	NaN	NaN	NaN	NaN	NaN	NaN	NaN	NaN	NaN	NaN	NaN	NaN	NaN	NaN	NaN
	NaN	NaN	NaN	NaN	NaN	NaN	NaN	NaN	NaN	NaN	NaN	NaN	NaN	NaN	NaN	NaN	NaN	NaN	NaN	NaN	NaN	NaN	NaN	NaN	NaN	NaN	NaN	NaN	NaN	NaN	NaN	NaN	NaN	NaN	NaN	NaN	NaN	NaN	NaN	NaN	NaN	NaN	NaN	NaN	NaN	NaN	NaN	NaN	NaN
	NaN	NaN	NaN	NaN	NaN	NaN	NaN	NaN	NaN	NaN	NaN	NaN	NaN	NaN	NaN	NaN	NaN	NaN	NaN	NaN	NaN	NaN	NaN	NaN	NaN	NaN	NaN	NaN	NaN	NaN	NaN	NaN	NaN	NaN	NaN	NaN	NaN	NaN	NaN	NaN	NaN	NaN	NaN	NaN	NaN	NaN	NaN	NaN	NaN
	NaN	NaN	NaN	NaN	NaN	NaN	NaN	NaN	NaN	NaN	NaN	NaN	NaN	NaN	NaN	NaN	NaN	NaN	NaN	NaN	NaN	NaN	NaN	NaN	NaN	NaN	NaN	NaN	NaN	NaN	NaN	NaN	NaN	NaN	NaN	NaN	NaN	NaN	NaN	NaN	NaN	NaN	NaN	NaN	NaN	NaN	NaN	NaN	NaN
	NaN	NaN	NaN	NaN	NaN	NaN	NaN	NaN	NaN	NaN	NaN	NaN	NaN	NaN	NaN	NaN	NaN	NaN	NaN	NaN	NaN	NaN	NaN	NaN	NaN	NaN	NaN	NaN	NaN	NaN	NaN	NaN	NaN	NaN	NaN	NaN	NaN	NaN	NaN	NaN	NaN	NaN	NaN	NaN	NaN	NaN	NaN	NaN	NaN
	NaN	NaN	NaN	NaN	NaN	NaN	NaN	NaN	NaN	NaN	NaN	NaN	NaN	NaN	NaN	NaN	NaN	NaN	NaN	NaN	NaN	NaN	NaN	NaN	NaN	NaN	NaN	NaN	NaN	NaN	NaN	NaN	NaN	NaN	NaN	NaN	NaN	NaN	NaN	NaN	NaN	NaN	NaN	NaN	NaN	NaN	NaN	NaN	NaN
	NaN	NaN	NaN	NaN	NaN	NaN	NaN	NaN	NaN	NaN	NaN	NaN	NaN	NaN	NaN	NaN	NaN	NaN	NaN	NaN	NaN	NaN	NaN	NaN	NaN	NaN	NaN	NaN	NaN	NaN	NaN	NaN	NaN	NaN	NaN	NaN	NaN	NaN	NaN	NaN	NaN	NaN	NaN	NaN	NaN	NaN	NaN	NaN	NaN
	NaN	NaN	NaN	NaN	NaN	NaN	NaN	NaN	NaN	NaN	NaN	NaN	NaN	NaN	NaN	NaN	NaN	NaN	NaN	NaN	NaN	NaN	NaN	NaN	NaN	NaN	NaN	NaN	NaN	NaN	NaN	NaN	NaN	NaN	NaN	NaN	NaN	NaN	NaN	NaN	NaN	NaN	NaN	NaN	NaN	NaN	NaN	NaN	NaN
	NaN	NaN	NaN	NaN	NaN	NaN	NaN	NaN	NaN	NaN	NaN	NaN	NaN	NaN	NaN	NaN	NaN	NaN	NaN	NaN	NaN	NaN	NaN	NaN	NaN	NaN	NaN	NaN	NaN	NaN	NaN	NaN	NaN	NaN	NaN	NaN	NaN	NaN	NaN	NaN	NaN	NaN	NaN	NaN	NaN	NaN	NaN	NaN	NaN
	NaN	NaN	NaN	NaN	NaN	NaN	NaN	NaN	NaN	NaN	NaN	NaN	NaN	NaN	NaN	NaN	NaN	NaN	NaN	NaN	NaN	NaN	NaN	NaN	NaN	NaN	NaN	NaN	NaN	NaN	NaN	NaN	NaN	NaN	NaN	NaN	NaN	NaN	NaN	NaN	NaN	NaN	NaN	NaN	NaN	NaN	NaN	NaN	NaN
	NaN	NaN	NaN	NaN	NaN	NaN	NaN	NaN	NaN	NaN	NaN	NaN	NaN	NaN	NaN	NaN	NaN	NaN	NaN	NaN	NaN	NaN	NaN	NaN	NaN	NaN	NaN	NaN	NaN	NaN	NaN	NaN	NaN	NaN	NaN	NaN	NaN	NaN	NaN	NaN	NaN	NaN	NaN	NaN	NaN	NaN	NaN	NaN	NaN
	NaN	NaN	NaN	NaN	NaN	NaN	NaN	NaN	NaN	NaN	NaN	NaN	NaN	NaN	NaN	NaN	NaN	NaN	NaN	NaN	NaN	NaN	NaN	NaN	NaN	NaN	NaN	NaN	NaN	NaN	NaN	NaN	NaN	NaN	NaN	NaN	NaN	NaN	NaN	NaN	NaN	NaN	NaN	NaN	NaN	NaN	NaN	NaN	NaN
	NaN	NaN	NaN	NaN	NaN	NaN	NaN	NaN	NaN	NaN	NaN	NaN	NaN	NaN	NaN	NaN	NaN	NaN	NaN	NaN	NaN	NaN	NaN	NaN	NaN	NaN	NaN	NaN	NaN	NaN	NaN	NaN	NaN	NaN	NaN	NaN	NaN	NaN	NaN	NaN	NaN	NaN	NaN	NaN	NaN	NaN	NaN	NaN	NaN
	NaN	NaN	NaN	NaN	NaN	NaN	NaN	NaN	NaN	NaN	NaN	NaN	NaN	NaN	NaN	NaN	NaN	NaN	NaN	NaN	NaN	NaN	NaN	NaN	NaN	NaN	NaN	NaN	NaN	NaN	NaN	NaN	NaN	NaN	NaN	NaN	NaN	NaN	NaN	NaN	NaN	NaN	NaN	NaN	NaN	NaN	NaN	NaN	NaN
	NaN	NaN	NaN	NaN	NaN	NaN	NaN	NaN	NaN	NaN	NaN	NaN	NaN	NaN	NaN	NaN	NaN	NaN	NaN	NaN	NaN	NaN	NaN	NaN	NaN	NaN	NaN	NaN	NaN	NaN	NaN	NaN	NaN	NaN	NaN	NaN	NaN	NaN	NaN	NaN	NaN	NaN	NaN	NaN	NaN	NaN	NaN	NaN	NaN
	NaN	NaN	NaN	NaN	NaN	NaN	NaN	NaN	NaN	NaN	NaN	NaN	NaN	NaN	NaN	NaN	NaN	NaN	NaN	NaN	NaN	NaN	NaN	NaN	NaN	NaN	NaN	NaN	NaN	NaN	NaN	NaN	NaN	NaN	NaN	NaN	NaN	NaN	NaN	NaN	NaN	NaN	NaN	NaN	NaN	NaN	NaN	NaN	NaN
	NaN	NaN	NaN	NaN	NaN	NaN	NaN	NaN	NaN	NaN	NaN	NaN	NaN	NaN	NaN	NaN	NaN	NaN	NaN	NaN	NaN	NaN	NaN	NaN	NaN	NaN	NaN	NaN	NaN	NaN	NaN	NaN	NaN	NaN	NaN	NaN	NaN	NaN	NaN	NaN	NaN	NaN	NaN	NaN	NaN	NaN	NaN	NaN	NaN
	NaN	NaN	NaN	NaN	NaN	NaN	NaN	NaN	NaN	NaN	NaN	NaN	NaN	NaN	NaN	NaN	NaN	NaN	NaN	NaN	NaN	NaN	NaN	NaN	NaN	NaN	NaN	NaN	NaN	NaN	NaN	NaN	NaN	NaN	NaN	NaN	NaN	NaN	NaN	NaN	NaN	NaN	NaN	NaN	NaN	NaN	NaN	NaN	NaN
	NaN	NaN	NaN	NaN	NaN	NaN	NaN	NaN	NaN	NaN	NaN	NaN	NaN	NaN	NaN	NaN	NaN	NaN	NaN	NaN	NaN	NaN	NaN	NaN	NaN	NaN	NaN	NaN	NaN	NaN	NaN	NaN	NaN	NaN	NaN	NaN	NaN	NaN	NaN	NaN	NaN	NaN	NaN	NaN	NaN	NaN	NaN	NaN	NaN
	NaN	NaN	NaN	NaN	NaN	NaN	NaN	NaN	NaN	NaN	NaN	NaN	NaN	NaN	NaN	NaN	NaN	NaN	NaN	NaN	NaN	NaN	NaN	NaN	NaN	NaN	NaN	NaN	NaN	NaN	NaN	NaN	NaN	NaN	NaN	NaN	NaN	NaN	NaN	NaN	NaN	NaN	NaN	NaN	NaN	NaN	NaN	NaN	NaN
	NaN	NaN	NaN	NaN	NaN	NaN	NaN	NaN	NaN	NaN	NaN	NaN	NaN	NaN	NaN	NaN	NaN	NaN	NaN	NaN	NaN	NaN	NaN	NaN	NaN	NaN	NaN	NaN	NaN	NaN	NaN	NaN	NaN	NaN	NaN	NaN	NaN	NaN	NaN	NaN	NaN	NaN	NaN	NaN	NaN	NaN	NaN	NaN	NaN
	NaN	NaN	NaN	NaN	NaN	NaN	NaN	NaN	NaN	NaN	NaN	NaN	NaN	NaN	NaN	NaN	NaN	NaN	NaN	NaN	NaN	NaN	NaN	NaN	NaN	NaN	NaN	NaN	NaN	NaN	NaN	NaN	NaN	NaN	NaN	NaN	NaN	NaN	NaN	NaN	NaN	NaN	NaN	NaN	NaN	NaN	NaN	NaN	NaN
	NaN	NaN	NaN	NaN	NaN	NaN	NaN	NaN	NaN	NaN	NaN	NaN	NaN	NaN	NaN	NaN	NaN	NaN	NaN	NaN	NaN	NaN	NaN	NaN	NaN	NaN	NaN	NaN	NaN	NaN	NaN	NaN	NaN	NaN	NaN	NaN	NaN	NaN	NaN	NaN	NaN	NaN	NaN	NaN	NaN	NaN	NaN	NaN	NaN
	NaN	NaN	NaN	NaN	NaN	NaN	NaN	NaN	NaN	NaN	NaN	NaN	NaN	NaN	NaN	NaN	NaN	NaN	NaN	NaN	NaN	NaN	NaN	NaN	NaN	NaN	NaN	NaN	NaN	NaN	NaN	NaN	NaN	NaN	NaN	NaN	NaN	NaN	NaN	NaN	NaN	NaN	NaN	NaN	NaN	NaN	NaN	NaN	NaN
	NaN	NaN	NaN	NaN	NaN	NaN	NaN	NaN	NaN	NaN	NaN	NaN	NaN	NaN	NaN	NaN	NaN	NaN	NaN	NaN	NaN	NaN	NaN	NaN	NaN	NaN	NaN	NaN	NaN	NaN	NaN	NaN	NaN	NaN	NaN	NaN	NaN	NaN	NaN	NaN	NaN	NaN	NaN	NaN	NaN	NaN	NaN	NaN	NaN
	NaN	NaN	NaN	NaN	NaN	NaN	NaN	NaN	NaN	NaN	NaN	NaN	NaN	NaN	NaN	NaN	NaN	NaN	NaN	NaN	NaN	NaN	NaN	NaN	NaN	NaN	NaN	NaN	NaN	NaN	NaN	NaN	NaN	NaN	NaN	NaN	NaN	NaN	NaN	NaN	NaN	NaN	NaN	NaN	NaN	NaN	NaN	NaN	NaN
	NaN	NaN	NaN	NaN	NaN	NaN	NaN	NaN	NaN	NaN	NaN	NaN	NaN	NaN	NaN	NaN	NaN	NaN	NaN	NaN	NaN	NaN	NaN	NaN	NaN	NaN	NaN	NaN	NaN	NaN	NaN	NaN	NaN	NaN	NaN	NaN	NaN	NaN	NaN	NaN	NaN	NaN	NaN	NaN	NaN	NaN	NaN	NaN	NaN
	NaN	NaN	NaN	NaN	NaN	NaN	NaN	NaN	NaN	NaN	NaN	NaN	NaN	NaN	NaN	NaN	NaN	NaN	NaN	NaN	NaN	NaN	NaN	NaN	NaN	NaN	NaN	NaN	NaN	NaN	NaN	NaN	NaN	NaN	NaN	NaN	NaN	NaN	NaN	NaN	NaN	NaN	NaN	NaN	NaN	NaN	NaN	NaN	NaN
	NaN	NaN	NaN	NaN	NaN	NaN	NaN	NaN	NaN	NaN	NaN	NaN	NaN	NaN	NaN	NaN	NaN	NaN	NaN	NaN	NaN	NaN	NaN	NaN	NaN	NaN	NaN	NaN	NaN	NaN	NaN	NaN	NaN	NaN	NaN	NaN	NaN	NaN	NaN	NaN	NaN	NaN	NaN	NaN	NaN	NaN	NaN	NaN	NaN
	NaN	NaN	NaN	NaN	NaN	NaN	NaN	NaN	NaN	NaN	NaN	NaN	NaN	NaN	NaN	NaN	NaN	NaN	NaN	NaN	NaN	NaN	NaN	NaN	NaN	NaN	NaN	NaN	NaN	NaN	NaN	NaN	NaN	NaN	NaN	NaN	NaN	NaN	NaN	NaN	NaN	NaN	NaN	NaN	NaN	NaN	NaN	NaN	NaN
	NaN	NaN	NaN	NaN	NaN	NaN	NaN	NaN	NaN	NaN	NaN	NaN	NaN	NaN	NaN	NaN	NaN	NaN	NaN	NaN	NaN	NaN	NaN	NaN	NaN	NaN	NaN	NaN	NaN	NaN	NaN	NaN	NaN	NaN	NaN	NaN	NaN	NaN	NaN	NaN	NaN	NaN	NaN	NaN	NaN	NaN	NaN	NaN	NaN
	NaN	NaN	NaN	NaN	NaN	NaN	NaN	NaN	NaN	NaN	NaN	NaN	NaN	NaN	NaN	NaN	NaN	NaN	NaN	NaN	NaN	NaN	NaN	NaN	NaN	NaN	NaN	NaN	NaN	NaN	NaN	NaN	NaN	NaN	NaN	NaN	NaN	NaN	NaN	NaN	NaN	NaN	NaN	NaN	NaN	NaN	NaN	NaN	NaN
	NaN	NaN	NaN	NaN	NaN	NaN	NaN	NaN	NaN	NaN	NaN	NaN	NaN	NaN	NaN	NaN	NaN	NaN	NaN	NaN	NaN	NaN	NaN	NaN	NaN	NaN	NaN	NaN	NaN	NaN	NaN	NaN	NaN	NaN	NaN	NaN	NaN	NaN	NaN	NaN	NaN	NaN	NaN	NaN	NaN	NaN	NaN	NaN	NaN
	NaN	NaN	NaN	NaN	NaN	NaN	NaN	NaN	NaN	NaN	NaN	NaN	NaN	NaN	NaN	NaN	NaN	NaN	NaN	NaN	NaN	NaN	NaN	NaN	NaN	NaN	NaN	NaN	NaN	NaN	NaN	NaN	NaN	NaN	NaN	NaN	NaN	NaN	NaN	NaN	NaN	NaN	NaN	NaN	NaN	NaN	NaN	NaN	NaN
	NaN	NaN	NaN	NaN	NaN	NaN	NaN	NaN	NaN	NaN	NaN	NaN	NaN	NaN	NaN	NaN	NaN	NaN	NaN	NaN	NaN	NaN	NaN	NaN	NaN	NaN	NaN	NaN	NaN	NaN	NaN	NaN	NaN	NaN	NaN	NaN	NaN	NaN	NaN	NaN	NaN	NaN	NaN	NaN	NaN	NaN	NaN	NaN	NaN
	NaN	NaN	NaN	NaN	NaN	NaN	NaN	NaN	NaN	NaN	NaN	NaN	NaN	NaN	NaN	NaN	NaN	NaN	NaN	NaN	NaN	NaN	NaN	NaN	NaN	NaN	NaN	NaN	NaN	NaN	NaN	NaN	NaN	NaN	NaN	NaN	NaN	NaN	NaN	NaN	NaN	NaN	NaN	NaN	NaN	NaN	NaN	NaN	NaN
	NaN	NaN	NaN	NaN	NaN	NaN	NaN	NaN	NaN	NaN	NaN	NaN	NaN	NaN	NaN	NaN	NaN	NaN	NaN	NaN	NaN	NaN	NaN	NaN	NaN	NaN	NaN	NaN	NaN	NaN	NaN	NaN	NaN	NaN	NaN	NaN	NaN	NaN	NaN	NaN	NaN	NaN	NaN	NaN	NaN	NaN	NaN	NaN	NaN
	NaN	NaN	NaN	NaN	NaN	NaN	NaN	NaN	NaN	NaN	NaN	NaN	NaN	NaN	NaN	NaN	NaN	NaN	NaN	NaN	NaN	NaN	NaN	NaN	NaN	NaN	NaN	NaN	NaN	NaN	NaN	NaN	NaN	NaN	NaN	NaN	NaN	NaN	NaN	NaN	NaN	NaN	NaN	NaN	NaN	NaN	NaN	NaN	NaN
	NaN	NaN	NaN	NaN	NaN	NaN	NaN	NaN	NaN	NaN	NaN	NaN	NaN	NaN	NaN	NaN	NaN	NaN	NaN	NaN	NaN	NaN	NaN	NaN	NaN	NaN	NaN	NaN	NaN	NaN	NaN	NaN	NaN	NaN	NaN	NaN	NaN	NaN	NaN	NaN	NaN	NaN	NaN	NaN	NaN	NaN	NaN	NaN	NaN
	NaN	NaN	NaN	NaN	NaN	NaN	NaN	NaN	NaN	NaN	NaN	NaN	NaN	NaN	NaN	NaN	NaN	NaN	NaN	NaN	NaN	NaN	NaN	NaN	NaN	NaN	NaN	NaN	NaN	NaN	NaN	NaN	NaN	NaN	NaN	NaN	NaN	NaN	NaN	NaN	NaN	NaN	NaN	NaN	NaN	NaN	NaN	NaN	NaN
	NaN	NaN	NaN	NaN	NaN	NaN	NaN	NaN	NaN	NaN	NaN	NaN	NaN	NaN	NaN	NaN	NaN	NaN	NaN	NaN	NaN	NaN	NaN	NaN	NaN	NaN	NaN	NaN	NaN	NaN	NaN	NaN	NaN	NaN	NaN	NaN	NaN	NaN	NaN	NaN	NaN	NaN	NaN	NaN	NaN	NaN	NaN	NaN	NaN
	NaN	NaN	NaN	NaN	NaN	NaN	NaN	NaN	NaN	NaN	NaN	NaN	NaN	NaN	NaN	NaN	NaN	NaN	NaN	NaN	NaN	NaN	NaN	NaN	NaN	NaN	NaN	NaN	NaN	NaN	NaN	NaN	NaN	NaN	NaN	NaN	NaN	NaN	NaN	NaN	NaN	NaN	NaN	NaN	NaN	NaN	NaN	NaN	NaN
	NaN	NaN	NaN	NaN	NaN	NaN	NaN	NaN	NaN	NaN	NaN	NaN	NaN	NaN	NaN	NaN	NaN	NaN	NaN	NaN	NaN	NaN	NaN	NaN	NaN	NaN	NaN	NaN	NaN	NaN	NaN	NaN	NaN	NaN	NaN	NaN	NaN	NaN	NaN	NaN	NaN	NaN	NaN	NaN	NaN	NaN	NaN	NaN	NaN
	NaN	NaN	NaN	NaN	NaN	NaN	NaN	NaN	NaN	NaN	NaN	NaN	NaN	NaN	NaN	NaN	NaN	NaN	NaN	NaN	NaN	NaN	NaN	NaN	NaN	NaN	NaN	NaN	NaN	NaN	NaN	NaN	NaN	NaN	NaN	NaN	NaN	NaN	NaN	NaN	NaN	NaN	NaN	NaN	NaN	NaN	NaN	NaN	NaN
	NaN	NaN	NaN	NaN	NaN	NaN	NaN	NaN	NaN	NaN	NaN	NaN	NaN	NaN	NaN	NaN	NaN	NaN	NaN	NaN	NaN	NaN	NaN	NaN	NaN	NaN	NaN	NaN	NaN	NaN	NaN	NaN	NaN	NaN	NaN	NaN	NaN	NaN	NaN	NaN	NaN	NaN	NaN	NaN	NaN	NaN	NaN	NaN	NaN
	NaN	NaN	NaN	NaN	NaN	NaN	NaN	NaN	NaN	NaN	NaN	NaN	NaN	NaN	NaN	NaN	NaN	NaN	NaN	NaN	NaN	NaN	NaN	NaN	NaN	NaN	NaN	NaN	NaN	NaN	NaN	NaN	NaN	NaN	NaN	NaN	NaN	NaN	NaN	NaN	NaN	NaN	NaN	NaN	NaN	NaN	NaN	NaN	NaN
	NaN	NaN	NaN	NaN	NaN	NaN	NaN	NaN	NaN	NaN	NaN	NaN	NaN	NaN	NaN	NaN	NaN	NaN	NaN	NaN	NaN	NaN	NaN	NaN	NaN	NaN	NaN	NaN	NaN	NaN	NaN	NaN	NaN	NaN	NaN	NaN	NaN	NaN	NaN	NaN	NaN	NaN	NaN	NaN	NaN	NaN	NaN	NaN	NaN
	NaN	NaN	NaN	NaN	NaN	NaN	NaN	NaN	NaN	NaN	NaN	NaN	NaN	NaN	NaN	NaN	NaN	NaN	NaN	NaN	NaN	NaN	NaN	NaN	NaN	NaN	NaN	NaN	NaN	NaN	NaN	NaN	NaN	NaN	NaN	NaN	NaN	NaN	NaN	NaN	NaN	NaN	NaN	NaN	NaN	NaN	NaN	NaN	NaN
	NaN	NaN	NaN	NaN	NaN	NaN	NaN	NaN	NaN	NaN	NaN	NaN	NaN	NaN	NaN	NaN	NaN	NaN	NaN	NaN	NaN	NaN	NaN	NaN	NaN	NaN	NaN	NaN	NaN	NaN	NaN	NaN	NaN	NaN	NaN	NaN	NaN	NaN	NaN	NaN	NaN	NaN	NaN	NaN	NaN	NaN	NaN	NaN	NaN
	NaN	NaN	NaN	NaN	NaN	NaN	NaN	NaN	NaN	NaN	NaN	NaN	NaN	NaN	NaN	NaN	NaN	NaN	NaN	NaN	NaN	NaN	NaN	NaN	NaN	NaN	NaN	NaN	NaN	NaN	NaN	NaN	NaN	NaN	NaN	NaN	NaN	NaN	NaN	NaN	NaN	NaN	NaN	NaN	NaN	NaN	NaN	NaN	NaN
	NaN	NaN	NaN	NaN	NaN	NaN	NaN	NaN	NaN	NaN	NaN	NaN	NaN	NaN	NaN	NaN	NaN	NaN	NaN	NaN	NaN	NaN	NaN	NaN	NaN	NaN	NaN	NaN	NaN	NaN	NaN	NaN	NaN	NaN	NaN	NaN	NaN	NaN	NaN	NaN	NaN	NaN	NaN	NaN	NaN	NaN	NaN	NaN	NaN
	NaN	NaN	NaN	NaN	NaN	NaN	NaN	NaN	NaN	NaN	NaN	NaN	NaN	NaN	NaN	NaN	NaN	NaN	NaN	NaN	NaN	NaN	NaN	NaN	NaN	NaN	NaN	NaN	NaN	NaN	NaN	NaN	NaN	NaN	NaN	NaN	NaN	NaN	NaN	NaN	NaN	NaN	NaN	NaN	NaN	NaN	NaN	NaN	NaN
	NaN	NaN	NaN	NaN	NaN	NaN	NaN	NaN	NaN	NaN	NaN	NaN	NaN	NaN	NaN	NaN	NaN	NaN	NaN	NaN	NaN	NaN	NaN	NaN	NaN	NaN	NaN	NaN	NaN	NaN	NaN	NaN	NaN	NaN	NaN	NaN	NaN	NaN	NaN	NaN	NaN	NaN	NaN	NaN	NaN	NaN	NaN	NaN	NaN
	NaN	NaN	NaN	NaN	NaN	NaN	NaN	NaN	NaN	NaN	NaN	NaN	NaN	NaN	NaN	NaN	NaN	NaN	NaN	NaN	NaN	NaN	NaN	NaN	NaN	NaN	NaN	NaN	NaN	NaN	NaN	NaN	NaN	NaN	NaN	NaN	NaN	NaN	NaN	NaN	NaN	NaN	NaN	NaN	NaN	NaN	NaN	NaN	NaN
	NaN	NaN	NaN	NaN	NaN	NaN	NaN	NaN	NaN	NaN	NaN	NaN	NaN	NaN	NaN	NaN	NaN	NaN	NaN	NaN	NaN	NaN	NaN	NaN	NaN	NaN	NaN	NaN	NaN	NaN	NaN	NaN	NaN	NaN	NaN	NaN	NaN	NaN	NaN	NaN	NaN	NaN	NaN	NaN	NaN	NaN	NaN	NaN	NaN
[truncated: 85 more columns]

## Sheet: Dataset 2
Subject No.	1	2	3	4	5	6	7	8	9	10	11	12	13	14	15	16	17	18	19	20	21
Age	58	27	41	59	42	35	51	51	34	52	44	62	65	21	38	57	41	50	32	33	60
Sleep scoring	0	0	0	0	0	0	0	0	0	0	0	0	0	0	0	0	0	0	0	0	0
	0	0	0	0	0	0	0	0	0	0	0	0	0	0	0	0	0	0	0	0	0
	0	0	0	0	0	0	0	0	0	0	0	0	0	0	0	0	0	0	0	0	0
	0	0	0	0	0	0	0	0	0	0	0	0	0	0	0	0	0	0	0	0	0
	0	0	0	0	0	0	0	0	0	0	0	0	0	0	0	0	0	0	0	0	0
	0	0	0	0	0	0	0	0	0	0	0	0	0	0	0	0	0	0	0	0	0
	0	0	0	0	0	0	0	0	0	0	0	0	0	0	0	0	0	0	0	0	0
	0	0	0	0	0	0	0	0	0	0	0	0	0	0	0	0	0	0	0	0	0
	0	0	0	0	0	0	0	0	0	0	0	0	0	0	0	0	0	0	0	0	0
	0	0	0	0	0	0	0	0	0	0	0	0	0	0	0	0	0	0	0	0	0
	0	0	0	0	0	0	0	0	0	0	0	0	0	0	1	0	0	0	0	0	0
	1	0	0	0	0	0	0	0	0	0	0	0	0	0	1	0	0	0	0	0	0
	1	0	0	0	0	0	0	0	0	0	0	0	0	0	1	0	0	0	0	0	0
	1	0	0	0	0	0	0	0	0	0	0	0	0	0	1	0	0	0	0	0	0
	1	0	1	0	1	0	0	0	0	0	0	0	0	0	1	0	0	0	0	0	0
	0	0	1	1	2	0	0	0	0	0	0	0	1	0	2	0	0	0	0	0	0
	0	0	1	1	2	0	0	0	0	0	0	1	0	0	2	0	0	0	0	0	0
	0	0	0	2	2	0	0	0	0	0	0	1	0	0	2	0	0	0	0	0	0
	0	0	0	2	2	0	0	0	0	0	0	1	0	0	2	0	0	0	0	0	0
	0	1	1	2	0	0	0	0	0	0	0	1	1	0	2	0	0	0	0	0	0
	0	1	1	2	1	0	0	0	0	0	0	2	0	0	2	0	0	0	0	0	0
	0	0	1	2	1	0	0	0	0	0	1	2	1	0	2	0	0	0	0	0	0
	0	1	1	2	1	0	0	0	0	0	1	2	0	0	2	1	0	0	0	0	0
	0	0	1	2	1	0	0	0	0	0	0	2	0	0	2	1	0	0	0	0	0
	1	1	1	2	2	0	0	0	0	0	0	2	0	0	2	1	0	0	0	0	0
	1	0	2	2	1	0	0	0	0	0	0	2	1	0	2	2	0	0	0	0	0
	1	1	2	2	2	0	0	0	0	0	0	2	0	0	2	2	0	0	0	0	0
	1	2	2	2	2	0	0	0	0	0	0	2	0	0	2	2	0	0	0	0	0
	2	2	2	2	2	0	0	0	0	0	1	2	1	0	2	2	0	0	1	0	0
	2	2	1	0	1	0	0	0	0	0	1	2	2	0	2	2	0	0	1	0	0
	2	2	1	1	2	0	0	0	0	0	0	2	2	0	2	2	0	1	1	0	0
	2	2	2	2	2	0	0	0	0	0	1	1	2	0	2	2	0	0	1	0	0
	2	2	2	1	2	0	0	0	0	0	0	2	2	0	2	2	0	1	1	0	0
	2	2	2	2	2	0	0	0	0	0	0	2	2	0	2	2	0	0	1	0	0
	2	2	2	2	2	0	0	0	0	0	0	1	2	0	2	2	0	0	1	0	0
	2	2	2	2	2	0	0	0	0	0	0	2	2	0	2	2	1	0	1	0	0
	2	2	2	2	2	0	0	0	0	0	0	2	2	0	2	2	1	0	1	0	0
	2	2	2	2	2	0	0	0	0	0	0	2	3	0	2	2	1	0	1	0	0
	2	2	2	2	2	0	0	0	0	0	0	2	2	0	2	2	1	0	1	0	0
	2	2	2	2	2	0	0	0	0	0	1	2	2	0	2	2	1	1	1	0	0
	2	2	2	3	2	0	0	0	0	0	1	2	3	0	2	2	1	1	1	0	0
	2	2	2	3	2	1	0	0	0	0	1	2	2	0	2	2	1	1	1	0	0
	2	3	2	2	2	1	0	0	0	0	1	2	3	0	2	2	1	0	1	0	0
	2	3	2	3	2	0	0	1	0	0	2	2	2	0	2	2	2	0	2	1	0
	2	2	2	3	2	1	0	0	0	0	2	2	2	0	2	3	2	0	2	0	0
	2	3	2	3	2	1	0	0	0	0	1	2	3	1	2	2	2	1	2	0	0
	2	3	2	2	2	1	0	0	0	0	1	2	2	0	2	2	2	0	2	1	0
	2	3	2	2	2	1	0	1	0	0	2	2	2	1	2	3	2	0	2	1	0
	2	3	2	3	2	1	0	1	0	0	2	0	3	1	2	2	2	1	2	0	0
	2	3	2	2	2	1	0	1	0	0	2	0	2	1	2	3	2	1	2	1	0
	2	3	2	2	2	1	0	2	0	0	2	0	2	1	2	3	2	0	2	1	0
	2	3	3	2	2	2	0	2	0	0	2	0	3	1	2	3	2	0	2	1	0
	2	3	2	3	2	2	0	2	0	0	2	0	3	1	2	3	2	0	2	0	0
	2	3	2	3	2	2	0	2	0	0	2	1	3	1	2	3	2	0	2	1	0
	2	3	2	3	2	2	0	2	0	0	0	1	3	1	2	3	2	0	2	1	0
	2	3	3	2	2	2	0	2	1	0	0	1	2	1	2	3	1	0	2	1	0
	2	3	3	3	2	2	0	2	0	0	0	1	2	0	2	3	2	0	2	2	0
	2	3	2	3	2	2	0	2	0	0	1	2	3	1	2	3	2	0	2	2	0
	1	3	3	3	2	2	1	2	0	0	0	2	2	1	2	3	1	1	2	1	0
	2	3	3	3	2	2	0	2	0	0	0	2	3	1	2	3	0	1	2	2	0
	2	3	3	3	2	2	1	2	0	0	0	2	2	1	2	3	1	0	2	1	0
	2	3	3	3	2	2	1	2	0	0	0	2	3	1	2	3	1	0	2	1	0
	2	3	2	2	2	3	1	2	0	0	0	2	3	2	2	3	1	1	2	2	0
	2	3	3	3	2	2	0	2	0	0	0	2	3	2	2	3	2	1	2	1	0
	2	3	2	3	2	2	0	2	0	0	0	2	2	2	2	3	2	1	2	1	0
	2	3	3	3	2	3	1	2	0	0	0	2	2	1	2	3	2	2	2	2	0
	2	3	3	3	2	3	1	3	0	0	1	1	2	2	2	3	2	1	2	2	0
	2	3	3	2	2	3	1	3	0	0	0	1	3	2	2	3	2	1	2	2	0
	2	3	3	3	2	3	1	2	0	0	0	1	3	2	2	3	2	1	2	2	0
	2	3	3	3	2	2	1	2	0	0	0	1	2	2	3	3	2	1	2	2	0
	2	3	3	3	3	3	1	3	0	0	0	2	2	2	3	3	2	1	2	1	0
	2	3	3	3	2	2	0	2	0	0	0	2	2	2	2	3	2	2	2	0	0
	2	3	3	3	2	2	0	2	0	0	0	2	2	2	2	3	2	2	0	0	0
	2	3	2	3	2	2	0	3	0	0	0	1	3	2	2	3	2	2	1	0	0
	2	3	2	3	2	2	0	3	0	0	1	2	2	2	2	3	2	2	1	0	0
	2	3	2	3	2	2	0	3	0	0	1	1	2	2	2	3	2	2	1	0	0
	2	3	1	0	2	3	1	3	0	0	1	1	3	2	2	3	2	2	0	0	0
	3	3	2	0	2	3	1	3	0	0	1	2	2	2	2	3	2	0	0	0	0
	3	3	1	1	2	3	1	3	0	0	1	2	3	2	2	3	2	1	0	0	0
	3	3	2	1	2	3	1	3	0	0	2	2	3	2	2	3	2	1	0	0	0
	3	3	2	0	3	3	1	3	0	0	2	2	3	3	2	3	2	1	0	0	0
	1	3	2	0	2	3	1	3	0	0	2	2	3	2	2	3	2	2	0	0	0
	2	3	2	1	2	3	1	3	1	0	0	2	2	2	2	3	2	2	0	0	0
	2	3	2	2	2	3	1	3	1	0	0	2	3	2	2	3	2	2	1	0	0
	2	3	2	2	2	3	1	3	1	0	0	2	2	2	2	3	2	2	0	0	0
	2	3	2	2	2	3	1	2	1	0	0	2	2	3	1	3	2	2	1	0	0
	2	3	3	2	2	3	0	3	1	0	0	2	2	2	2	1	2	0	1	0	0
	2	3	3	2	2	3	0	3	1	0	1	2	2	2	2	2	2	1	1	0	0
	2	3	3	2	2	2	0	3	1	0	1	2	2	3	2	3	2	1	1	0	0
	2	3	3	2	3	1	0	3	1	0	0	2	2	3	2	2	2	1	1	0	0
	2	3	3	2	1	1	1	3	2	0	1	2	2	3	2	2	2	1	0	0	0
	2	3	2	2	2	1	1	3	2	0	1	2	2	3	2	2	3	1	1	0	0
	2	3	3	2	2	2	1	3	2	0	1	2	3	3	2	2	2	1	1	0	0
	2	3	2	1	2	1	1	3	1	0	1	2	2	3	1	2	2	1	1	0	0
	2	3	2	2	2	1	1	3	2	0	1	2	3	3	2	2	2	1	0	0	0
	3	3	3	2	2	2	2	3	2	0	0	2	3	3	2	2	2	1	1	0	0
	3	3	3	2	2	2	2	3	2	0	0	2	3	3	2	2	2	2	0	0	0
	3	3	3	2	2	1	1	3	2	0	0	2	2	3	2	2	2	2	1	0	0
	3	3	3	2	2	2	2	2	2	0	1	2	2	3	2	3	2	1	1	0	0
	3	3	3	2	2	2	2	3	2	0	1	2	3	3	2	2	2	1	1	0	0
	3	3	2	2	2	2	2	3	2	0	1	2	2	3	2	2	2	2	1	0	0
	3	3	3	2	2	2	2	3	2	0	1	2	2	3	2	2	2	1	2	0	0
	3	3	3	3	2	3	2	3	2	0	2	2	2	2	2	2	2	2	2	0	0
	3	3	3	3	2	2	1	3	2	0	2	2	2	3	2	2	0	2	2	0	0
	3	3	2	3	2	2	2	3	2	0	2	2	2	3	2	2	0	2	2	0	0
	3	3	3	3	2	1	2	3	3	0	2	2	2	3	2	2	0	2	2	0	0
	3	3	3	3	2	2	2	3	2	0	2	2	0	3	2	3	1	2	2	0	0
	3	3	2	3	2	3	2	3	2	0	2	2	0	3	2	2	2	2	2	0	0
	3	3	3	3	2	3	2	3	2	0	2	2	1	3	2	2	2	2	2	0	0
	3	3	2	2	2	3	2	3	2	0	2	2	0	3	2	2	2	2	2	0	0
	3	3	3	3	2	3	2	3	2	0	2	1	1	3	2	2	2	2	2	0	0
	3	3	3	3	2	3	2	3	3	0	2	0	2	3	2	2	1	2	2	0	0
	3	3	3	2	2	3	2	3	2	0	0	0	0	3	2	2	1	2	2	0	0
	3	3	3	3	2	3	2	2	2	0	0	1	1	3	2	2	2	2	2	0	0
	3	3	3	2	2	3	2	2	2	0	0	1	1	3	2	2	2	2	2	0	0
	3	3	3	3	2	3	2	0	2	0	0	2	2	3	2	2	2	2	2	0	0
	3	3	3	3	2	3	1	2	2	0	0	2	2	3	2	2	2	2	2	0	0
	3	3	3	3	2	3	2	2	2	0	0	2	2	3	2	2	2	2	2	0	0
	3	3	3	2	2	3	2	0	2	0	0	2	2	3	2	3	2	2	2	0	0
	3	3	3	2	2	2	2	2	2	0	0	2	2	3	2	3	2	2	2	0	0
	3	3	3	2	2	2	2	2	2	0	0	2	2	3	0	3	2	2	2	0	0
	3	3	3	3	2	3	1	2	2	0	0	2	2	3	1	3	2	2	2	0	0
	3	3	3	2	0	2	2	2	2	0	0	1	2	3	2	3	2	2	2	0	0
	3	3	2	2	1	3	2	2	2	0	0	1	2	3	2	3	2	2	2	0	0
	1	3	2	2	1	3	2	2	2	0	0	2	0	2	2	3	2	2	2	0	0
	1	3	3	3	1	3	2	2	2	0	0	2	1	2	2	3	2	2	2	0	0
	1	3	2	3	2	3	2	2	2	0	0	2	2	2	2	3	2	2	2	0	0
	2	3	3	3	2	3	2	2	3	0	0	2	2	1	2	3	2	2	5	0	0
	2	3	3	2	2	3	2	2	2	0	0	2	2	2	2	3	2	2	5	0	0
	2	3	3	2	2	3	2	2	3	0	0	1	2	2	2	3	2	2	5	0	1
	2	3	3	2	2	3	2	2	2	0	0	1	2	0	2	2	2	2	5	0	1
	2	3	3	2	2	3	1	2	2	0	0	2	2	1	2	3	2	2	5	0	0
	2	3	3	2	2	3	2	2	2	0	0	2	2	2	2	2	2	2	5	0	0
	2	3	3	2	2	3	2	2	2	0	0	2	2	2	2	2	2	2	5	0	0
	2	3	3	3	2	3	2	3	2	0	0	2	2	2	2	2	2	2	5	0	0
	2	3	3	3	5	3	2	3	2	0	1	5	2	2	2	5	2	3	5	0	0
	2	3	3	3	1	3	2	3	2	0	1	5	2	2	2	5	2	2	5	0	0
	1	3	3	2	1	3	2	3	2	0	1	5	2	2	2	5	2	2	1	0	0
	2	3	3	3	1	3	2	3	2	0	1	5	2	2	2	5	2	3	0	0	0
	2	3	3	3	5	3	2	3	2	0	1	5	5	2	2	5	2	3	0	0	0
	2	3	3	3	5	3	2	3	2	0	2	5	5	2	2	5	2	2	0	0	0
	2	3	3	3	1	3	2	3	2	0	1	5	2	2	2	5	2	2	0	0	0
	2	3	3	2	2	3	2	3	2	0	1	5	2	2	2	5	2	2	0	0	0
	1	3	3	3	2	3	2	2	3	0	1	5	1	2	2	5	2	1	1	0	0
	1	3	3	3	2	3	2	3	2	0	1	5	0	2	2	5	2	2	0	0	0
	1	3	3	3	2	3	2	3	2	0	1	5	0	2	2	5	2	2	1	0	0
	1	3	3	3	5	3	2	3	3	0	1	5	1	2	2	5	2	2	1	0	0
	2	3	3	3	5	3	2	3	2	0	2	5	1	2	2	5	2	1	1	0	0
	2	3	3	3	5	3	2	3	2	0	1	5	2	3	2	5	2	1	1	0	0
	2	3	3	3	5	2	2	3	2	0	1	5	2	3	2	5	2	2	1	0	0
	2	3	3	3	5	2	2	3	2	0	2	5	2	2	2	5	2	2	1	0	0
	2	3	3	3	5	1	2	3	2	1	2	5	2	3	2	5	2	2	2	0	0
	2	3	3	2	1	2	2	3	3	0	2	5	2	3	2	5	2	2	1	0	0
	2	3	3	3	5	0	2	2	2	1	2	5	1	3	2	5	2	2	1	0	0
	2	3	3	3	1	1	2	3	2	1	2	5	2	3	2	5	2	2	1	0	0
	2	3	3	3	1	1	2	3	2	0	2	5	1	3	2	5	2	2	2	0	0
	2	3	3	2	5	2	2	3	2	1	2	5	1	3	2	5	2	2	2	0	0
	2	3	3	2	5	2	2	3	2	1	2	5	2	3	2	5	1	2	2	0	0
	2	3	3	2	5	2	2	3	2	1	2	5	2	3	2	5	2	2	2	0	0
	2	3	3	2	5	2	2	3	3	1	2	0	2	3	2	2	2	2	2	0	0
	2	3	3	0	5	2	2	3	2	1	2	0	2	3	2	2	2	2	2	0	0
	2	3	3	1	5	2	2	3	2	1	2	0	2	3	2	2	2	2	2	0	0
	2	3	3	2	5	2	2	3	2	1	2	0	2	3	2	2	0	2	2	0	0
	2	0	3	1	5	2	2	3	2	1	2	1	5	3	2	2	0	2	2	0	0
	2	0	3	2	5	2	2	3	2	1	2	1	1	3	2	2	1	2	2	0	0
	2	1	3	2	1	2	2	3	2	2	3	2	2	3	2	2	0	2	2	0	0
	2	2	3	2	2	2	2	3	2	1	2	2	2	3	2	2	1	2	2	0	0
	0	2	2	2	5	2	2	3	2	1	2	2	2	3	2	2	2	2	2	0	0
	0	0	3	5	5	2	2	3	2	1	2	2	2	3	2	2	1	2	2	0	0
	0	2	3	5	5	2	2	3	2	1	2	2	2	3	2	2	1	2	2	0	0
	0	2	3	5	5	1	2	0	2	1	2	2	5	3	2	2	2	2	1	0	0
	0	2	3	5	5	2	1	1	2	1	2	2	5	3	2	2	2	2	1	0	0
	0	2	3	5	5	2	2	2	2	1	2	2	5	3	1	2	2	2	1	0	0
	0	2	2	5	5	2	2	2	2	1	2	2	5	3	2	3	1	2	1	0	0
	0	2	2	5	5	2	2	2	2	1	2	2	5	3	2	2	2	2	2	0	0
	1	3	2	5	1	2	2	2	2	1	2	2	5	3	1	2	2	2	2	0	0
	1	2	2	5	2	2	1	0	2	1	2	2	5	3	2	2	2	2	2	0	0
	1	2	2	5	2	2	1	2	2	1	2	2	1	3	2	2	2	2	2	0	0
	2	2	2	5	2	2	1	2	2	2	2	2	5	2	2	2	1	2	2	0	0
	2	2	2	5	1	2	2	0	2	2	2	2	5	2	2	2	2	2	2	0	0
	2	2	2	5	1	2	1	0	3	1	3	2	0	3	2	2	2	2	2	0	0
	1	2	2	5	1	0	1	1	2	1	3	2	0	2	5	2	2	2	2	0	0
	1	3	2	5	1	1	1	2	2	2	2	2	0	2	5	2	2	2	2	0	0
	2	2	2	5	1	1	1	1	2	2	2	2	0	2	5	2	5	2	2	0	0
	2	2	2	5	1	0	1	1	2	2	3	2	0	2	5	2	5	2	2	0	0
	2	2	1	5	1	1	2	2	2	2	2	2	0	2	5	2	5	2	2	0	0
	2	5	2	5	1	1	2	2	2	2	3	2	0	2	5	2	5	2	3	0	0
	2	2	2	5	1	1	2	2	3	2	2	2	0	3	5	2	5	2	2	0	0
	2	2	2	5	1	1	2	2	3	1	2	2	1	2	5	3	5	3	2	0	0
	2	2	5	5	1	0	2	5	2	1	2	1	1	2	5	2	5	2	2	0	0
	2	5	5	5	2	0	2	2	2	1	3	2	1	2	5	2	5	2	2	0	0
	2	2	5	1	1	1	2	2	2	2	3	2	0	2	5	2	5	3	2	0	0
	2	5	5	5	2	1	2	5	2	1	2	2	1	3	5	2	5	2	2	0	0
	2	5	5	0	2	1	2	5	2	2	2	2	0	2	5	2	5	0	2	0	0
	2	5	5	1	2	2	2	5	3	2	2	1	1	2	5	2	5	0	2	0	0
	2	5	5	5	2	2	2	5	2	2	2	2	2	2	5	2	5	0	2	0	0
	2	5	5	5	2	2	1	5	2	2	2	2	1	3	5	2	5	0	2	0	0
	2	5	5	5	2	2	2	5	2	2	2	2	2	2	5	2	1	0	2	0	0
	2	5	5	5	2	2	1	5	2	2	2	2	2	3	5	2	5	0	2	0	0
	2	5	5	5	2	2	2	5	2	2	2	2	2	2	5	2	5	0	2	0	0
	2	2	5	0	2	2	2	5	2	2	2	2	1	2	5	2	5	0	1	0	0
	2	5	5	1	2	0	2	5	1	1	0	2	2	2	5	2	5	0	2	0	0
	2	5	5	1	2	0	1	5	2	1	1	2	2	2	5	2	5	0	2	1	0
	2	5	5	1	2	0	0	5	2	2	1	2	2	2	5	2	5	0	2	0	0
	2	5	5	2	2	0	0	5	1	2	1	2	2	3	5	2	5	1	2	1	0
	2	5	5	2	2	0	0	5	1	2	2	2	2	2	5	2	5	0	0	1	0
	2	5	5	2	0	0	0	5	2	2	2	2	2	2	5	2	5	0	1	1	0
	2	2	5	1	0	0	0	1	0	2	2	2	2	2	5	2	5	0	1	1	0
	2	2	5	1	0	1	0	5	1	2	2	2	2	2	5	2	5	0	2	1	0
	2	2	5	0	0	1	0	5	1	2	2	2	2	2	5	2	0	0	2	1	0
	2	2	5	1	1	0	0	5	0	2	2	2	2	2	5	2	0	0	2	1	0
	2	2	5	1	1	1	0	5	1	1	2	2	2	2	5	2	0	0	2	0	0
	2	2	5	1	2	1	0	5	2	2	2	2	2	3	5	2	0	0	2	1	0
	2	2	1	2	2	2	0	5	0	2	2	1	2	2	5	2	1	0	2	1	0
	2	2	5	2	2	1	0	5	1	1	2	1	2	2	5	2	1	0	2	1	0
	2	2	5	1	2	1	0	5	2	2	2	1	2	2	0	3	1	1	2	0	0
	3	2	5	1	2	1	0	5	2	1	2	1	2	2	1	2	2	1	2	1	0
	2	2	5	2	2	1	0	5	2	2	2	1	2	2	1	3	1	0	2	1	0
	3	2	5	2	2	2	0	5	2	2	2	2	2	2	2	2	1	1	2	1	0
	3	2	5	2	2	2	0	5	2	0	2	2	2	2	1	2	2	1	2	2	0
	3	2	5	2	2	2	0	5	2	0	2	2	2	2	1	2	1	0	2	2	0
	3	2	5	2	2	2	0	5	2	0	2	2	2	2	1	2	2	0	2	2	0
	3	2	5	2	2	2	0	5	2	0	2	0	2	2	1	2	2	1	2	2	0
	3	1	5	2	2	1	0	5	2	0	3	0	2	2	1	3	2	0	2	1	0
	3	2	5	2	2	1	0	5	2	0	2	0	2	3	2	3	1	0	2	2	0
	2	2	5	2	2	2	1	5	2	0	3	0	2	2	2	3	2	1	3	2	0
	2	2	5	2	2	2	1	5	1	0	2	1	2	2	2	3	2	0	3	2	0
	2	2	5	2	2	2	1	5	2	0	2	1	2	2	2	2	2	1	2	2	0
	2	2	5	2	2	0	1	5	5	0	2	2	2	2	2	3	2	0	2	1	0
	2	2	5	2	2	0	1	5	5	0	2	2	2	2	2	3	1	0	3	2	0
	2	2	5	2	2	1	1	5	5	0	2	2	2	2	2	3	2	0	3	2	0
	2	2	5	2	2	1	1	1	5	0	2	2	2	3	2	3	2	0	2	2	0
	3	2	5	2	2	1	1	5	5	0	2	2	2	3	2	3	2	0	3	2	0
	3	2	5	2	2	1	2	5	5	0	2	2	2	3	2	3	2	0	3	2	0
	3	2	5	2	2	2	2	5	2	0	2	2	2	2	2	2	2	1	3	2	0
	3	2	5	2	2	1	1	5	2	0	2	2	2	2	2	3	2	2	2	2	0
	3	2	5	2	2	2	0	5	2	0	0	2	2	0	2	3	2	2	3	2	0
	3	3	5	2	2	2	1	2	2	0	1	2	2	1	2	3	2	2	3	2	0
	3	2	5	2	2	0	1	2	2	0	2	2	1	2	2	3	2	2	2	3	0
	3	2	1	2	2	0	1	2	2	0	1	2	2	2	2	3	2	2	2	0	0
	2	2	1	2	2	1	1	2	2	0	2	0	2	2	2	3	1	2	3	1	0
	2	2	2	2	2	2	0	2	2	0	2	0	2	2	2	3	1	2	2	1	0
	2	3	2	2	2	2	0	2	2	0	1	1	2	1	2	3	1	2	2	2	0
	2	3	2	3	2	1	0	2	5	0	1	1	2	2	2	3	2	2	2	2	0
	2	2	2	2	3	1	1	1	5	0	2	1	2	1	2	3	2	2	2	1	0
	2	3	2	2	2	1	1	1	5	0	2	2	2	2	2	3	2	2	3	2	0
	2	3	2	2	2	2	1	2	5	0	2	2	3	2	2	3	2	2	2	2	1
	2	3	2	2	2	2	0	0	5	0	2	2	2	2	2	3	2	2	2	2	1
	2	3	2	2	2	2	1	1	5	0	2	2	2	1	2	3	1	2	2	2	0
	2	3	2	3	2	2	1	1	5	0	2	2	2	2	2	2	1	1	2	2	1
	2	3	2	2	2	2	0	1	5	0	2	2	2	2	2	3	2	2	2	1	2
	2	3	2	2	2	2	1	1	5	0	2	2	2	2	2	3	2	2	2	2	2
	2	3	2	3	2	2	2	1	5	0	2	2	3	2	2	2	2	2	3	2	0
	2	3	2	2	2	2	2	0	5	0	2	2	3	2	2	2	2	2	3	2	0
	2	3	2	2	2	2	2	1	5	0	2	2	2	2	2	2	2	2	2	2	0
	2	3	2	2	2	2	2	2	5	0	5	2	2	2	3	2	2	2	2	2	1
	2	3	2	2	2	2	2	2	5	0	5	2	2	1	3	2	2	2	1	2	2
	2	3	2	2	2	2	2	2	5	0	5	2	2	1	2	2	2	2	2	2	0
	2	3	2	2	2	2	2	2	5	0	5	2	2	2	1	2	2	1	1	2	1
	2	3	2	2	2	1	2	0	5	0	5	2	3	2	2	2	2	2	1	2	1
	2	3	2	3	2	2	2	2	5	0	5	2	2	2	2	0	2	2	2	3	0
	2	3	2	3	2	2	2	2	5	0	5	2	3	2	2	1	2	2	2	2	1
	2	3	2	3	2	2	1	2	5	0	5	2	3	2	2	2	2	2	2	3	3
	2	3	2	2	2	2	2	0	5	0	5	2	2	2	2	3	2	2	3	2	2
	2	3	2	3	2	2	2	2	1	0	5	2	2	2	2	2	2	2	2	3	2
	2	3	2	3	2	2	2	2	1	0	5	2	2	2	2	3	2	2	2	3	2
	2	3	2	2	2	2	2	1	1	0	5	2	3	2	2	2	2	2	2	2	1
	1	3	2	3	2	2	2	2	2	0	5	2	3	2	2	2	2	2	2	3	2
	2	3	2	2	2	2	2	2	2	0	5	2	2	2	2	2	2	2	3	3	1
	2	3	2	2	2	2	2	2	2	0	5	2	2	1	2	2	2	2	2	3	2
	2	3	2	2	2	2	2	2	2	0	5	2	2	1	2	2	2	2	2	2	1
	2	3	2	3	2	2	2	1	2	0	5	2	2	1	2	2	2	2	2	3	2
	2	3	2	2	3	2	2	1	2	0	5	0	2	2	2	2	2	2	2	2	1
	2	3	2	2	3	2	2	2	2	0	5	1	2	2	2	2	2	2	2	2	2
	2	3	2	2	2	2	2	2	2	0	5	0	3	2	2	2	2	2	2	3	2
	2	1	2	2	2	2	2	2	2	0	0	0	2	2	3	2	2	2	3	2	1
	2	2	2	0	2	2	2	2	2	0	1	0	2	1	2	2	2	2	3	3	3
	2	2	2	0	2	2	2	0	2	0	1	0	2	2	2	2	2	2	2	3	2
	2	3	2	1	2	3	2	2	2	0	2	1	2	2	2	3	2	1	2	3	2
	2	3	2	0	2	3	2	2	2	0	5	2	2	2	3	2	2	2	2	2	2
	2	3	2	0	2	3	3	2	2	1	5	2	2	2	2	2	2	2	2	2	2
	2	3	2	0	2	2	2	2	2	0	5	2	2	2	2	2	2	2	2	3	2
	2	3	2	1	2	3	2	2	2	1	5	2	2	2	2	2	2	2	2	2	3
	2	3	2	2	2	3	2	2	2	0	5	2	2	2	2	2	2	2	2	2	1
	2	3	2	2	1	3	2	2	2	0	5	2	2	2	2	2	2	0	2	2	2
	2	3	2	2	1	3	3	2	2	0	5	2	2	2	1	2	2	0	2	3	2
	2	3	2	2	2	3	2	2	2	0	5	1	2	2	1	2	2	0	2	3	1
	2	3	2	2	2	3	2	2	2	0	5	2	2	2	2	2	2	0	2	2	3
	2	3	2	2	2	0	2	2	2	0	5	2	3	2	2	2	2	0	2	2	3
	2	3	2	2	1	0	2	1	2	0	5	2	3	2	2	3	2	0	2	2	0
	2	3	2	2	2	1	2	2	2	0	5	2	3	2	2	2	2	0	3	2	2
	2	3	2	1	2	1	2	2	2	0	5	2	3	2	2	2	2	0	2	3	2
	2	3	2	2	1	2	2	2	2	0	5	2	2	3	2	2	2	0	2	2	1
	2	3	2	2	0	2	2	2	2	0	5	2	2	2	2	2	2	0	2	2	2
	2	3	2	2	0	0	2	2	2	0	5	2	2	2	2	2	2	0	2	2	2
	2	3	2	2	0	0	2	2	2	0	5	2	2	2	2	2	2	0	2	2	1
	2	3	2	2	0	0	1	2	2	0	5	2	2	2	2	2	2	0	2	2	2
	2	2	2	2	0	0	2	2	2	0	5	2	2	2	2	3	2	0	2	2	3
	2	3	2	2	1	1	2	2	2	1	5	2	2	2	2	2	2	0	2	2	2
	2	3	2	2	2	2	2	2	2	1	5	1	2	2	2	2	2	0	2	2	0
	2	3	2	2	2	1	2	3	2	1	5	1	1	2	2	2	2	0	2	2	1
	2	3	2	2	1	2	2	2	2	1	5	2	2	2	2	2	2	0	3	2	2
	2	3	2	2	2	2	2	2	1	1	5	2	2	0	2	2	2	0	0	2	2
	2	3	2	2	2	2	2	2	2	1	5	2	2	1	2	3	2	0	1	2	2
	5	3	2	2	1	2	2	2	2	1	5	2	2	0	2	2	2	0	2	2	3
	5	3	2	2	2	2	2	2	2	1	5	2	2	0	2	2	2	0	2	2	3
	5	3	2	2	2	2	2	2	2	2	5	2	2	1	2	2	2	0	2	2	2
	5	3	2	2	2	2	2	2	2	2	5	2	1	1	2	3	2	1	2	2	1
	5	3	2	2	2	2	2	0	2	2	5	5	1	2	2	2	2	1	2	2	2
	5	3	2	2	2	2	2	2	1	2	5	5	2	2	2	2	2	2	2	2	1
	5	3	2	1	2	2	2	2	0	2	5	5	2	2	2	2	2	2	5	2	2
	5	3	2	2	2	2	2	1	1	2	2	5	5	1	2	2	2	2	5	2	2
	5	3	2	0	2	2	2	0	2	1	2	5	5	2	2	2	2	2	5	2	3
	5	3	2	0	2	2	2	1	2	2	2	5	5	2	2	2	2	2	5	2	2
	5	3	2	1	2	2	2	1	2	2	2	5	5	2	2	0	2	2	1	2	2
	5	3	0	2	2	2	2	0	2	2	2	5	5	2	2	2	2	2	5	2	2
	5	3	1	1	1	2	2	0	2	2	2	0	5	2	2	2	2	2	5	3	1
	5	3	1	1	1	2	2	0	2	1	2	5	5	2	1	3	2	2	5	2	3
	5	3	2	2	2	2	2	1	2	2	0	5	5	1	2	3	2	2	5	2	3
	5	3	2	2	2	2	2	2	2	2	1	5	0	1	2	2	2	0	5	3	2
	5	3	2	2	1	2	2	2	2	2	1	5	0	2	2	3	2	1	5	3	3
	5	3	2	2	2	2	2	2	2	2	1	5	1	2	2	2	2	1	0	2	3
	5	3	2	2	2	2	2	2	2	2	1	5	1	2	1	2	2	2	0	2	3
	5	3	2	2	2	2	2	2	2	2	2	5	2	2	0	2	2	2	1	1	3
	5	3	2	2	2	2	2	2	2	2	2	5	2	1	1	2	2	2	1	1	3
	5	3	2	2	2	2	2	2	2	2	2	5	2	2	1	2	2	0	2	2	3
	5	3	2	1	2	2	2	2	2	2	0	5	2	2	1	2	2	0	2	2	2
	5	3	2	1	2	2	2	2	1	2	1	0	2	1	2	2	2	1	2	2	3
	5	3	2	1	2	2	2	2	2	2	2	0	2	2	2	2	2	1	2	2	3
	1	3	2	1	2	2	2	2	2	2	2	1	2	2	2	2	2	2	2	2	3
	1	3	2	2	2	2	2	2	2	2	2	1	2	1	2	2	2	2	2	2	3
	5	3	2	2	2	2	2	2	2	2	2	1	5	1	2	2	2	2	2	2	3
	5	3	2	2	2	2	2	2	2	2	2	0	5	2	2	2	2	2	2	2	2
	5	3	2	2	2	0	2	2	2	2	2	1	5	2	2	2	2	2	2	2	0
	5	3	2	2	2	0	2	2	2	2	2	2	5	2	5	2	2	2	2	2	0
	5	3	2	0	2	0	2	2	2	2	2	2	5	2	5	2	2	1	1	2	0
	5	3	2	1	2	1	2	2	2	2	2	2	5	1	5	2	2	1	2	2	1
	5	3	2	1	2	2	2	2	2	2	2	2	5	2	5	2	2	0	2	2	2
	5	3	2	2	2	2	2	2	2	2	2	2	0	1	5	2	2	0	2	2	2
	5	3	2	2	2	1	2	2	2	2	2	2	0	1	5	2	2	1	2	2	2
	5	3	2	2	2	2	2	2	3	2	2	2	0	1	5	2	2	2	2	2	1
	5	3	2	2	2	2	2	2	2	1	2	2	0	2	5	0	2	2	2	2	2
	5	3	2	2	2	2	2	2	2	2	2	2	0	1	5	1	2	2	2	5	2
	5	3	2	2	2	2	2	2	2	2	2	2	0	2	5	2	2	0	2	5	2
	5	3	2	1	1	2	2	2	2	2	2	2	1	2	5	2	2	1	2	5	2
	5	3	2	1	2	2	2	2	2	2	3	2	1	1	5	2	2	2	1	5	1
	5	3	2	2	2	2	2	2	2	1	2	1	2	2	5	2	2	2	1	5	2
	5	3	2	2	2	2	2	2	2	2	2	1	1	2	0	5	2	2	2	5	2
	5	3	2	2	1	0	2	2	3	2	2	1	2	2	1	5	2	2	2	5	2
	5	3	2	2	1	1	2	2	2	2	2	2	2	2	2	5	1	2	2	5	2
	5	3	2	2	1	1	2	2	2	2	3	2	1	2	1	5	2	2	2	5	2
	5	0	2	2	0	2	2	2	2	2	2	2	1	2	5	5	2	0	2	5	2
	0	0	2	2	1	2	2	1	2	2	2	1	2	2	5	5	2	0	2	5	3
	1	2	2	2	2	2	2	2	2	2	3	2	2	2	5	5	2	0	2	0	2
	1	2	2	2	2	2	2	2	2	1	2	2	2	2	5	5	2	0	0	5	3
	1	2	2	2	1	2	2	2	2	1	2	2	2	2	5	5	2	1	0	5	2
	2	2	2	2	2	2	2	2	2	1	2	2	2	2	5	5	2	2	1	5	0
	2	2	2	2	2	2	2	2	2	1	3	2	2	3	5	5	2	2	1	5	1
	2	2	2	2	2	2	2	0	2	1	3	2	1	3	5	5	2	2	1	5	2
	2	2	2	2	2	1	2	2	2	1	2	2	2	2	5	5	2	2	2	1	2
	2	2	2	2	2	0	2	2	2	2	3	2	2	2	5	5	1	2	2	5	2
	2	2	2	2	5	0	2	2	2	2	2	2	2	2	5	5	2	2	2	5	3
	2	2	2	1	5	0	2	2	2	1	3	2	2	2	5	5	2	1	2	5	0
	2	2	2	0	5	0	2	1	2	1	2	2	2	2	5	5	2	2	2	5	0
	2	2	2	0	5	1	2	2	2	2	3	2	2	2	5	5	2	0	2	5	1
	2	2	2	1	5	1	2	2	2	1	0	2	2	2	5	5	1	1	2	5	2
	2	3	2	1	5	1	2	2	2	2	0	2	2	2	5	5	2	1	2	2	1
	2	2	2	1	5	1	2	2	2	2	1	2	2	2	5	5	1	1	2	5	2
	2	3	2	1	5	1	2	2	2	2	2	1	2	2	5	5	1	1	0	5	2
	2	2	2	2	1	1	2	2	2	2	0	2	2	2	5	5	2	2	0	5	2
	2	2	2	2	5	1	2	1	2	2	1	2	2	2	1	5	1	2	1	5	2
	2	2	2	2	5	2	2	2	2	2	1	2	2	1	1	5	1	2	1	1	0
	2	3	2	2	5	2	2	2	2	2	2	2	2	2	1	5	1	2	1	5	2
	2	3	2	2	5	2	2	2	2	2	2	2	2	2	1	5	1	1	1	5	2
	2	2	2	2	5	2	2	2	2	2	2	2	2	2	2	5	0	0	1	5	2
	2	0	2	2	5	2	2	3	2	2	2	2	2	3	2	5	1	1	1	5	2
	2	2	2	2	5	2	2	2	2	2	2	2	2	2	2	5	2	2	2	5	2
	2	2	2	2	5	2	2	2	2	2	2	2	2	2	2	5	2	2	2	1	2
	2	2	2	2	5	2	0	2	2	2	2	2	2	2	2	5	2	0	2	5	3
	2	2	2	2	5	2	0	2	2	2	2	2	2	2	2	5	2	0	2	5	3
	2	2	2	2	5	2	1	2	2	1	2	2	2	3	2	5	2	0	2	5	2
	2	2	2	2	5	2	1	2	2	2	2	2	2	2	2	5	5	0	2	5	3
	2	2	2	5	5	2	1	2	2	2	2	2	2	2	2	5	5	0	2	5	2
	2	2	2	5	5	2	1	0	2	2	2	2	2	2	1	5	5	0	2	5	2
	2	2	2	5	5	2	1	0	2	2	2	2	2	3	2	5	1	0	2	5	3
	2	2	2	5	5	1	1	2	2	2	2	2	2	3	2	5	5	0	2	1	2
	2	3	2	5	5	1	1	1	2	2	3	2	2	2	2	5	5	0	2	1	0
	2	2	2	5	5	2	1	2	2	2	2	2	2	3	2	5	5	0	0	1	0
	2	3	2	5	5	2	1	0	2	3	2	2	2	3	2	5	5	1	0	1	1
	2	3	2	5	5	2	1	2	2	2	3	2	2	3	2	5	5	2	0	2	0
	2	3	2	5	5	1	1	2	2	2	2	0	2	3	2	5	5	1	0	5	0
	2	3	2	5	5	1	1	2	2	2	2	0	2	3	2	1	5	1	0	5	1
	2	3	2	5	5	2	2	1	2	2	2	0	2	3	0	1	5	2	1	5	2
	2	2	2	5	5	2	2	2	2	2	2	0	2	3	1	1	5	2	1	5	2
	2	2	2	5	5	2	2	2	2	2	2	1	2	3	2	1	5	2	1	5	5
	2	5	2	5	5	2	2	2	2	2	2	1	2	3	2	1	0	1	1	5	5
	2	2	2	5	5	2	2	2	2	3	2	1	2	3	2	5	0	2	2	5	5
	0	5	2	5	5	2	2	2	1	2	2	2	2	3	2	5	0	0	2	5	5
	1	5	2	5	5	2	2	2	2	2	2	2	2	3	2	5	0	1	2	5	5
	1	5	2	5	5	2	2	2	2	3	2	2	2	3	2	5	1	1	2	5	5
	1	5	2	5	0	2	2	2	2	2	2	2	2	3	2	5	5	2	2	5	5
	1	5	2	5	5	2	2	2	2	2	2	2	2	3	2	5	5	2	2	5	5
	1	5	2	5	5	2	2	2	1	2	2	2	2	3	2	5	5	1	2	5	5
	1	5	2	5	5	2	2	2	1	2	2	2	2	3	2	5	5	0	2	1	5
	0	5	2	5	5	2	2	2	2	2	2	2	2	3	2	5	5	1	2	0	5
	0	5	2	5	5	2	2	1	2	3	2	2	2	3	2	5	5	2	2	1	5
	0	5	2	5	5	2	1	1	2	2	2	2	2	2	2	5	5	1	2	1	5
	0	5	0	5	5	2	1	2	2	3	2	2	2	2	2	5	5	1	2	1	5
	0	5	0	5	5	2	2	1	2	2	2	2	2	2	2	5	5	2	2	1	5
	0	5	1	5	5	2	2	2	5	3	3	2	2	1	2	5	5	2	5	2	5
	0	5	1	5	5	2	1	2	5	3	2	2	2	2	2	5	5	0	5	2	5
	0	2	2	5	5	2	1	1	5	2	2	2	2	2	2	5	5	1	5	2	5
	0	2	2	5	5	2	2	2	5	3	2	2	2	2	2	5	5	1	5	2	5
	0	5	2	5	5	5	2	2	5	2	2	2	2	2	2	5	5	1	1	2	5
	0	5	2	5	5	5	2	2	5	2	2	2	2	2	1	5	5	2	5	2	5
	0	5	2	5	5	5	2	2	5	2	3	2	2	2	2	5	5	2	5	2	5
	0	5	2	5	5	5	1	2	5	2	2	2	2	1	1	5	5	2	5	2	5
	1	5	2	5	5	5	2	1	5	2	2	2	2	2	2	5	5	2	5	2	5
	1	5	2	5	5	5	1	1	5	1	3	2	2	2	2	5	5	2	5	2	5
	1	5	2	5	5	5	2	2	5	2	2	2	2	2	2	5	5	2	5	2	5
	1	2	2	5	5	5	2	5	5	2	2	2	2	2	2	5	5	1	5	2	5
	1	1	2	5	5	5	2	5	5	1	3	2	2	2	2	1	5	2	5	2	5
	2	5	2	5	5	1	2	5	5	1	3	2	2	2	1	5	5	2	5	2	5
	2	5	2	5	5	5	1	1	5	1	2	2	2	2	1	5	5	2	5	2	5
	2	5	2	5	5	5	1	5	5	2	3	2	2	2	2	5	5	2	5	2	5
	2	5	2	5	5	5	1	5	5	2	2	2	2	2	2	5	1	2	5	2	5
	2	5	2	5	5	5	1	1	5	2	0	2	2	2	2	0	5	2	5	2	5
	2	5	2	5	5	5	2	5	5	2	1	2	2	2	2	0	5	2	5	2	5
	2	5	2	5	5	5	2	5	5	2	2	2	2	2	2	1	5	0	1	2	5
	2	5	2	0	5	5	2	5	5	2	2	2	2	2	2	1	5	0	1	2	5
	2	5	2	1	5	5	2	0	5	2	2	2	2	2	2	2	5	0	1	2	5
	2	5	2	1	5	5	2	1	5	2	1	2	2	2	2	2	5	0	1	2	5
	2	5	2	1	5	5	2	0	5	2	2	2	2	2	2	2	5	0	1	2	5
	2	5	2	1	5	1	2	0	5	0	2	2	2	2	2	2	5	1	0	2	5
	2	5	2	2	5	5	1	1	5	1	2	2	2	2	2	2	5	1	1	2	5
	2	5	2	2	5	5	1	2	5	1	2	2	2	2	2	2	5	2	1	3	5
	2	5	2	2	5	5	2	1	5	1	2	2	3	2	2	2	2	2	1	0	5
	2	5	1	2	5	5	2	0	5	1	2	2	2	2	2	2	2	2	2	0	5
	2	5	1	1	5	5	2	2	5	2	2	2	3	2	2	2	2	2	2	0	5
	2	5	2	2	5	5	2	2	5	2	2	2	2	2	2	2	5	2	2	0	5
	2	2	2	2	5	5	2	1	5	2	2	2	1	2	2	2	5	2	2	1	0
	2	5	2	2	5	5	2	2	5	2	2	2	2	2	2	2	5	0	2	0	0
	2	5	2	2	5	5	2	2	5	2	2	0	2	2	2	2	5	1	2	1	0
	2	5	2	2	5	5	0	2	5	2	2	0	5	2	2	2	5	2	2	0	0
	2	5	2	2	5	5	1	5	5	2	2	1	1	2	1	2	5	2	2	0	1
	2	5	2	2	5	5	1	0	5	2	2	1	5	2	1	2	5	2	2	1	1
	2	5	2	2	5	5	1	0	0	2	2	2	5	2	1	2	5	2	2	2	2
	2	5	2	2	5	5	1	0	0	2	2	2	1	2	2	2	5	2	2	2	2
	2	5	2	2	5	5	1	0	0	2	2	2	5	2	2	2	5	2	2	2	2
	2	5	2	2	5	5	2	0	0	2	2	2	5	2	1	2	5	2	2	2	2
	2	5	2	2	5	5	2	0	1	2	1	2	1	2	0	2	5	2	2	2	2
	2	2	2	2	5	5	1	0	1	2	2	1	5	1	1	2	1	2	2	2	0
	1	2	2	2	1	5	1	0	1	2	1	1	5	1	2	2	1	2	2	2	2
	2	2	2	2	5	5	2	0	2	2	2	1	5	2	2	2	1	2	2	2	2
	2	2	2	2	5	5	2	0	2	1	2	2	5	1	2	2	2	2	2	2	1
	2	2	2	2	0	5	2	0	2	2	2	2	5	2	2	2	2	2	2	2	1
	2	1	2	2	1	5	2	1	2	2	2	1	5	2	2	2	2	2	2	1	1
	2	2	2	2	1	5	2	0	2	2	0	1	5	2	2	2	0	2	2	2	2
	2	2	2	2	1	5	2	1	2	2	2	2	5	2	1	2	0	2	2	2	1
	2	2	2	2	2	5	2	1	2	2	1	2	5	2	2	2	0	2	2	2	2
	2	2	2	2	2	5	2	2	2	2	0	2	5	2	2	2	0	2	2	2	1
	2	2	2	2	2	5	1	2	2	2	1	1	1	2	2	2	0	2	2	2	1
	2	2	2	2	2	1	2	2	2	2	2	1	5	1	2	2	1	2	2	2	1
	2	2	2	2	2	5	2	2	2	2	2	2	1	2	2	2	1	3	2	2	1
	2	2	2	2	2	5	2	2	2	2	2	1	5	2	2	2	1	2	2	2	2
	2	2	2	2	2	5	2	2	2	2	2	2	5	2	2	2	2	2	2	2	2
	2	2	2	2	2	5	1	2	2	2	1	2	5	2	2	2	1	2	2	2	2
	2	2	2	2	2	5	5	2	2	2	2	2	5	2	2	2	2	2	2	2	2
	2	2	2	2	2	5	5	2	2	1	2	2	0	5	2	2	2	2	2	2	2
	2	2	2	2	2	5	5	2	2	1	1	2	0	5	2	2	2	2	2	2	2
	2	1	2	2	2	5	5	1	2	1	1	2	0	5	2	2	2	2	2	2	2
	2	2	2	2	2	5	5	2	1	0	0	2	0	5	1	2	2	2	2	2	2
	2	2	2	2	2	5	5	1	1	1	1	2	1	5	1	2	2	2	2	2	2
	2	2	2	2	2	1	5	2	1	0	1	2	2	5	2	2	2	2	2	2	2
	2	2	2	2	2	1	5	2	1	0	1	2	1	5	2	2	1	2	2	2	2
	2	2	2	2	2	5	5	2	2	0	1	2	2	5	2	2	1	2	2	2	1
	2	2	5	2	2	5	5	2	2	1	2	1	2	5	1	2	2	2	2	2	2
	2	2	5	2	2	5	5	2	2	1	2	2	2	5	1	2	2	2	2	2	2
	2	2	5	3	2	5	5	2	2	1	2	0	2	5	2	2	2	2	2	2	3
	2	2	5	2	2	1	5	2	2	2	2	0	2	5	2	2	2	2	2	2	3
	2	2	5	2	2	5	5	2	2	1	2	0	2	5	2	2	2	2	2	2	2
	2	2	5	2	2	5	5	2	2	0	2	0	2	5	2	2	2	2	1	2	3
	2	2	0	1	2	5	5	2	2	1	2	0	2	5	2	2	1	2	1	2	2
	2	2	5	0	2	5	5	2	2	2	2	0	2	5	2	2	1	2	2	2	3
	2	2	5	0	2	5	5	2	2	1	2	0	2	5	2	2	2	1	2	3	3
	2	2	5	0	2	5	5	2	2	1	2	0	2	5	2	2	2	2	1	2	3
	2	2	5	1	1	5	5	2	2	1	2	0	1	5	2	2	2	1	1	2	3
	2	2	5	1	1	5	5	2	1	2	1	0	2	5	1	3	2	2	2	2	3
	2	2	5	1	2	5	5	2	2	2	2	0	2	5	1	2	2	2	2	3	3
	3	2	1	2	2	5	5	2	2	2	2	0	2	5	1	2	2	2	2	2	3
	3	2	5	0	2	1	5	0	2	2	2	0	2	5	1	2	2	2	2	2	3
	2	2	5	0	2	5	5	1	2	2	2	0	2	5	2	2	2	2	2	2	3
	2	2	5	1	2	5	5	2	2	1	2	0	2	5	2	2	2	2	2	3	3
	2	2	5	2	2	5	5	2	2	2	2	0	2	5	2	0	2	2	2	2	3
	2	0	5	2	2	5	5	1	2	2	0	0	2	5	2	1	2	2	2	2	3
	3	0	5	1	2	5	5	2	2	2	2	0	2	5	2	1	2	2	2	2	3
	3	0	5	1	2	1	5	2	2	2	2	0	2	5	2	2	2	2	2	3	3
	3	0	5	2	2	1	5	2	2	2	2	0	2	5	2	2	2	1	1	2	3
	3	0	5	2	2	1	5	2	2	2	2	0	2	5	2	2	2	5	2	2	3
	3	0	5	2	2	1	5	2	2	1	2	0	2	5	2	2	2	5	2	3	3
	3	0	5	2	2	1	5	0	2	2	2	0	2	5	2	2	2	5	2	2	3
	3	0	5	0	2	2	5	0	2	2	2	0	2	5	2	2	2	5	2	2	3
	2	0	5	0	2	2	5	1	2	1	2	0	1	5	2	2	2	5	2	2	3
	2	0	5	2	2	2	5	0	1	2	2	0	2	5	2	2	2	5	2	2	3
	2	0	5	2	2	2	1	1	1	2	0	0	2	5	2	2	2	5	2	2	3
	2	0	5	2	2	2	5	2	1	1	0	0	2	5	2	2	2	5	2	2	3
	2	0	5	2	2	2	5	2	1	2	1	0	2	5	2	2	2	5	2	2	3
	3	0	5	2	2	2	5	2	2	2	2	0	2	5	2	2	0	5	2	2	3
	3	0	5	2	2	2	5	2	2	1	2	0	2	5	2	2	1	5	2	2	3
	1	0	1	2	2	2	5	2	2	1	2	0	2	5	2	2	1	5	2	3	3
	1	0	1	2	2	2	5	2	2	1	2	0	2	5	2	2	2	5	2	2	3
	0	0	0	2	2	2	5	1	1	2	2	0	2	5	2	2	2	5	2	2	3
	1	0	0	2	2	2	5	1	2	2	2	0	2	5	2	2	1	5	2	3	3
	1	0	1	2	2	2	5	1	2	1	2	0	2	5	1	2	2	5	1	2	3
	1	0	1	2	2	2	5	2	2	1	1	0	1	5	2	2	2	5	1	3	3
	1	1	1	2	2	2	5	2	2	1	2	0	2	5	2	2	2	5	1	3	3
	1	0	1	2	2	2	5	1	2	1	0	0	2	5	2	2	2	5	2	2	3
	2	0	1	0	2	2	5	2	2	1	1	0	5	5	2	2	2	0	2	3	3
	2	0	1	0	1	2	5	2	2	2	2	0	5	5	2	2	2	1	2	2	3
	2	1	1	0	1	2	5	2	2	2	2	0	2	5	2	3	2	0	2	3	3
	2	1	1	1	1	2	5	2	2	2	2	0	2	5	1	2	2	1	2	3	3
	2	2	5	1	1	2	5	5	2	2	2	0	0	5	1	2	2	5	2	2	3
	1	2	5	1	1	2	5	2	2	2	2	0	1	5	1	2	2	5	2	2	3
	1	2	5	1	2	2	5	1	2	1	2	0	2	5	0	3	2	5	2	3	3
	2	2	5	1	2	2	5	2	2	2	2	0	2	5	1	3	2	5	2	3	3
	2	2	5	0	2	2	5	2	2	2	2	0	2	5	2	3	2	5	2	3	3
	2	2	5	1	2	2	5	2	2	0	0	0	2	5	2	3	2	5	2	2	3
	2	2	5	2	2	2	5	2	2	1	1	0	2	5	5	3	2	5	2	2	3
	5	2	5	2	2	2	5	2	2	1	1	0	2	5	5	3	2	5	2	2	3
	5	2	5	1	2	3	5	2	2	2	1	0	2	5	5	3	2	5	2	2	2
	5	2	5	2	2	3	5	2	2	2	1	0	2	5	5	3	2	5	2	2	1
	5	2	5	2	2	1	5	2	2	2	2	0	2	5	5	3	2	5	2	2	2
	5	2	5	2	2	2	5	5	2	1	2	0	1	5	5	3	2	1	2	2	1
	5	2	5	2	2	2	5	5	2	2	2	0	1	1	5	3	2	5	2	2	1
	5	2	5	2	2	2	5	5	2	1	2	0	2	5	5	3	2	5	2	2	2
	5	2	5	0	2	2	5	5	2	1	2	0	2	1	5	3	2	5	2	2	0
	5	2	5	0	2	2	5	5	2	1	2	0	2	5	5	3	2	5	2	3	1
	5	2	5	0	2	2	5	5	2	2	2	0	2	5	5	3	2	5	2	2	2
	5	2	5	0	2	2	5	5	2	2	2	0	2	5	5	3	2	5	2	2	0
	5	2	5	0	2	2	5	5	2	1	2	0	2	5	5	3	2	5	2	2	1
	5	2	5	0	2	2	5	5	2	1	2	0	2	5	5	0	2	5	2	2	2
	5	2	5	0	1	2	5	5	2	2	2	0	2	5	5	2	1	5	2	3	1
	5	2	5	1	2	2	5	5	2	1	2	0	2	5	5	2	2	5	2	2	1
	5	2	5	2	1	2	5	5	2	0	2	0	2	5	5	3	1	5	2	2	0
	5	2	5	2	0	2	1	5	2	1	2	0	2	1	5	2	0	0	2	2	1
	5	2	5	1	1	3	0	5	2	1	2	0	2	5	5	2	1	0	2	2	2
	5	2	5	2	1	3	0	5	2	1	1	0	2	5	5	2	1	0	2	2	1
	5	2	5	0	1	2	0	5	2	1	1	0	2	5	5	2	1	0	2	2	1
	5	2	5	0	2	3	0	5	2	1	2	0	2	5	5	2	1	0	2	0	2
	5	2	5	0	2	3	0	0	2	1	2	0	2	5	5	2	1	0	2	0	2
	5	2	5	0	2	3	0	0	2	1	2	0	2	5	5	2	1	0	2	1	1
	5	2	5	1	2	3	0	0	2	2	2	0	2	5	5	2	2	0	2	1	2
	5	2	5	2	2	3	0	0	2	2	2	0	2	5	5	2	2	0	2	1	2
	5	2	5	0	2	3	1	0	2	2	2	0	2	5	5	2	2	0	2	2	1
	5	2	5	1	2	3	0	0	2	2	5	0	0	5	5	2	2	0	2	2	1
	5	2	5	2	2	3	0	0	2	1	5	0	0	5	5	2	2	0	2	2	2
	5	2	5	2	2	3	0	0	2	2	5	0	2	5	5	2	2	0	2	2	2
	5	2	5	0	2	3	1	1	2	1	5	0	2	5	5	2	2	0	2	2	1
	5	2	5	1	2	3	1	2	2	2	5	1	2	5	5	2	2	0	2	2	2
	5	1	5	2	2	3	1	2	2	2	5	2	2	5	5	2	2	0	2	2	2
	1	1	5	1	2	3	2	2	2	2	5	2	2	5	5	3	2	0	2	2	2
	5	2	5	2	2	3	2	2	2	2	5	2	2	5	5	2	2	1	2	2	2
	5	2	5	2	2	3	2	2	2	2	5	1	2	5	5	2	2	1	3	2	1
	5	2	5	2	2	3	2	2	2	2	5	1	2	5	5	2	2	1	2	2	2
	5	2	5	2	2	3	2	2	2	2	5	2	2	5	5	2	2	1	2	2	2
	5	2	1	2	2	3	2	2	2	2	5	2	2	5	5	2	2	2	2	2	2
	5	3	1	2	2	3	2	2	2	2	5	1	2	0	5	2	2	2	3	5	2
	5	2	1	2	2	3	2	2	2	2	5	2	2	1	5	2	2	2	2	5	2
	5	2	1	2	2	3	2	2	2	2	5	2	2	1	5	2	2	2	2	0	2
	5	2	1	2	2	3	2	2	2	2	5	2	2	1	5	3	2	2	2	0	2
	5	2	1	2	2	3	2	2	3	2	5	2	2	1	5	3	2	2	2	0	2
	5	2	1	2	2	3	2	1	2	2	5	2	2	1	1	2	2	2	2	0	2
	5	2	1	2	2	3	2	2	2	2	5	2	2	1	1	3	2	2	2	0	2
	5	2	1	2	2	3	2	2	2	2	5	2	2	1	1	2	2	2	2	0	1
	5	3	2	2	2	3	2	5	2	2	5	2	2	1	2	2	2	2	2	0	2
	5	2	2	2	2	3	2	5	0	3	5	2	2	1	2	3	2	2	2	0	2
	5	3	2	2	2	3	2	5	1	2	5	2	2	1	2	2	2	2	2	0	2
	5	2	2	2	2	3	2	5	1	3	5	1	2	2	2	3	2	2	2	0	2
	5	2	2	2	2	1	2	5	1	2	5	1	2	2	2	3	2	2	2	0	2
	5	2	2	2	2	2	2	5	1	2	5	2	2	2	2	3	2	2	2	0	2
	5	3	1	2	2	2	2	5	1	2	5	2	2	2	0	3	2	2	2	0	1
	5	2	1	2	2	2	1	5	1	2	5	2	2	2	1	2	2	2	2	0	2
	5	3	2	2	2	2	1	5	2	2	5	2	2	2	1	2	2	2	2	0	2
	5	3	2	2	2	2	2	5	2	3	5	2	3	2	2	1	2	2	2	0	2
	5	3	2	2	2	2	2	5	2	3	5	2	2	2	2	2	2	2	2	0	1
	5	2	2	2	2	1	2	5	2	2	5	2	2	2	2	2	2	2	2	0	2
	5	2	2	2	2	1	2	5	2	3	5	2	2	2	2	2	2	2	2	0	2
	1	3	2	2	2	1	2	5	2	2	5	2	2	2	2	2	2	2	2	0	1
	5	3	2	2	2	2	2	5	2	3	5	2	2	2	2	2	2	2	2	0	2
	1	3	2	2	2	2	2	5	5	2	5	2	2	2	2	2	2	2	2	0	2
	1	3	2	2	2	2	2	5	5	3	5	2	2	2	2	3	2	2	2	0	2
	5	2	2	2	2	1	2	5	5	3	5	2	2	2	2	2	2	2	3	0	0
	5	3	2	2	2	2	2	5	5	3	0	2	2	2	2	3	2	2	2	0	1
	5	3	2	2	2	1	2	5	5	3	0	2	2	2	2	2	2	2	1	0	2
	5	3	2	2	2	1	2	5	5	2	0	2	2	2	2	2	2	2	2	0	2
	0	3	2	2	0	1	2	5	5	2	0	1	2	2	2	2	2	2	2	0	2
	0	3	2	2	0	2	2	5	5	3	0	0	3	2	2	5	2	2	2	0	1
	0	3	2	2	0	2	2	5	5	2	0	0	3	2	2	5	1	2	2	0	2
	1	3	2	2	0	2	2	5	5	3	0	0	2	2	2	5	2	2	2	0	2
	1	3	2	2	1	2	2	5	5	2	0	1	2	2	1	5	1	2	2	0	2
	1	2	2	2	0	2	2	5	5	3	0	1	2	2	2	5	1	2	2	0	2
	1	3	2	2	0	2	2	5	1	2	0	1	2	2	2	5	1	2	2	0	2
	1	3	2	2	0	2	2	5	1	2	0	2	3	2	2	5	1	2	2	0	2
	1	3	2	0	0	2	2	5	1	2	0	2	2	2	2	5	1	2	2	0	2
	1	3	2	1	0	2	2	5	1	2	0	2	2	2	2	5	1	2	2	0	2
	1	3	2	1	0	2	2	5	5	2	1	2	2	2	1	0	1	2	2	0	0
	2	3	2	2	0	2	2	5	5	3	1	2	2	2	1	0	1	2	5	0	0
	2	3	2	1	1	2	2	5	5	2	1	2	2	2	1	1	2	2	5	0	0
	2	3	2	2	1	2	2	5	5	2	2	2	2	2	2	5	2	2	5	0	0
	2	3	2	2	1	1	2	5	5	2	2	1	2	2	2	5	2	2	1	0	0
	2	3	2	2	1	2	2	5	5	3	2	2	2	2	1	5	2	2	5	0	0
	1	3	2	2	2	1	2	5	1	2	2	5	2	2	2	5	2	2	5	0	0
	1	3	2	2	1	1	2	5	1	3	1	5	2	2	2	1	2	2	5	0	0
	1	3	2	2	1	2	2	5	1	2	1	5	2	2	2	1	2	2	5	0	0
	2	3	2	2	1	2	2	5	1	3	2	5	2	2	2	0	2	2	5	0	0
	2	3	2	2	1	2	2	5	1	2	2	5	2	2	2	5	5	2	5	0	0
	2	3	2	2	1	2	2	5	5	3	2	5	2	2	1	5	5	2	5	0	0
	2	3	1	2	1	2	2	5	5	2	2	5	2	3	2	5	5	2	5	0	0
	2	3	2	2	2	2	2	5	5	3	2	5	2	2	1	5	5	2	5	0	0
	2	2	2	2	2	2	2	5	1	2	2	5	0	2	1	5	5	2	5	0	0
	2	2	2	2	1	2	1	5	5	3	2	5	2	2	2	5	5	2	5	0	0
	2	1	2	2	1	1	2	5	5	3	2	5	2	2	1	5	5	2	5	0	0
	2	2	2	2	1	1	2	5	1	2	2	5	1	2	2	5	5	2	1	0	0
	2	2	2	2	1	1	2	5	1	2	2	5	2	2	2	5	5	2	5	0	0
	2	2	2	2	2	2	2	5	0	2	2	5	2	3	2	5	5	2	5	0	0
	2	2	2	2	2	2	2	5	1	2	2	5	2	3	2	5	5	2	5	0	0
	2	2	2	2	2	2	1	5	1	2	2	5	2	3	2	5	5	2	5	0	0
	2	2	2	2	2	2	0	5	1	2	2	5	2	3	1	5	5	2	5	0	0
	2	3	1	2	2	2	1	5	1	0	2	5	2	3	2	5	5	2	5	1	0
	2	2	1	2	2	2	1	5	0	1	2	5	1	3	2	5	5	2	5	0	0
	2	3	2	2	2	2	0	5	0	1	2	5	2	3	1	5	5	2	5	0	0
	2	3	2	2	2	2	0	5	0	0	2	5	2	3	2	5	5	2	5	0	0
	2	2	2	2	2	2	0	5	0	1	2	5	2	3	2	5	5	2	5	0	0
	2	2	2	2	2	2	1	5	0	1	2	5	5	3	2	1	5	3	5	0	0
	2	2	2	2	5	0	1	5	0	1	2	5	5	3	2	1	5	2	5	1	0
	2	1	2	2	5	1	1	5	0	0	2	5	5	3	2	2	5	2	5	0	0
	2	2	2	2	5	1	1	5	0	1	2	5	5	3	2	2	5	2	5	0	0
	2	2	2	2	5	2	1	5	0	1	2	5	5	3	2	1	5	3	5	1	0
	2	5	2	2	0	2	1	5	0	1	2	5	5	3	2	2	5	2	5	0	0
	2	5	2	2	5	2	1	5	0	1	2	5	5	3	2	2	5	3	5	1	0
	2	1	2	2	5	2	1	5	0	1	2	5	1	3	2	2	5	2	5	0	0
	2	5	2	2	5	2	1	5	0	1	2	0	5	2	2	2	5	2	1	1	0
	2	5	1	2	5	2	1	5	0	1	2	5	5	2	2	5	5	3	5	0	0
	2	5	2	2	5	2	2	5	0	2	2	5	5	3	2	5	5	2	5	0	0
	2	5	2	2	5	2	1	5	0	2	2	5	1	2	2	5	5	2	5	1	0
	2	5	2	2	5	2	1	5	0	2	2	5	5	2	2	5	5	2	5	1	0
	2	5	2	2	5	2	1	5	0	1	2	5	5	3	1	5	5	2	5	0	0
	2	5	2	2	5	2	1	5	0	1	2	5	5	3	2	5	5	2	5	0	0
	2	5	2	2	5	2	1	5	0	2	2	5	5	3	2	5	5	2	1	0	0
	2	5	2	2	5	2	1	5	0	2	3	5	5	3	2	5	5	2	1	0	0
	2	5	2	2	5	2	1	5	0	2	2	5	5	3	1	5	5	1	1	0	1
	2	5	0	2	5	1	2	5	0	1	2	5	5	3	2	0	5	2	1	0	1
	2	5	0	2	5	2	2	5	0	1	2	5	5	3	1	1	5	2	0	0	0
	2	5	1	2	5	2	1	5	0	1	2	0	5	3	2	2	5	2	1	0	1
	2	5	1	2	5	2	1	5	0	1	2	5	5	3	2	2	5	2	1	0	1
	2	5	1	2	5	2	2	5	0	2	2	5	5	3	2	2	5	2	1	0	0
	2	5	1	2	5	2	2	5	0	2	2	5	5	3	2	2	5	2	1	0	0
	2	5	1	2	5	2	2	5	0	1	2	5	5	3	2	2	5	2	1	0	0
	2	5	2	2	5	2	2	5	0	1	2	5	5	3	2	2	5	2	1	0	0
	2	5	2	2	0	2	2	5	0	1	3	5	0	3	2	2	5	2	1	0	0
	2	5	2	2	0	2	2	5	0	2	2	5	0	3	2	2	5	2	2	0	0
	2	5	2	2	1	2	2	5	0	2	2	5	1	3	2	2	0	2	2	0	0
	2	5	1	2	0	2	2	1	0	2	2	5	1	3	2	2	0	2	2	0	0
	2	1	1	2	0	1	2	1	0	1	3	5	1	3	1	2	0	2	2	0	0
	2	1	1	2	0	2	1	1	0	1	2	0	2	3	2	2	0	2	2	0	1
	2	2	1	2	1	2	1	2	0	2	2	1	2	3	2	2	0	2	2	0	2
	2	2	2	2	1	2	2	2	0	2	2	5	1	3	2	2	0	2	2	0	0
	2	2	2	2	1	2	2	0	0	2	2	5	1	3	2	1	0	1	2	0	1
	2	2	2	2	1	2	2	0	0	2	2	5	1	3	2	2	0	1	2	0	2
	2	5	2	5	1	2	1	1	0	2	2	5	2	3	1	2	0	2	2	0	2
	2	5	2	5	1	2	2	1	0	2	2	5	5	3	2	2	1	2	2	0	2
	2	5	2	5	2	2	2	2	0	2	2	5	5	3	1	2	1	2	2	0	2
	2	5	2	5	1	2	2	2	0	2	2	5	5	3	2	2	1	0	2	0	2
	2	5	2	5	1	2	2	2	0	2	2	5	5	3	2	2	1	0	2	0	2
	2	5	2	5	1	2	2	1	0	2	2	5	5	3	2	1	1	1	2	1	2
	2	1	2	5	2	1	2	2	0	2	0	5	5	3	1	2	1	2	2	0	0
	2	5	2	5	2	2	2	2	0	2	0	5	5	3	2	2	2	0	2	0	1
	2	5	2	5	2	2	2	2	0	2	1	5	5	3	2	2	2	1	2	0	2
	2	5	2	5	2	2	2	2	0	2	2	5	5	3	1	2	2	1	2	0	0
	2	2	0	5	1	2	2	2	0	2	2	1	5	3	0	2	2	1	2	1	0
	2	2	1	5	1	2	2	2	0	2	2	5	5	3	0	2	2	2	2	0	0
	2	2	1	5	5	2	2	2	0	1	0	5	0	3	0	2	1	2	2	1	0
	2	2	0	5	5	2	2	2	0	1	0	5	1	3	0	2	1	1	2	1	0
	2	5	0	5	1	2	2	2	0	2	1	5	0	3	0	2	2	2	2	1	0
	2	5	1	5	1	2	2	1	0	2	0	5	1	3	0	2	2	2	2	1	0
	2	5	1	5	1	2	1	1	0	2	1	5	0	3	0	2	2	1	2	1	0
	2	5	1	5	2	2	1	2	0	2	0	0	1	3	1	2	2	0	2	1	1
	2	5	0	5	2	2	2	2	0	2	1	1	1	3	1	2	1	2	2	1	1
	2	5	0	5	2	2	2	2	0	2	2	1	2	3	0	2	1	5	2	1	2
	2	5	0	5	1	1	2	2	0	2	2	2	2	3	1	2	1	5	2	1	2
	2	5	0	5	1	1	2	2	0	2	2	2	2	3	1	2	1	5	2	1	2
	2	5	0	5	2	2	2	2	0	2	2	5	1	3	1	2	1	1	2	1	2
	2	5	0	5	2	2	2	2	0	2	2	5	2	3	1	2	2	1	2	1	2
	2	5	0	5	1	2	2	2	0	2	2	5	2	3	1	2	2	2	2	2	2
	2	5	0	5	1	2	2	2	1	2	2	5	2	3	1	2	2	0	2	0	2
	2	5	0	5	2	2	2	2	1	2	2	5	2	3	2	2	2	0	2	1	2
	2	5	0	5	2	2	2	2	1	2	2	5	2	3	5	2	2	0	2	1	0
	2	5	0	5	2	2	2	2	1	2	2	5	2	3	5	2	2	0	2	2	1
	2	5	0	5	5	2	2	2	0	2	2	5	5	3	5	2	2	0	2	2	2
	2	5	0	5	5	5	2	2	0	3	2	5	5	3	5	2	2	0	2	2	2
	2	5	0	1	5	5	2	2	0	2	2	5	5	3	5	2	2	0	2	2	1
	2	5	0	5	5	5	2	2	1	2	2	5	5	3	5	2	2	0	2	2	2
	2	5	0	5	5	5	2	2	0	3	2	5	5	2	5	2	2	0	2	2	2
	2	5	0	5	5	1	2	2	0	2	2	5	5	1	5	2	2	0	2	2	1
	2	5	0	5	5	5	2	2	1	2	2	5	5	1	5	2	2	0	2	2	2
	2	5	0	5	5	5	2	2	1	2	2	0	5	2	5	2	2	0	2	2	2
	2	5	0	5	5	5	2	2	0	2	1	1	1	2	5	2	2	0	2	2	2
	2	5	0	5	5	5	2	2	0	2	1	1	5	0	5	2	2	0	2	2	0
	2	5	0	5	5	1	2	2	0	1	1	1	5	1	5	2	2	0	2	2	1
	2	5	0	5	5	5	2	0	0	1	2	2	5	2	5	2	2	0	2	2	2
	2	5	0	5	5	5	2	0	0	1	2	2	5	2	5	2	2	0	2	2	2
	2	5	0	5	5	5	2	0	0	2	2	2	5	2	5	2	2	0	2	2	1
	2	5	0	5	5	5	2	1	0	2	2	2	5	2	5	2	2	0	2	2	1
	2	5	0	5	5	1	2	1	0	2	2	2	5	2	5	2	2	0	2	2	2
	2	2	0	5	5	5	2	2	0	2	2	2	5	2	5	2	2	0	2	2	2
	2	2	0	5	5	5	2	0	1	2	2	2	5	2	5	2	2	0	2	2	2
	2	2	0	5	5	5	1	1	1	2	2	2	5	2	5	2	2	0	2	2	0
	2	2	0	5	5	5	1	2	1	1	2	2	5	1	5	2	2	0	2	2	1
	2	2	0	5	5	5	1	2	1	1	0	2	5	1	5	2	2	0	2	2	1
	5	2	0	5	5	5	1	2	1	1	1	2	5	1	5	2	2	0	2	2	2
	5	2	0	5	5	5	2	2	2	2	1	2	5	2	5	2	2	0	2	2	2
	5	2	0	5	5	5	2	2	2	1	1	2	5	2	5	2	0	0	2	0	2
	1	2	0	5	5	5	2	0	2	2	2	2	0	2	5	2	0	0	2	0	2
	1	2	0	5	5	5	2	1	2	2	2	2	1	2	5	2	0	0	2	0	0
	5	2	0	5	5	5	2	1	1	2	0	2	1	2	5	2	1	0	2	0	1
	5	2	0	5	5	5	2	2	2	2	0	2	1	2	5	2	1	0	2	0	0
	5	2	0	5	5	5	2	2	2	1	1	2	2	2	5	2	1	0	2	0	0
	5	2	0	5	5	1	2	2	2	1	1	2	2	2	5	2	1	0	2	0	0
	5	2	0	5	5	1	1	2	1	2	2	2	2	2	5	2	1	0	2	0	0
	5	2	0	5	5	1	1	2	1	2	2	2	2	2	5	2	1	0	2	0	0
	5	2	0	5	5	1	2	2	2	0	1	2	2	2	5	2	1	0	2	0	0
	5	2	0	5	5	2	2	2	2	1	2	2	2	2	5	2	1	0	2	0	0
	5	2	0	5	5	2	0	2	2	2	2	2	2	2	5	2	1	0	2	0	0
	5	2	0	5	5	2	0	2	2	2	2	2	2	2	5	2	0	0	2	0	0
	5	2	0	5	5	2	1	2	2	2	2	2	2	2	5	3	1	0	2	0	0
	5	0	0	5	5	5	1	2	2	2	2	2	2	0	5	3	1	0	2	0	0
	5	0	0	5	5	5	2	2	2	1	2	2	5	1	5	3	1	0	2	0	0
	5	0	0	5	5	1	2	2	2	2	2	2	5	1	1	2	1	0	2	0	0
	5	0	0	5	5	1	2	2	2	2	2	2	5	2	1	2	1	0	2	0	0
	5	0	0	5	5	2	2	1	2	2	2	2	5	1	1	2	1	0	2	0	0
	5	0	0	5	1	2	2	2	2	2	2	2	0	2	1	3	2	0	2	0	0
	5	0	0	5	5	2	2	2	2	2	2	2	1	2	1	3	2	0	2	0	0
	5	0	0	1	5	2	1	0	2	1	2	2	2	2	2	2	2	0	2	0	0
	5	0	0	2	5	2	1	1	2	1	2	2	2	2	2	2	2	0	2	0	0
	5	0	0	2	5	1	1	1	2	5	2	2	2	2	2	3	2	0	2	0	0
	5	0	0	2	5	5	2	2	1	2	2	2	2	2	2	3	2	0	2	0	0
	1	0	0	2	5	5	2	2	1	2	2	2	2	2	2	3	2	0	2	0	0
	0	0	0	2	5	1	2	2	2	2	2	2	2	2	2	3	2	0	2	0	0
	0	0	0	2	1	1	2	2	2	2	2	2	2	2	2	3	2	0	2	0	0
	0	0	0	2	1	2	2	2	2	5	3	2	5	2	2	3	2	0	1	0	0
	1	0	0	2	5	2	1	2	2	5	2	2	5	2	2	3	2	0	2	0	0
	1	0	0	2	5	2	1	2	2	5	2	2	5	2	2	1	2	0	2	0	0
	1	0	0	2	5	1	2	1	2	5	2	2	5	2	2	2	2	0	2	0	0
	1	0	0	2	1	1	2	2	2	5	2	1	5	2	2	2	2	0	2	0	1
	1	0	0	2	5	1	2	2	2	5	2	1	5	2	2	3	2	0	2	0	1
	2	0	0	1	1	1	2	2	2	5	2	1	5	2	2	2	2	0	2	0	2
	2	0	0	2	0	2	2	2	2	5	2	2	0	2	2	2	2	0	2	0	0
	2	0	0	2	1	2	2	2	2	5	2	1	1	2	2	2	2	0	2	0	0
	2	0	0	2	1	1	2	2	2	1	2	2	1	2	2	2	2	0	2	0	0
	2	0	0	2	0	2	2	2	2	5	2	2	0	2	2	2	2	0	2	0	1
	2	0	0	2	1	2	2	2	2	5	2	2	0	2	2	2	2	0	2	0	1
	2	0	1	2	1	2	2	2	2	5	2	2	0	2	2	2	2	0	2	0	2
	2	0	0	2	0	2	2	2	2	5	2	2	1	2	2	2	2	0	2	0	2
	1	0	0	2	0	2	2	1	1	5	2	2	1	2	2	2	2	0	2	0	0
	1	0	1	2	0	1	1	2	1	5	2	2	2	2	2	2	2	0	2	0	1
	1	0	0	2	0	2	2	2	2	5	2	2	2	2	2	2	2	0	2	0	2
	1	0	0	2	1	2	2	2	2	5	5	2	2	2	2	2	2	0	2	0	0
	1	0	1	2	1	2	1	2	2	5	5	2	2	2	2	2	2	0	2	0	1
	1	0	1	2	1	2	0	2	2	5	5	2	2	2	2	2	2	0	2	0	1
	1	0	1	2	2	2	0	2	2	5	5	2	2	2	2	2	2	0	2	0	1
	1	0	0	2	2	2	0	2	2	5	5	2	1	2	2	2	2	0	2	0	0
	1	0	0	2	1	2	0	2	2	5	5	2	1	2	2	2	2	0	2	0	0
	1	0	1	2	1	2	0	2	2	5	5	2	2	2	2	2	2	0	2	0	0
	1	0	0	2	2	2	0	2	2	5	5	2	2	2	2	2	2	0	2	0	0
	1	0	0	2	2	2	0	2	2	5	5	2	2	2	2	2	2	0	2	0	0
	1	0	1	2	2	2	0	2	2	5	5	2	2	2	2	2	2	0	2	0	0
	1	0	0	2	2	2	0	3	2	5	5	2	2	2	2	2	2	0	2	0	1
	2	0	1	2	2	2	0	2	2	5	5	2	2	2	2	2	2	0	2	0	1
	1	0	1	2	2	2	0	2	2	5	5	2	2	2	2	2	2	0	2	0	0
	1	0	1	2	2	2	0	2	1	5	5	2	2	2	2	2	2	0	2	0	0
	2	0	1	2	2	2	0	3	2	5	5	2	2	2	2	2	2	0	2	0	0
	2	0	1	2	2	2	0	2	2	5	5	2	2	2	2	5	2	0	2	0	0
	2	0	1	2	2	2	0	2	2	5	5	2	2	2	2	5	2	0	2	0	0
	2	0	1	2	2	2	0	2	2	5	5	2	2	2	2	5	2	0	2	0	0
	2	0	1	0	2	2	0	2	2	5	5	2	2	2	2	5	2	0	2	0	0
	2	0	1	0	2	2	0	3	2	5	5	2	2	2	2	5	2	0	2	0	1
	2	0	1	0	2	2	0	2	2	5	5	2	2	2	2	5	2	0	2	0	0
	2	0	1	0	2	2	0	2	2	5	5	2	2	2	2	5	2	0	2	0	0
	2	0	1	0	2	2	0	2	2	5	5	2	2	2	2	5	2	0	2	0	0
	2	0	1	0	2	2	0	2	2	5	5	2	2	1	2	5	2	0	2	0	0
	2	0	1	0	2	2	0	0	2	5	5	2	2	1	2	5	2	0	2	0	0
	2	0	5	1	2	2	0	0	5	5	5	2	2	2	2	5	2	0	2	0	0
	2	1	5	0	2	2	0	0	5	5	5	2	2	2	2	5	2	0	2	0	0
	2	1	5	0	2	2	0	0	5	5	5	2	2	1	2	5	2	0	2	0	0
	2	2	5	0	2	2	0	1	5	5	5	0	2	2	2	5	0	0	2	0	0
	2	2	5	0	2	2	0	2	5	5	5	1	2	2	2	5	0	0	2	0	0
	2	2	5	0	2	2	0	1	5	5	5	1	2	2	2	5	0	0	2	0	0
	2	2	5	0	2	2	0	2	5	5	5	1	2	2	2	5	0	0	2	0	0
	2	1	5	0	2	2	0	2	5	5	5	2	2	2	2	5	0	0	2	0	0
	2	2	5	0	2	2	1	2	5	5	5	2	2	2	1	5	0	0	2	0	0
	2	2	5	0	2	2	1	2	5	5	5	1	2	2	2	5	0	0	2	0	0
	2	2	5	0	2	2	1	2	5	5	5	2	2	2	2	5	1	0	2	0	1
	2	2	0	0	2	2	1	2	5	5	5	2	2	2	2	5	1	0	1	0	1
	2	2	1	0	2	2	1	1	5	5	5	2	2	2	2	5	1	0	1	0	0
	2	2	1	0	2	2	1	2	5	5	5	2	2	2	2	5	0	0	2	0	1
	2	2	5	0	2	2	2	2	5	5	0	2	2	2	2	5	1	0	2	0	0
	2	2	5	0	2	2	2	2	5	5	0	2	2	2	2	5	2	0	2	0	0
	2	2	5	0	2	2	2	2	5	5	0	2	2	2	2	5	2	0	2	0	0
	2	2	5	0	2	3	2	0	5	5	0	2	2	2	2	5	2	0	2	0	0
	2	2	5	0	2	3	2	1	5	5	0	2	2	5	2	5	2	0	1	0	0
	2	2	5	0	2	2	2	1	5	5	0	2	3	5	2	5	5	0	2	0	0
	2	2	5	0	2	2	2	0	5	5	1	2	2	5	2	5	5	0	2	0	0
	2	2	5	0	1	3	2	0	5	5	1	2	2	5	2	5	1	0	2	0	0
	2	2	5	0	2	2	2	0	5	5	1	0	2	5	2	5	5	0	2	0	0
	2	2	5	0	2	2	2	1	1	5	0	0	2	5	2	5	5	0	2	0	0
	2	2	5	0	2	2	2	2	1	5	1	0	2	5	2	5	5	0	2	0	0
	2	2	5	0	2	3	5	2	5	5	2	0	2	5	2	5	5	0	2	0	0
	2	2	5	0	2	2	5	2	1	5	2	0	2	5	2	5	5	0	2	0	0
	2	2	5	0	2	2	5	2	1	5	2	0	2	5	2	5	5	0	2	0	0
	2	2	5	0	2	2	5	2	1	5	2	1	2	5	2	5	5	0	2	0	1
	2	2	5	0	2	3	5	5	1	5	0	2	2	5	2	5	5	0	2	0	0
	0	2	5	0	2	3	5	5	1	0	0	1	2	5	2	5	1	0	2	0	0
	0	2	1	0	2	2	5	5	1	1	1	1	2	5	2	5	5	0	2	0	0
	1	2	5	0	2	2	5	5	5	5	2	2	2	5	2	5	5	0	2	0	0
	1	2	5	0	2	2	5	5	5	5	2	2	3	5	2	5	5	0	2	0	0
	0	2	5	0	2	2	5	5	5	5	2	5	2	5	2	5	5	0	2	0	0
	0	2	5	0	2	3	5	5	5	5	2	5	2	5	2	5	5	0	2	0	0
	1	2	5	0	2	3	5	5	5	5	2	5	2	5	2	5	5	0	2	0	0
	1	2	1	0	2	2	5	5	5	5	2	5	2	5	2	5	5	0	2	0	0
	0	2	0	0	2	2	5	5	1	5	2	5	2	5	2	5	5	1	2	0	0
	1	2	5	0	2	3	5	5	1	5	2	5	2	5	2	5	1	1	2	0	0
	1	2	5	0	2	3	5	5	1	5	2	5	2	5	2	5	5	1	2	0	0
	0	2	5	0	2	3	5	5	1	5	2	5	2	5	2	5	5	1	2	0	0
	0	2	5	0	2	3	5	5	1	5	2	5	2	5	2	5	5	1	2	0	0
	0	2	5	0	2	3	5	5	2	5	0	1	2	0	1	5	5	1	2	0	0
	0	2	1	0	2	2	5	5	2	5	1	5	2	1	2	5	5	1	2	0	0
	0	2	5	0	2	3	5	5	2	5	1	5	2	5	2	5	5	1	2	0	0
	0	2	5	0	2	3	5	5	5	5	2	5	2	5	2	5	5	1	2	0	0
	0	2	5	0	2	3	5	5	5	5	2	5	2	5	2	5	5	1	2	0	0
	0	2	1	0	2	3	5	5	5	5	2	5	2	5	2	5	5	1	2	0	0
	0	2	5	0	2	3	5	5	5	2	2	5	2	1	1	5	5	1	2	0	0
	0	2	5	0	2	2	5	5	5	2	2	5	2	5	1	5	5	1	2	0	0
	0	2	5	1	2	3	5	5	5	2	2	0	2	5	1	5	5	1	2	0	0
	0	2	5	0	2	3	5	0	5	2	2	5	2	5	1	5	5	1	2	0	0
	0	2	5	1	2	3	5	5	5	2	2	5	2	5	1	0	5	1	2	0	0
	1	2	5	0	1	3	5	5	5	2	2	5	2	5	2	1	5	1	2	0	0
	1	2	1	0	1	3	5	5	5	1	2	5	2	5	2	1	5	1	5	0	0
	1	2	1	0	1	3	5	5	5	2	0	5	2	5	2	1	5	1	5	0	0
	1	2	1	0	1	3	5	5	5	2	1	5	2	5	2	2	5	2	5	0	0
	1	2	1	0	2	3	5	5	5	2	1	5	2	5	2	2	5	2	5	0	0
	1	2	5	1	2	2	5	5	5	5	2	5	2	5	2	5	5	2	5	0	0
	0	2	5	1	2	2	5	5	5	5	2	5	2	5	2	5	5	2	1	0	0
	0	1	5	0	2	0	5	5	5	1	2	5	2	5	2	5	5	2	5	0	0
	0	2	5	1	2	1	5	5	5	1	2	5	2	5	5	5	0	2	5	0	0
	0	2	5	1	2	0	5	5	5	2	0	0	2	5	5	5	5	2	5	0	0
	0	2	5	1	0	1	5	5	5	2	1	5	1	5	5	5	5	2	5	0	0
	0	2	5	1	0	1	5	5	5	2	1	5	1	5	5	5	5	2	5	0	0
	0	1	5	1	0	1	5	5	5	2	2	5	2	5	5	5	5	2	5	0	0
	0	2	5	1	0	1	5	5	5	2	2	5	2	5	5	5	5	1	5	0	0
	0	2	5	2	0	1	5	5	5	2	2	0	1	5	5	1	5	1	5	0	0
	0	2	5	2	1	1	5	5	5	2	2	1	5	5	5	1	5	1	5	0	0
	0	1	5	2	0	2	5	5	5	2	2	2	5	5	5	5	5	2	5	0	0
	0	2	5	2	0	2	5	5	5	2	2	2	5	5	5	5	5	2	5	0	0
	0	2	5	2	1	2	5	5	5	2	2	2	5	5	5	5	5	2	5	0	0
	0	2	5	2	0	2	5	5	5	2	1	5	5	0	1	5	5	1	5	0	0
	0	2	5	2	0	2	5	5	5	2	2	5	0	0	1	1	5	2	5	0	0
	0	2	5	2	0	1	5	5	5	2	2	5	0	1	5	1	5	2	5	0	0
	0	2	5	2	0	1	5	5	5	2	2	5	1	1	5	1	5	2	5	0	0
	0	2	5	2	0	1	5	5	5	2	2	5	2	1	5	5	5	2	5	0	0
	0	2	5	2	0	1	5	5	5	2	2	5	2	1	5	5	5	2	5	0	0
	0	2	5	2	0	1	5	5	5	2	1	5	2	1	5	5	5	2	5	0	0
	0	2	5	2	0	1	5	5	5	2	1	5	2	1	5	5	5	2	5	0	0
	0	2	5	2	0	2	5	5	5	2	2	0	2	2	5	5	5	2	5	0	0
	0	2	5	2	0	2	5	5	5	2	2	0	2	2	5	5	5	2	5	0	0
	0	2	5	2	0	2	5	5	5	2	2	0	2	1	5	5	5	2	5	0	0
	0	2	5	1	0	0	5	5	5	2	2	0	2	1	5	5	5	2	5	0	0
	0	2	5	2	0	0	5	1	5	2	2	0	2	2	5	5	1	2	5	0	0
	0	2	5	2	0	1	5	1	5	2	1	0	2	2	5	5	1	2	5	0	0
	0	2	5	2	0	0	5	2	5	2	2	0	2	2	1	5	1	2	5	0	0
	0	5	5	2	0	1	5	2	5	2	2	0	2	2	5	5	5	2	5	0	0
	0	5	1	2	0	1	5	1	5	2	2	0	2	2	5	5	5	2	5	0	0
	0	5	1	2	0	2	5	0	5	2	2	0	2	2	5	5	5	2	5	0	0
	0	5	5	2	0	2	5	0	5	2	2	0	2	2	5	5	0	2	5	0	0
	0	5	5	2	0	2	5	0	5	2	2	1	2	2	5	5	1	2	5	0	0
	0	5	5	2	0	1	5	0	5	2	2	1	2	2	5	5	5	2	5	0	0
	0	5	5	0	0	1	5	1	5	2	2	1	2	2	5	5	5	2	5	0	0
	0	5	5	0	0	0	5	2	5	2	2	1	2	2	5	5	5	2	5	0	0
	0	5	5	0	0	0	5	2	5	3	2	2	2	2	5	5	5	2	5	0	0
	0	5	5	0	0	1	5	2	5	2	2	2	2	2	5	5	5	2	5	0	0
	0	5	5	0	0	1	5	2	5	2	2	0	2	2	5	5	5	2	5	0	0
	0	5	5	0	0	0	5	2	5	3	2	1	2	2	5	5	5	2	5	0	0
	0	5	5	0	0	0	5	2	5	2	2	2	2	2	5	1	5	2	0	0	0
	0	5	5	0	0	1	5	2	5	2	2	2	2	2	5	1	5	2	1	0	0
	0	5	5	1	0	1	5	2	5	2	2	1	2	2	5	2	5	2	1	0	0
	0	5	5	1	0	1	5	2	5	2	2	1	2	2	5	5	5	2	1	0	0
	0	5	1	1	0	0	5	2	5	2	2	2	2	2	5	5	5	2	1	1	0
	0	5	1	0	0	1	5	1	5	2	2	2	2	2	5	5	5	2	1	0	0
	0	5	1	1	0	1	5	2	5	2	2	2	2	2	5	5	5	2	1	1	0
	0	5	1	1	0	1	5	2	5	2	1	0	2	2	5	5	5	2	1	1	0
	0	5	1	1	0	1	5	2	5	2	2	1	2	2	5	5	5	2	1	1	0
	0	5	1	2	0	1	5	2	5	2	2	1	2	2	5	5	5	2	1	0	0
	0	5	1	2	0	1	5	2	5	3	0	2	2	2	5	5	5	2	1	0	0
	0	5	1	1	0	0	5	2	5	2	1	2	2	2	5	5	5	2	1	0	0
	0	5	1	1	0	0	5	2	5	2	2	2	2	2	5	5	5	2	1	0	0
	0	5	1	1	0	1	5	2	5	2	1	1	2	2	5	5	5	2	1	0	0
	0	5	1	2	0	0	5	2	5	2	0	1	2	2	5	5	5	2	1	0	0
	0	5	1	2	0	1	5	2	5	3	0	1	2	2	5	5	1	2	1	0	0
	0	5	1	2	0	0	5	2	5	3	0	5	2	2	5	5	1	2	5	0	0
	0	5	1	2	0	1	5	2	5	2	0	5	2	2	5	5	1	2	5	0	0
	0	5	2	2	0	1	5	2	5	2	0	5	2	2	5	5	1	2	5	0	0
	0	5	2	2	0	1	5	2	5	2	0	5	2	2	5	5	1	2	5	0	0
	0	5	2	2	0	1	5	2	5	2	0	5	2	2	5	5	1	2	1	0	0
	0	5	2	2	0	1	5	2	1	2	0	5	2	2	5	5	1	2	1	0	0
	0	5	2	2	0	1	5	2	1	2	0	5	2	2	5	5	2	2	1	0	0
	0	5	2	2	0	1	5	2	1	2	0	5	2	1	5	5	2	2	5	0	0
	0	5	2	2	0	1	5	0	5	2	0	5	1	2	5	5	2	2	5	0	0
	0	5	2	2	0	0	5	0	5	2	0	0	2	2	5	5	2	2	5	0	0
	0	5	2	1	0	1	5	0	5	2	0	1	2	2	5	5	2	2	5	0	0
	0	5	2	2	0	1	5	0	5	2	1	0	2	2	5	5	2	2	5	0	0
	0	5	2	1	0	1	5	0	5	1	1	1	2	2	5	5	2	2	5	0	0
	0	5	2	1	0	1	5	0	5	1	1	1	2	2	5	5	2	2	5	0	0
	0	5	2	2	0	1	5	1	5	1	1	2	2	2	5	5	2	2	5	0	0
	0	5	2	0	0	0	5	2	5	1	1	2	2	2	5	5	2	2	5	0	0
	0	5	2	0	0	1	1	0	5	1	1	2	2	2	5	5	2	2	1	0	0
	0	5	1	0	0	2	5	1	5	2	1	2	0	2	5	5	2	2	1	0	0
	0	5	1	1	0	2	5	2	5	2	2	2	1	2	5	5	2	2	1	0	0
	0	5	1	1	0	2	5	2	5	1	1	2	1	2	5	5	2	2	1	0	0
	0	5	2	0	0	2	5	2	5	1	2	2	2	2	5	5	2	2	1	1	0
	0	5	2	0	0	2	5	2	5	1	1	1	2	2	5	5	2	2	1	1	0
	0	5	2	0	0	2	5	2	5	1	0	2	2	2	0	0	2	2	1	0	0
	0	5	2	0	0	2	5	2	5	1	0	2	2	2	1	1	2	2	1	0	0
	0	5	2	1	0	2	5	1	5	2	0	2	2	2	1	1	2	2	1	0	0
	0	5	0	1	0	5	5	1	5	2	1	2	2	2	1	1	2	2	2	0	0
	0	5	1	0	0	5	5	2	5	2	1	2	5	2	2	2	0	2	2	0	0
	0	5	1	1	0	5	5	2	5	2	1	2	5	2	2	2	0	2	2	0	0
	0	5	2	1	0	5	5	2	5	2	1	2	5	2	2	2	1	2	2	0	0
	0	5	2	1	0	5	5	2	5	1	1	2	5	2	2	2	0	2	2	0	0
	0	5	2	1	0	5	5	2	5	2	2	2	5	2	2	2	1	2	2	0	0
	0	5	2	2	0	5	5	2	5	2	2	2	5	2	2	2	1	2	2	0	0
	0	5	2	2	1	5	5	2	5	2	2	2	5	2	2	2	2	2	2	0	0
	0	5	2	2	0	1	5	2	5	2	2	1	5	2	2	2	2	2	2	0	0
	0	5	2	2	0	1	5	2	5	2	2	1	5	2	2	2	2	2	2	0	0
	0	5	2	2	0	5	5	2	5	1	0	1	5	2	2	1	2	2	2	1	0
	0	1	2	2	0	5	5	2	5	1	0	2	5	2	2	1	2	2	2	0	0
	0	5	2	1	0	5	5	2	5	2	0	2	5	2	2	2	2	2	2	0	0
	0	5	2	1	0	5	5	2	5	2	0	2	5	2	2	2	2	2	2	0	0
	0	5	2	1	0	5	5	2	5	2	0	2	5	2	2	2	2	2	2	0	0
	0	5	2	0	0	5	5	2	5	0	0	2	5	2	2	2	2	2	2	0	0
	0	5	2	0	0	5	5	0	2	1	1	2	5	2	2	2	2	2	2	1	0
	0	5	2	0	0	5	5	2	0	1	1	2	5	3	2	2	2	5	2	0	0
	0	5	2	0	0	5	5	2	1	1	2	2	5	2	2	2	2	5	2	0	0
	0	5	2	0	0	5	5	2	1	2	2	2	5	2	2	2	2	5	2	0	0
	0	5	2	0	0	5	1	2	2	0	2	2	5	3	2	2	2	5	2	0	0
	NaN	5	2	0	0	5	1	2	2	1	2	2	5	2	2	2	1	5	2	0	0
	NaN	5	2	1	0	5	1	2	2	1	0	2	5	2	2	2	0	5	2	0	0
	NaN	5	2	1	0	5	1	2	2	2	1	2	5	2	2	2	1	5	2	0	0
	NaN	5	2	1	0	5	2	2	2	2	1	2	5	2	1	2	2	5	2	0	0
	NaN	5	2	1	0	5	2	2	2	2	2	2	5	2	2	2	2	5	2	0	0
	NaN	5	2	2	0	5	2	2	2	2	2	2	5	2	2	2	2	5	2	0	0
	NaN	5	2	2	0	5	2	3	2	2	2	2	5	1	2	2	2	5	2	0	0
	NaN	5	2	2	0	5	2	2	2	2	2	2	5	2	2	2	2	5	2	0	0
	NaN	5	2	2	0	5	2	3	2	2	2	2	5	2	2	2	1	5	2	0	0
	NaN	5	2	2	0	5	2	2	2	1	2	2	0	2	2	2	2	5	2	0	0
	NaN	5	2	2	0	5	2	3	2	1	5	1	1	1	2	2	2	5	2	0	0
	NaN	5	2	2	0	5	2	3	2	1	5	1	1	2	2	2	2	5	2	0	0
	NaN	5	2	2	0	1	2	2	2	2	5	2	2	2	2	2	2	5	2	0	0
	NaN	5	2	2	0	5	2	2	2	2	5	2	5	1	2	2	2	5	2	0	0
	NaN	5	2	2	0	5	2	2	2	2	5	2	5	1	2	2	2	5	2	0	0
	NaN	5	2	2	0	5	2	2	2	2	5	2	5	1	2	2	2	5	2	0	0
	NaN	5	2	2	0	5	2	3	2	1	5	2	5	2	2	2	0	5	2	0	0
	NaN	5	2	2	0	5	2	3	2	0	5	2	5	2	2	2	0	5	2	0	0
	NaN	5	2	2	0	5	2	2	2	0	5	2	5	2	2	2	1	5	2	0	0
	NaN	5	2	2	0	5	2	3	2	1	5	2	5	2	2	2	0	5	2	0	0
	NaN	0	2	2	0	5	2	2	2	0	5	2	5	2	2	2	0	5	2	0	0
	NaN	1	2	2	0	5	2	3	2	1	5	1	5	2	2	2	0	5	2	0	0
	NaN	1	2	2	0	5	1	3	2	0	5	1	5	2	2	2	0	5	2	0	0
	NaN	1	2	2	0	5	2	3	2	1	5	2	5	2	2	2	0	5	2	0	0
	NaN	1	2	2	0	5	1	2	2	1	5	2	5	0	2	2	0	5	2	0	0
	NaN	1	2	2	0	5	0	3	2	0	5	2	5	1	2	2	0	5	2	0	0
	NaN	2	2	2	0	5	1	3	2	0	5	2	5	2	2	2	0	5	2	0	0
	NaN	2	2	2	0	5	1	3	2	1	5	2	5	2	2	3	NaN	5	2	0	0
	NaN	2	2	2	0	5	1	3	2	0	5	2	5	2	2	3	NaN	5	2	0	0
	NaN	2	2	2	0	5	1	2	2	0	5	2	0	2	2	2	NaN	5	2	0	0
	NaN	2	2	2	0	5	1	2	2	0	5	2	1	2	2	2	NaN	0	2	0	0
	NaN	2	2	2	0	5	1	2	2	0	5	2	1	2	2	2	NaN	1	2	0	0
	NaN	2	2	2	0	5	1	2	2	0	5	5	1	1	2	3	NaN	5	2	0	0
	NaN	2	2	2	0	5	1	2	2	0	5	5	1	0	2	2	NaN	5	2	0	0
	NaN	2	2	2	0	5	1	2	2	0	5	5	2	1	1	2	NaN	5	2	0	0
	NaN	2	1	2	0	5	2	2	2	0	5	5	2	2	1	2	NaN	5	2	0	0
	NaN	2	1	2	0	5	2	2	2	0	5	5	2	2	2	3	NaN	5	2	0	0
	NaN	2	1	2	0	5	2	2	2	1	5	5	2	2	2	3	NaN	5	2	0	0
	NaN	2	0	2	0	5	2	1	2	1	5	5	2	2	2	3	NaN	5	2	0	0
	NaN	2	0	2	0	0	2	2	2	1	5	5	2	2	2	3	NaN	5	2	0	0
	NaN	2	0	2	0	1	1	2	2	2	5	5	2	2	2	3	NaN	5	2	NaN	0
	NaN	2	0	2	0	1	1	2	2	2	5	5	2	2	2	2	NaN	5	2	NaN	0
	NaN	2	0	2	0	5	2	1	2	2	5	5	5	2	2	2	NaN	5	2	NaN	0
	NaN	2	0	2	0	5	2	2	2	2	5	5	5	2	2	2	NaN	5	2	NaN	0
	NaN	2	NaN	2	0	5	1	2	2	2	5	5	5	2	2	3	NaN	5	2	NaN	0
	NaN	2	NaN	2	0	5	1	2	2	1	5	5	0	2	2	0	NaN	5	2	NaN	0
	NaN	2	NaN	2	0	1	1	2	2	1	5	5	0	2	2	2	NaN	5	2	NaN	0
	NaN	2	NaN	2	0	1	2	2	2	2	5	5	0	2	2	2	NaN	5	2	NaN	0
	NaN	2	NaN	2	0	1	1	2	2	1	5	5	0	2	0	2	NaN	5	2	NaN	0
	NaN	2	NaN	2	0	2	1	2	2	1	5	5	0	2	1	2	NaN	5	2	NaN	0
	NaN	2	NaN	2	0	2	2	5	2	2	5	1	0	2	2	3	NaN	5	2	NaN	0
	NaN	2	NaN	2	0	1	2	5	2	2	5	5	0	2	1	2	NaN	5	2	NaN	0
	NaN	2	NaN	2	0	2	2	2	2	2	5	5	0	2	1	1	NaN	5	2	NaN	0
	NaN	2	NaN	0	0	2	2	2	2	2	5	5	0	2	1	2	NaN	5	2	NaN	0
	NaN	2	NaN	0	0	2	2	5	2	2	5	5	0	2	1	2	NaN	5	2	NaN	0
	NaN	2	NaN	0	0	2	2	5	2	2	5	0	0	2	1	2	NaN	5	2	NaN	0
	NaN	2	NaN	0	0	2	2	5	2	2	5	1	0	0	1	2	NaN	5	2	NaN	0
	NaN	2	NaN	0	0	2	2	5	2	2	5	1	0	1	2	2	NaN	5	2	NaN	0
	NaN	2	NaN	0	0	2	2	5	2	1	5	0	1	2	2	2	NaN	5	2	NaN	0
	NaN	2	NaN	0	0	2	1	5	2	2	5	1	1	2	2	2	NaN	5	2	NaN	0
	NaN	2	NaN	0	0	2	1	0	2	2	5	0	0	2	2	2	NaN	5	2	NaN	0
	NaN	2	NaN	0	0	2	1	0	2	1	5	1	0	2	2	2	NaN	5	2	NaN	0
	NaN	2	NaN	0	0	2	2	0	2	2	5	1	0	2	2	2	NaN	5	2	NaN	0
	NaN	2	NaN	NaN	0	2	2	0	2	1	5	1	0	2	2	2	NaN	5	2	NaN	0
	NaN	2	NaN	NaN	0	2	2	0	2	1	0	2	0	2	2	2	NaN	5	2	NaN	0
	NaN	2	NaN	NaN	0	2	2	NaN	2	2	0	2	0	2	2	0	NaN	5	2	NaN	0
	NaN	2	NaN	NaN	0	2	2	NaN	2	2	0	5	0	2	2	0	NaN	0	2	NaN	0
	NaN	2	NaN	NaN	0	2	2	NaN	2	0	0	5	0	2	2	0	NaN	0	2	NaN	0
	NaN	2	NaN	NaN	0	2	2	NaN	2	1	0	5	0	2	2	0	NaN	0	2	NaN	0
	NaN	2	NaN	NaN	0	2	2	NaN	2	2	0	5	0	2	2	0	NaN	0	2	NaN	1
	NaN	2	NaN	NaN	0	2	2	NaN	2	2	0	5	0	2	2	0	NaN	0	1	NaN	1
	NaN	3	NaN	NaN	0	2	2	NaN	2	2	0	5	0	2	2	0	NaN	1	2	NaN	1
	NaN	2	NaN	NaN	0	2	2	NaN	2	2	0	5	0	2	2	0	NaN	1	2	NaN	0
	NaN	2	NaN	NaN	0	2	1	NaN	2	1	0	5	1	2	2	0	NaN	0	2	NaN	0
	NaN	3	NaN	NaN	0	2	2	NaN	2	2	NaN	5	0	2	2	0	NaN	1	2	NaN	0
	NaN	3	NaN	NaN	0	2	2	NaN	2	2	NaN	5	0	2	5	0	NaN	0	2	NaN	0
	NaN	3	NaN	NaN	0	2	2	NaN	2	2	NaN	1	0	2	5	0	NaN	1	2	NaN	1
	NaN	2	NaN	NaN	0	2	2	NaN	2	2	NaN	5	1	1	5	0	NaN	1	2	NaN	0
	NaN	2	NaN	NaN	0	2	2	NaN	2	2	NaN	5	0	2	5	0	NaN	1	2	NaN	0
	NaN	3	NaN	NaN	0	2	2	NaN	1	2	NaN	5	0	2	5	0	NaN	1	2	NaN	0
	NaN	3	NaN	NaN	0	2	2	NaN	1	2	NaN	5	1	2	5	0	NaN	1	2	NaN	0
	NaN	0	NaN	NaN	0	2	0	NaN	0	2	NaN	5	1	2	5	0	NaN	1	2	NaN	0
	NaN	0	NaN	NaN	0	2	0	NaN	1	1	NaN	5	1	2	5	0	NaN	1	2	NaN	0
	NaN	0	NaN	NaN	0	2	0	NaN	0	1	NaN	5	1	0	5	0	NaN	1	2	NaN	0
	NaN	0	NaN	NaN	0	2	0	NaN	2	1	NaN	5	2	1	5	0	NaN	1	2	NaN	0
	NaN	0	NaN	NaN	1	2	0	NaN	1	1	NaN	5	0	2	5	0	NaN	1	2	NaN	0
	NaN	0	NaN	NaN	1	2	0	NaN	1	2	NaN	5	1	1	5	0	NaN	1	2	NaN	0
	NaN	NaN	NaN	NaN	0	2	NaN	NaN	0	2	NaN	5	2	2	5	0	NaN	1	0	NaN	0
	NaN	NaN	NaN	NaN	0	2	NaN	NaN	0	1	NaN	5	2	2	5	0	NaN	1	0	NaN	0
	NaN	NaN	NaN	NaN	1	2	NaN	NaN	1	1	NaN	5	2	2	5	0	NaN	5	1	NaN	0
	NaN	NaN	NaN	NaN	0	2	NaN	NaN	1	1	NaN	5	0	2	5	0	NaN	5	0	NaN	0
	NaN	NaN	NaN	NaN	0	2	NaN	NaN	1	2	NaN	5	0	2	5	0	NaN	5	0	NaN	0
	NaN	NaN	NaN	NaN	0	2	NaN	NaN	1	2	NaN	5	1	2	5	0	NaN	5	0	NaN	0
	NaN	NaN	NaN	NaN	0	2	NaN	NaN	1	1	NaN	5	1	2	5	0	NaN	5	0	NaN	0
	NaN	NaN	NaN	NaN	0	2	NaN	NaN	1	2	NaN	5	2	2	5	0	NaN	5	0	NaN	0
	NaN	NaN	NaN	NaN	0	0	NaN	NaN	0	2	NaN	0	2	2	5	0	NaN	5	0	NaN	0
	NaN	NaN	NaN	NaN	0	0	NaN	NaN	1	5	NaN	0	1	2	5	0	NaN	5	0	NaN	0
	NaN	NaN	NaN	NaN	0	0	NaN	NaN	1	5	NaN	0	2	2	5	0	NaN	5	NaN	NaN	0
	NaN	NaN	NaN	NaN	0	0	NaN	NaN	2	5	NaN	0	2	2	5	0	NaN	5	NaN	NaN	0
	NaN	NaN	NaN	NaN	0	0	NaN	NaN	2	5	NaN	0	2	2	5	0	NaN	5	NaN	NaN	0
	NaN	NaN	NaN	NaN	0	0	NaN	NaN	2	1	NaN	0	2	2	5	0	NaN	5	NaN	NaN	0
	NaN	NaN	NaN	NaN	0	0	NaN	NaN	2	1	NaN	0	2	0	5	0	NaN	5	NaN	NaN	0
	NaN	NaN	NaN	NaN	NaN	0	NaN	NaN	2	0	NaN	0	1	0	5	0	NaN	0	NaN	NaN	0
	NaN	NaN	NaN	NaN	NaN	0	NaN	NaN	2	1	NaN	0	2	0	5	0	NaN	0	NaN	NaN	0
	NaN	NaN	NaN	NaN	NaN	NaN	NaN	NaN	2	1	NaN	0	2	0	5	0	NaN	0	NaN	NaN	0
	NaN	NaN	NaN	NaN	NaN	NaN	NaN	NaN	2	2	NaN	NaN	2	0	5	0	NaN	1	NaN	NaN	0
	NaN	NaN	NaN	NaN	NaN	NaN	NaN	NaN	2	5	NaN	NaN	2	0	5	0	NaN	1	NaN	NaN	0
	NaN	NaN	NaN	NaN	NaN	NaN	NaN	NaN	2	2	NaN	NaN	1	NaN	5	0	NaN	2	NaN	NaN	0
	NaN	NaN	NaN	NaN	NaN	NaN	NaN	NaN	2	2	NaN	NaN	1	NaN	5	0	NaN	2	NaN	NaN	0
	NaN	NaN	NaN	NaN	NaN	NaN	NaN	NaN	0	2	NaN	NaN	2	NaN	5	0	NaN	2	NaN	NaN	0
	NaN	NaN	NaN	NaN	NaN	NaN	NaN	NaN	0	2	NaN	NaN	2	NaN	5	NaN	NaN	2	NaN	NaN	0
	NaN	NaN	NaN	NaN	NaN	NaN	NaN	NaN	0	2	NaN	NaN	2	NaN	5	NaN	NaN	2	NaN	NaN	0
	NaN	NaN	NaN	NaN	NaN	NaN	NaN	NaN	0	5	NaN	NaN	2	NaN	5	NaN	NaN	2	NaN	NaN	0
	NaN	NaN	NaN	NaN	NaN	NaN	NaN	NaN	0	5	NaN	NaN	2	NaN	5	NaN	NaN	1	NaN	NaN	0
	NaN	NaN	NaN	NaN	NaN	NaN	NaN	NaN	0	5	NaN	NaN	2	NaN	0	NaN	NaN	1	NaN	NaN	0
	NaN	NaN	NaN	NaN	NaN	NaN	NaN	NaN	NaN	5	NaN	NaN	2	NaN	1	NaN	NaN	1	NaN	NaN	0
	NaN	NaN	NaN	NaN	NaN	NaN	NaN	NaN	NaN	5	NaN	NaN	2	NaN	1	NaN	NaN	2	NaN	NaN	0
	NaN	NaN	NaN	NaN	NaN	NaN	NaN	NaN	NaN	5	NaN	NaN	2	NaN	1	NaN	NaN	0	NaN	NaN	0
	NaN	NaN	NaN	NaN	NaN	NaN	NaN	NaN	NaN	0	NaN	NaN	2	NaN	1	NaN	NaN	0	NaN	NaN	0
	NaN	NaN	NaN	NaN	NaN	NaN	NaN	NaN	NaN	1	NaN	NaN	0	NaN	1	NaN	NaN	0	NaN	NaN	0
	NaN	NaN	NaN	NaN	NaN	NaN	NaN	NaN	NaN	1	NaN	NaN	0	NaN	0	NaN	NaN	1	NaN	NaN	0
	NaN	NaN	NaN	NaN	NaN	NaN	NaN	NaN	NaN	0	NaN	NaN	0	NaN	0	NaN	NaN	2	NaN	NaN	0
	NaN	NaN	NaN	NaN	NaN	NaN	NaN	NaN	NaN	0	NaN	NaN	NaN	NaN	1	NaN	NaN	2	NaN	NaN	0
	NaN	NaN	NaN	NaN	NaN	NaN	NaN	NaN	NaN	1	NaN	NaN	NaN	NaN	1	NaN	NaN	2	NaN	NaN	0
	NaN	NaN	NaN	NaN	NaN	NaN	NaN	NaN	NaN	1	NaN	NaN	NaN	NaN	0	NaN	NaN	2	NaN	NaN	0
	NaN	NaN	NaN	NaN	NaN	NaN	NaN	NaN	NaN	5	NaN	NaN	NaN	NaN	0	NaN	NaN	2	NaN	NaN	0
	NaN	NaN	NaN	NaN	NaN	NaN	NaN	NaN	NaN	5	NaN	NaN	NaN	NaN	1	NaN	NaN	2	NaN	NaN	0
	NaN	NaN	NaN	NaN	NaN	NaN	NaN	NaN	NaN	5	NaN	NaN	NaN	NaN	1	NaN	NaN	2	NaN	NaN	0
	NaN	NaN	NaN	NaN	NaN	NaN	NaN	NaN	NaN	5	NaN	NaN	NaN	NaN	0	NaN	NaN	2	NaN	NaN	0
	NaN	NaN	NaN	NaN	NaN	NaN	NaN	NaN	NaN	5	NaN	NaN	NaN	NaN	1	NaN	NaN	2	NaN	NaN	0
	NaN	NaN	NaN	NaN	NaN	NaN	NaN	NaN	NaN	5	NaN	NaN	NaN	NaN	1	NaN	NaN	2	NaN	NaN	0
	NaN	NaN	NaN	NaN	NaN	NaN	NaN	NaN	NaN	5	NaN	NaN	NaN	NaN	1	NaN	NaN	2	NaN	NaN	0
	NaN	NaN	NaN	NaN	NaN	NaN	NaN	NaN	NaN	5	NaN	NaN	NaN	NaN	1	NaN	NaN	2	NaN	NaN	0
	NaN	NaN	NaN	NaN	NaN	NaN	NaN	NaN	NaN	5	NaN	NaN	NaN	NaN	0	NaN	NaN	2	NaN	NaN	0
	NaN	NaN	NaN	NaN	NaN	NaN	NaN	NaN	NaN	5	NaN	NaN	NaN	NaN	1	NaN	NaN	2	NaN	NaN	0
	NaN	NaN	NaN	NaN	NaN	NaN	NaN	NaN	NaN	5	NaN	NaN	NaN	NaN	1	NaN	NaN	2	NaN	NaN	0
	NaN	NaN	NaN	NaN	NaN	NaN	NaN	NaN	NaN	5	NaN	NaN	NaN	NaN	2	NaN	NaN	2	NaN	NaN	0
	NaN	NaN	NaN	NaN	NaN	NaN	NaN	NaN	NaN	5	NaN	NaN	NaN	NaN	2	NaN	NaN	2	NaN	NaN	0
	NaN	NaN	NaN	NaN	NaN	NaN	NaN	NaN	NaN	5	NaN	NaN	NaN	NaN	2	NaN	NaN	2	NaN	NaN	0
	NaN	NaN	NaN	NaN	NaN	NaN	NaN	NaN	NaN	5	NaN	NaN	NaN	NaN	2	NaN	NaN	2	NaN	NaN	0
	NaN	NaN	NaN	NaN	NaN	NaN	NaN	NaN	NaN	5	NaN	NaN	NaN	NaN	2	NaN	NaN	2	NaN	NaN	0
	NaN	NaN	NaN	NaN	NaN	NaN	NaN	NaN	NaN	5	NaN	NaN	NaN	NaN	2	NaN	NaN	2	NaN	NaN	0
	NaN	NaN	NaN	NaN	NaN	NaN	NaN	NaN	NaN	5	NaN	NaN	NaN	NaN	2	NaN	NaN	2	NaN	NaN	0
	NaN	NaN	NaN	NaN	NaN	NaN	NaN	NaN	NaN	5	NaN	NaN	NaN	NaN	2	NaN	NaN	2	NaN	NaN	0
	NaN	NaN	NaN	NaN	NaN	NaN	NaN	NaN	NaN	0	NaN	NaN	NaN	NaN	2	NaN	NaN	2	NaN	NaN	0
	NaN	NaN	NaN	NaN	NaN	NaN	NaN	NaN	NaN	0	NaN	NaN	NaN	NaN	2	NaN	NaN	2	NaN	NaN	0
	NaN	NaN	NaN	NaN	NaN	NaN	NaN	NaN	NaN	0	NaN	NaN	NaN	NaN	2	NaN	NaN	2	NaN	NaN	0
	NaN	NaN	NaN	NaN	NaN	NaN	NaN	NaN	NaN	0	NaN	NaN	NaN	NaN	2	NaN	NaN	2	NaN	NaN	0
	NaN	NaN	NaN	NaN	NaN	NaN	NaN	NaN	NaN	0	NaN	NaN	NaN	NaN	2	NaN	NaN	2	NaN	NaN	0
	NaN	NaN	NaN	NaN	NaN	NaN	NaN	NaN	NaN	0	NaN	NaN	NaN	NaN	2	NaN	NaN	2	NaN	NaN	0
	NaN	NaN	NaN	NaN	NaN	NaN	NaN	NaN	NaN	0	NaN	NaN	NaN	NaN	2	NaN	NaN	2	NaN	NaN	0
	NaN	NaN	NaN	NaN	NaN	NaN	NaN	NaN	NaN	0	NaN	NaN	NaN	NaN	2	NaN	NaN	2	NaN	NaN	0
	NaN	NaN	NaN	NaN	NaN	NaN	NaN	NaN	NaN	0	NaN	NaN	NaN	NaN	2	NaN	NaN	2	NaN	NaN	0
	NaN	NaN	NaN	NaN	NaN	NaN	NaN	NaN	NaN	0	NaN	NaN	NaN	NaN	2	NaN	NaN	2	NaN	NaN	0
	NaN	NaN	NaN	NaN	NaN	NaN	NaN	NaN	NaN	0	NaN	NaN	NaN	NaN	2	NaN	NaN	2	NaN	NaN	0
	NaN	NaN	NaN	NaN	NaN	NaN	NaN	NaN	NaN	0	NaN	NaN	NaN	NaN	2	NaN	NaN	2	NaN	NaN	0
	NaN	NaN	NaN	NaN	NaN	NaN	NaN	NaN	NaN	NaN	NaN	NaN	NaN	NaN	2	NaN	NaN	2	NaN	NaN	0
	NaN	NaN	NaN	NaN	NaN	NaN	NaN	NaN	NaN	NaN	NaN	NaN	NaN	NaN	2	NaN	NaN	2	NaN	NaN	0
	NaN	NaN	NaN	NaN	NaN	NaN	NaN	NaN	NaN	NaN	NaN	NaN	NaN	NaN	2	NaN	NaN	2	NaN	NaN	0
	NaN	NaN	NaN	NaN	NaN	NaN	NaN	NaN	NaN	NaN	NaN	NaN	NaN	NaN	2	NaN	NaN	2	NaN	NaN	0
	NaN	NaN	NaN	NaN	NaN	NaN	NaN	NaN	NaN	NaN	NaN	NaN	NaN	NaN	2	NaN	NaN	2	NaN	NaN	0
	NaN	NaN	NaN	NaN	NaN	NaN	NaN	NaN	NaN	NaN	NaN	NaN	NaN	NaN	2	NaN	NaN	2	NaN	NaN	0
	NaN	NaN	NaN	NaN	NaN	NaN	NaN	NaN	NaN	NaN	NaN	NaN	NaN	NaN	0	NaN	NaN	2	NaN	NaN	0
	NaN	NaN	NaN	NaN	NaN	NaN	NaN	NaN	NaN	NaN	NaN	NaN	NaN	NaN	0	NaN	NaN	2	NaN	NaN	0
	NaN	NaN	NaN	NaN	NaN	NaN	NaN	NaN	NaN	NaN	NaN	NaN	NaN	NaN	0	NaN	NaN	2	NaN	NaN	1
	NaN	NaN	NaN	NaN	NaN	NaN	NaN	NaN	NaN	NaN	NaN	NaN	NaN	NaN	0	NaN	NaN	2	NaN	NaN	1
	NaN	NaN	NaN	NaN	NaN	NaN	NaN	NaN	NaN	NaN	NaN	NaN	NaN	NaN	NaN	NaN	NaN	2	NaN	NaN	0
	NaN	NaN	NaN	NaN	NaN	NaN	NaN	NaN	NaN	NaN	NaN	NaN	NaN	NaN	NaN	NaN	NaN	2	NaN	NaN	0
	NaN	NaN	NaN	NaN	NaN	NaN	NaN	NaN	NaN	NaN	NaN	NaN	NaN	NaN	NaN	NaN	NaN	2	NaN	NaN	1
	NaN	NaN	NaN	NaN	NaN	NaN	NaN	NaN	NaN	NaN	NaN	NaN	NaN	NaN	NaN	NaN	NaN	2	NaN	NaN	1
	NaN	NaN	NaN	NaN	NaN	NaN	NaN	NaN	NaN	NaN	NaN	NaN	NaN	NaN	NaN	NaN	NaN	2	NaN	NaN	2
	NaN	NaN	NaN	NaN	NaN	NaN	NaN	NaN	NaN	NaN	NaN	NaN	NaN	NaN	NaN	NaN	NaN	2	NaN	NaN	2
	NaN	NaN	NaN	NaN	NaN	NaN	NaN	NaN	NaN	NaN	NaN	NaN	NaN	NaN	NaN	NaN	NaN	2	NaN	NaN	1
	NaN	NaN	NaN	NaN	NaN	NaN	NaN	NaN	NaN	NaN	NaN	NaN	NaN	NaN	NaN	NaN	NaN	2	NaN	NaN	2
	NaN	NaN	NaN	NaN	NaN	NaN	NaN	NaN	NaN	NaN	NaN	NaN	NaN	NaN	NaN	NaN	NaN	2	NaN	NaN	5
	NaN	NaN	NaN	NaN	NaN	NaN	NaN	NaN	NaN	NaN	NaN	NaN	NaN	NaN	NaN	NaN	NaN	2	NaN	NaN	0
	NaN	NaN	NaN	NaN	NaN	NaN	NaN	NaN	NaN	NaN	NaN	NaN	NaN	NaN	NaN	NaN	NaN	2	NaN	NaN	1
	NaN	NaN	NaN	NaN	NaN	NaN	NaN	NaN	NaN	NaN	NaN	NaN	NaN	NaN	NaN	NaN	NaN	2	NaN	NaN	0
	NaN	NaN	NaN	NaN	NaN	NaN	NaN	NaN	NaN	NaN	NaN	NaN	NaN	NaN	NaN	NaN	NaN	2	NaN	NaN	1
	NaN	NaN	NaN	NaN	NaN	NaN	NaN	NaN	NaN	NaN	NaN	NaN	NaN	NaN	NaN	NaN	NaN	2	NaN	NaN	1
	NaN	NaN	NaN	NaN	NaN	NaN	NaN	NaN	NaN	NaN	NaN	NaN	NaN	NaN	NaN	NaN	NaN	2	NaN	NaN	0
	NaN	NaN	NaN	NaN	NaN	NaN	NaN	NaN	NaN	NaN	NaN	NaN	NaN	NaN	NaN	NaN	NaN	2	NaN	NaN	0
	NaN	NaN	NaN	NaN	NaN	NaN	NaN	NaN	NaN	NaN	NaN	NaN	NaN	NaN	NaN	NaN	NaN	2	NaN	NaN	1
	NaN	NaN	NaN	NaN	NaN	NaN	NaN	NaN	NaN	NaN	NaN	NaN	NaN	NaN	NaN	NaN	NaN	2	NaN	NaN	2
	NaN	NaN	NaN	NaN	NaN	NaN	NaN	NaN	NaN	NaN	NaN	NaN	NaN	NaN	NaN	NaN	NaN	2	NaN	NaN	2
	NaN	NaN	NaN	NaN	NaN	NaN	NaN	NaN	NaN	NaN	NaN	NaN	NaN	NaN	NaN	NaN	NaN	2	NaN	NaN	2
	NaN	NaN	NaN	NaN	NaN	NaN	NaN	NaN	NaN	NaN	NaN	NaN	NaN	NaN	NaN	NaN	NaN	2	NaN	NaN	2
	NaN	NaN	NaN	NaN	NaN	NaN	NaN	NaN	NaN	NaN	NaN	NaN	NaN	NaN	NaN	NaN	NaN	2	NaN	NaN	2
	NaN	NaN	NaN	NaN	NaN	NaN	NaN	NaN	NaN	NaN	NaN	NaN	NaN	NaN	NaN	NaN	NaN	2	NaN	NaN	2
	NaN	NaN	NaN	NaN	NaN	NaN	NaN	NaN	NaN	NaN	NaN	NaN	NaN	NaN	NaN	NaN	NaN	2	NaN	NaN	1
	NaN	NaN	NaN	NaN	NaN	NaN	NaN	NaN	NaN	NaN	NaN	NaN	NaN	NaN	NaN	NaN	NaN	2	NaN	NaN	1
	NaN	NaN	NaN	NaN	NaN	NaN	NaN	NaN	NaN	NaN	NaN	NaN	NaN	NaN	NaN	NaN	NaN	2	NaN	NaN	1
	NaN	NaN	NaN	NaN	NaN	NaN	NaN	NaN	NaN	NaN	NaN	NaN	NaN	NaN	NaN	NaN	NaN	2	NaN	NaN	0
	NaN	NaN	NaN	NaN	NaN	NaN	NaN	NaN	NaN	NaN	NaN	NaN	NaN	NaN	NaN	NaN	NaN	2	NaN	NaN	0
	NaN	NaN	NaN	NaN	NaN	NaN	NaN	NaN	NaN	NaN	NaN	NaN	NaN	NaN	NaN	NaN	NaN	2	NaN	NaN	0
	NaN	NaN	NaN	NaN	NaN	NaN	NaN	NaN	NaN	NaN	NaN	NaN	NaN	NaN	NaN	NaN	NaN	2	NaN	NaN	0
	NaN	NaN	NaN	NaN	NaN	NaN	NaN	NaN	NaN	NaN	NaN	NaN	NaN	NaN	NaN	NaN	NaN	2	NaN	NaN	0
	NaN	NaN	NaN	NaN	NaN	NaN	NaN	NaN	NaN	NaN	NaN	NaN	NaN	NaN	NaN	NaN	NaN	2	NaN	NaN	0
	NaN	NaN	NaN	NaN	NaN	NaN	NaN	NaN	NaN	NaN	NaN	NaN	NaN	NaN	NaN	NaN	NaN	1	NaN	NaN	0
	NaN	NaN	NaN	NaN	NaN	NaN	NaN	NaN	NaN	NaN	NaN	NaN	NaN	NaN	NaN	NaN	NaN	2	NaN	NaN	0
	NaN	NaN	NaN	NaN	NaN	NaN	NaN	NaN	NaN	NaN	NaN	NaN	NaN	NaN	NaN	NaN	NaN	2	NaN	NaN	0
	NaN	NaN	NaN	NaN	NaN	NaN	NaN	NaN	NaN	NaN	NaN	NaN	NaN	NaN	NaN	NaN	NaN	2	NaN	NaN	0
	NaN	NaN	NaN	NaN	NaN	NaN	NaN	NaN	NaN	NaN	NaN	NaN	NaN	NaN	NaN	NaN	NaN	2	NaN	NaN	0
	NaN	NaN	NaN	NaN	NaN	NaN	NaN	NaN	NaN	NaN	NaN	NaN	NaN	NaN	NaN	NaN	NaN	2	NaN	NaN	0
	NaN	NaN	NaN	NaN	NaN	NaN	NaN	NaN	NaN	NaN	NaN	NaN	NaN	NaN	NaN	NaN	NaN	2	NaN	NaN	0
	NaN	NaN	NaN	NaN	NaN	NaN	NaN	NaN	NaN	NaN	NaN	NaN	NaN	NaN	NaN	NaN	NaN	2	NaN	NaN	0
	NaN	NaN	NaN	NaN	NaN	NaN	NaN	NaN	NaN	NaN	NaN	NaN	NaN	NaN	NaN	NaN	NaN	2	NaN	NaN	0
	NaN	NaN	NaN	NaN	NaN	NaN	NaN	NaN	NaN	NaN	NaN	NaN	NaN	NaN	NaN	NaN	NaN	2	NaN	NaN	0
	NaN	NaN	NaN	NaN	NaN	NaN	NaN	NaN	NaN	NaN	NaN	NaN	NaN	NaN	NaN	NaN	NaN	2	NaN	NaN	0
	NaN	NaN	NaN	NaN	NaN	NaN	NaN	NaN	NaN	NaN	NaN	NaN	NaN	NaN	NaN	NaN	NaN	2	NaN	NaN	0
	NaN	NaN	NaN	NaN	NaN	NaN	NaN	NaN	NaN	NaN	NaN	NaN	NaN	NaN	NaN	NaN	NaN	2	NaN	NaN	0
	NaN	NaN	NaN	NaN	NaN	NaN	NaN	NaN	NaN	NaN	NaN	NaN	NaN	NaN	NaN	NaN	NaN	2	NaN	NaN	0
	NaN	NaN	NaN	NaN	NaN	NaN	NaN	NaN	NaN	NaN	NaN	NaN	NaN	NaN	NaN	NaN	NaN	2	NaN	NaN	0
	NaN	NaN	NaN	NaN	NaN	NaN	NaN	NaN	NaN	NaN	NaN	NaN	NaN	NaN	NaN	NaN	NaN	2	NaN	NaN	0
	NaN	NaN	NaN	NaN	NaN	NaN	NaN	NaN	NaN	NaN	NaN	NaN	NaN	NaN	NaN	NaN	NaN	2	NaN	NaN	0
	NaN	NaN	NaN	NaN	NaN	NaN	NaN	NaN	NaN	NaN	NaN	NaN	NaN	NaN	NaN	NaN	NaN	2	NaN	NaN	0
	NaN	NaN	NaN	NaN	NaN	NaN	NaN	NaN	NaN	NaN	NaN	NaN	NaN	NaN	NaN	NaN	NaN	2	NaN	NaN	0
	NaN	NaN	NaN	NaN	NaN	NaN	NaN	NaN	NaN	NaN	NaN	NaN	NaN	NaN	NaN	NaN	NaN	2	NaN	NaN	0
	NaN	NaN	NaN	NaN	NaN	NaN	NaN	NaN	NaN	NaN	NaN	NaN	NaN	NaN	NaN	NaN	NaN	2	NaN	NaN	0
	NaN	NaN	NaN	NaN	NaN	NaN	NaN	NaN	NaN	NaN	NaN	NaN	NaN	NaN	NaN	NaN	NaN	2	NaN	NaN	0
	NaN	NaN	NaN	NaN	NaN	NaN	NaN	NaN	NaN	NaN	NaN	NaN	NaN	NaN	NaN	NaN	NaN	2	NaN	NaN	0
	NaN	NaN	NaN	NaN	NaN	NaN	NaN	NaN	NaN	NaN	NaN	NaN	NaN	NaN	NaN	NaN	NaN	2	NaN	NaN	0
	NaN	NaN	NaN	NaN	NaN	NaN	NaN	NaN	NaN	NaN	NaN	NaN	NaN	NaN	NaN	NaN	NaN	2	NaN	NaN	0
	NaN	NaN	NaN	NaN	NaN	NaN	NaN	NaN	NaN	NaN	NaN	NaN	NaN	NaN	NaN	NaN	NaN	2	NaN	NaN	0
	NaN	NaN	NaN	NaN	NaN	NaN	NaN	NaN	NaN	NaN	NaN	NaN	NaN	NaN	NaN	NaN	NaN	5	NaN	NaN	NaN
	NaN	NaN	NaN	NaN	NaN	NaN	NaN	NaN	NaN	NaN	NaN	NaN	NaN	NaN	NaN	NaN	NaN	5	NaN	NaN	NaN
	NaN	NaN	NaN	NaN	NaN	NaN	NaN	NaN	NaN	NaN	NaN	NaN	NaN	NaN	NaN	NaN	NaN	5	NaN	NaN	NaN
	NaN	NaN	NaN	NaN	NaN	NaN	NaN	NaN	NaN	NaN	NaN	NaN	NaN	NaN	NaN	NaN	NaN	5	NaN	NaN	NaN
	NaN	NaN	NaN	NaN	NaN	NaN	NaN	NaN	NaN	NaN	NaN	NaN	NaN	NaN	NaN	NaN	NaN	5	NaN	NaN	NaN
	NaN	NaN	NaN	NaN	NaN	NaN	NaN	NaN	NaN	NaN	NaN	NaN	NaN	NaN	NaN	NaN	NaN	5	NaN	NaN	NaN
	NaN	NaN	NaN	NaN	NaN	NaN	NaN	NaN	NaN	NaN	NaN	NaN	NaN	NaN	NaN	NaN	NaN	5	NaN	NaN	NaN
	NaN	NaN	NaN	NaN	NaN	NaN	NaN	NaN	NaN	NaN	NaN	NaN	NaN	NaN	NaN	NaN	NaN	5	NaN	NaN	NaN
	NaN	NaN	NaN	NaN	NaN	NaN	NaN	NaN	NaN	NaN	NaN	NaN	NaN	NaN	NaN	NaN	NaN	5	NaN	NaN	NaN
	NaN	NaN	NaN	NaN	NaN	NaN	NaN	NaN	NaN	NaN	NaN	NaN	NaN	NaN	NaN	NaN	NaN	5	NaN	NaN	NaN
	NaN	NaN	NaN	NaN	NaN	NaN	NaN	NaN	NaN	NaN	NaN	NaN	NaN	NaN	NaN	NaN	NaN	5	NaN	NaN	NaN
	NaN	NaN	NaN	NaN	NaN	NaN	NaN	NaN	NaN	NaN	NaN	NaN	NaN	NaN	NaN	NaN	NaN	5	NaN	NaN	NaN
	NaN	NaN	NaN	NaN	NaN	NaN	NaN	NaN	NaN	NaN	NaN	NaN	NaN	NaN	NaN	NaN	NaN	5	NaN	NaN	NaN
	NaN	NaN	NaN	NaN	NaN	NaN	NaN	NaN	NaN	NaN	NaN	NaN	NaN	NaN	NaN	NaN	NaN	5	NaN	NaN	NaN
	NaN	NaN	NaN	NaN	NaN	NaN	NaN	NaN	NaN	NaN	NaN	NaN	NaN	NaN	NaN	NaN	NaN	5	NaN	NaN	NaN
	NaN	NaN	NaN	NaN	NaN	NaN	NaN	NaN	NaN	NaN	NaN	NaN	NaN	NaN	NaN	NaN	NaN	5	NaN	NaN	NaN
	NaN	NaN	NaN	NaN	NaN	NaN	NaN	NaN	NaN	NaN	NaN	NaN	NaN	NaN	NaN	NaN	NaN	5	NaN	NaN	NaN
	NaN	NaN	NaN	NaN	NaN	NaN	NaN	NaN	NaN	NaN	NaN	NaN	NaN	NaN	NaN	NaN	NaN	5	NaN	NaN	NaN
	NaN	NaN	NaN	NaN	NaN	NaN	NaN	NaN	NaN	NaN	NaN	NaN	NaN	NaN	NaN	NaN	NaN	5	NaN	NaN	NaN
	NaN	NaN	NaN	NaN	NaN	NaN	NaN	NaN	NaN	NaN	NaN	NaN	NaN	NaN	NaN	NaN	NaN	5	NaN	NaN	NaN
	NaN	NaN	NaN	NaN	NaN	NaN	NaN	NaN	NaN	NaN	NaN	NaN	NaN	NaN	NaN	NaN	NaN	5	NaN	NaN	NaN
	NaN	NaN	NaN	NaN	NaN	NaN	NaN	NaN	NaN	NaN	NaN	NaN	NaN	NaN	NaN	NaN	NaN	5	NaN	NaN	NaN
	NaN	NaN	NaN	NaN	NaN	NaN	NaN	NaN	NaN	NaN	NaN	NaN	NaN	NaN	NaN	NaN	NaN	5	NaN	NaN	NaN
	NaN	NaN	NaN	NaN	NaN	NaN	NaN	NaN	NaN	NaN	NaN	NaN	NaN	NaN	NaN	NaN	NaN	1	NaN	NaN	NaN
	NaN	NaN	NaN	NaN	NaN	NaN	NaN	NaN	NaN	NaN	NaN	NaN	NaN	NaN	NaN	NaN	NaN	1	NaN	NaN	NaN
	NaN	NaN	NaN	NaN	NaN	NaN	NaN	NaN	NaN	NaN	NaN	NaN	NaN	NaN	NaN	NaN	NaN	1	NaN	NaN	NaN
	NaN	NaN	NaN	NaN	NaN	NaN	NaN	NaN	NaN	NaN	NaN	NaN	NaN	NaN	NaN	NaN	NaN	5	NaN	NaN	NaN
	NaN	NaN	NaN	NaN	NaN	NaN	NaN	NaN	NaN	NaN	NaN	NaN	NaN	NaN	NaN	NaN	NaN	5	NaN	NaN	NaN
	NaN	NaN	NaN	NaN	NaN	NaN	NaN	NaN	NaN	NaN	NaN	NaN	NaN	NaN	NaN	NaN	NaN	5	NaN	NaN	NaN
	NaN	NaN	NaN	NaN	NaN	NaN	NaN	NaN	NaN	NaN	NaN	NaN	NaN	NaN	NaN	NaN	NaN	5	NaN	NaN	NaN
	NaN	NaN	NaN	NaN	NaN	NaN	NaN	NaN	NaN	NaN	NaN	NaN	NaN	NaN	NaN	NaN	NaN	5	NaN	NaN	NaN
	NaN	NaN	NaN	NaN	NaN	NaN	NaN	NaN	NaN	NaN	NaN	NaN	NaN	NaN	NaN	NaN	NaN	5	NaN	NaN	NaN
	NaN	NaN	NaN	NaN	NaN	NaN	NaN	NaN	NaN	NaN	NaN	NaN	NaN	NaN	NaN	NaN	NaN	5	NaN	NaN	NaN
	NaN	NaN	NaN	NaN	NaN	NaN	NaN	NaN	NaN	NaN	NaN	NaN	NaN	NaN	NaN	NaN	NaN	5	NaN	NaN	NaN
	NaN	NaN	NaN	NaN	NaN	NaN	NaN	NaN	NaN	NaN	NaN	NaN	NaN	NaN	NaN	NaN	NaN	5	NaN	NaN	NaN
	NaN	NaN	NaN	NaN	NaN	NaN	NaN	NaN	NaN	NaN	NaN	NaN	NaN	NaN	NaN	NaN	NaN	5	NaN	NaN	NaN
	NaN	NaN	NaN	NaN	NaN	NaN	NaN	NaN	NaN	NaN	NaN	NaN	NaN	NaN	NaN	NaN	NaN	5	NaN	NaN	NaN
	NaN	NaN	NaN	NaN	NaN	NaN	NaN	NaN	NaN	NaN	NaN	NaN	NaN	NaN	NaN	NaN	NaN	5	NaN	NaN	NaN
	NaN	NaN	NaN	NaN	NaN	NaN	NaN	NaN	NaN	NaN	NaN	NaN	NaN	NaN	NaN	NaN	NaN	5	NaN	NaN	NaN
	NaN	NaN	NaN	NaN	NaN	NaN	NaN	NaN	NaN	NaN	NaN	NaN	NaN	NaN	NaN	NaN	NaN	1	NaN	NaN	NaN
	NaN	NaN	NaN	NaN	NaN	NaN	NaN	NaN	NaN	NaN	NaN	NaN	NaN	NaN	NaN	NaN	NaN	1	NaN	NaN	NaN
	NaN	NaN	NaN	NaN	NaN	NaN	NaN	NaN	NaN	NaN	NaN	NaN	NaN	NaN	NaN	NaN	NaN	0	NaN	NaN	NaN
	NaN	NaN	NaN	NaN	NaN	NaN	NaN	NaN	NaN	NaN	NaN	NaN	NaN	NaN	NaN	NaN	NaN	0	NaN	NaN	NaN
	NaN	NaN	NaN	NaN	NaN	NaN	NaN	NaN	NaN	NaN	NaN	NaN	NaN	NaN	NaN	NaN	NaN	0	NaN	NaN	NaN
	NaN	NaN	NaN	NaN	NaN	NaN	NaN	NaN	NaN	NaN	NaN	NaN	NaN	NaN	NaN	NaN	NaN	0	NaN	NaN	NaN
	NaN	NaN	NaN	NaN	NaN	NaN	NaN	NaN	NaN	NaN	NaN	NaN	NaN	NaN	NaN	NaN	NaN	0	NaN	NaN	NaN
	NaN	NaN	NaN	NaN	NaN	NaN	NaN	NaN	NaN	NaN	NaN	NaN	NaN	NaN	NaN	NaN	NaN	0	NaN	NaN	NaN
	NaN	NaN	NaN	NaN	NaN	NaN	NaN	NaN	NaN	NaN	NaN	NaN	NaN	NaN	NaN	NaN	NaN	0	NaN	NaN	NaN
	NaN	NaN	NaN	NaN	NaN	NaN	NaN	NaN	NaN	NaN	NaN	NaN	NaN	NaN	NaN	NaN	NaN	0	NaN	NaN	NaN
	NaN	NaN	NaN	NaN	NaN	NaN	NaN	NaN	NaN	NaN	NaN	NaN	NaN	NaN	NaN	NaN	NaN	0	NaN	NaN	NaN
	NaN	NaN	NaN	NaN	NaN	NaN	NaN	NaN	NaN	NaN	NaN	NaN	NaN	NaN	NaN	NaN	NaN	1	NaN	NaN	NaN
	NaN	NaN	NaN	NaN	NaN	NaN	NaN	NaN	NaN	NaN	NaN	NaN	NaN	NaN	NaN	NaN	NaN	1	NaN	NaN	NaN
	NaN	NaN	NaN	NaN	NaN	NaN	NaN	NaN	NaN	NaN	NaN	NaN	NaN	NaN	NaN	NaN	NaN	2	NaN	NaN	NaN
	NaN	NaN	NaN	NaN	NaN	NaN	NaN	NaN	NaN	NaN	NaN	NaN	NaN	NaN	NaN	NaN	NaN	0	NaN	NaN	NaN
	NaN	NaN	NaN	NaN	NaN	NaN	NaN	NaN	NaN	NaN	NaN	NaN	NaN	NaN	NaN	NaN	NaN	0	NaN	NaN	NaN
	NaN	NaN	NaN	NaN	NaN	NaN	NaN	NaN	NaN	NaN	NaN	NaN	NaN	NaN	NaN	NaN	NaN	1	NaN	NaN	NaN
	NaN	NaN	NaN	NaN	NaN	NaN	NaN	NaN	NaN	NaN	NaN	NaN	NaN	NaN	NaN	NaN	NaN	2	NaN	NaN	NaN
	NaN	NaN	NaN	NaN	NaN	NaN	NaN	NaN	NaN	NaN	NaN	NaN	NaN	NaN	NaN	NaN	NaN	0	NaN	NaN	NaN
	NaN	NaN	NaN	NaN	NaN	NaN	NaN	NaN	NaN	NaN	NaN	NaN	NaN	NaN	NaN	NaN	NaN	0	NaN	NaN	NaN
	NaN	NaN	NaN	NaN	NaN	NaN	NaN	NaN	NaN	NaN	NaN	NaN	NaN	NaN	NaN	NaN	NaN	0	NaN	NaN	NaN
	NaN	NaN	NaN	NaN	NaN	NaN	NaN	NaN	NaN	NaN	NaN	NaN	NaN	NaN	NaN	NaN	NaN	1	NaN	NaN	NaN
	NaN	NaN	NaN	NaN	NaN	NaN	NaN	NaN	NaN	NaN	NaN	NaN	NaN	NaN	NaN	NaN	NaN	1	NaN	NaN	NaN
	NaN	NaN	NaN	NaN	NaN	NaN	NaN	NaN	NaN	NaN	NaN	NaN	NaN	NaN	NaN	NaN	NaN	0	NaN	NaN	NaN
	NaN	NaN	NaN	NaN	NaN	NaN	NaN	NaN	NaN	NaN	NaN	NaN	NaN	NaN	NaN	NaN	NaN	1	NaN	NaN	NaN
	NaN	NaN	NaN	NaN	NaN	NaN	NaN	NaN	NaN	NaN	NaN	NaN	NaN	NaN	NaN	NaN	NaN	2	NaN	NaN	NaN
	NaN	NaN	NaN	NaN	NaN	NaN	NaN	NaN	NaN	NaN	NaN	NaN	NaN	NaN	NaN	NaN	NaN	1	NaN	NaN	NaN
	NaN	NaN	NaN	NaN	NaN	NaN	NaN	NaN	NaN	NaN	NaN	NaN	NaN	NaN	NaN	NaN	NaN	0	NaN	NaN	NaN
	NaN	NaN	NaN	NaN	NaN	NaN	NaN	NaN	NaN	NaN	NaN	NaN	NaN	NaN	NaN	NaN	NaN	1	NaN	NaN	NaN
	NaN	NaN	NaN	NaN	NaN	NaN	NaN	NaN	NaN	NaN	NaN	NaN	NaN	NaN	NaN	NaN	NaN	0	NaN	NaN	NaN
	NaN	NaN	NaN	NaN	NaN	NaN	NaN	NaN	NaN	NaN	NaN	NaN	NaN	NaN	NaN	NaN	NaN	0	NaN	NaN	NaN
	NaN	NaN	NaN	NaN	NaN	NaN	NaN	NaN	NaN	NaN	NaN	NaN	NaN	NaN	NaN	NaN	NaN	0	NaN	NaN	NaN
	NaN	NaN	NaN	NaN	NaN	NaN	NaN	NaN	NaN	NaN	NaN	NaN	NaN	NaN	NaN	NaN	NaN	0	NaN	NaN	NaN
	NaN	NaN	NaN	NaN	NaN	NaN	NaN	NaN	NaN	NaN	NaN	NaN	NaN	NaN	NaN	NaN	NaN	0	NaN	NaN	NaN
	NaN	NaN	NaN	NaN	NaN	NaN	NaN	NaN	NaN	NaN	NaN	NaN	NaN	NaN	NaN	NaN	NaN	0	NaN	NaN	NaN
	NaN	NaN	NaN	NaN	NaN	NaN	NaN	NaN	NaN	NaN	NaN	NaN	NaN	NaN	NaN	NaN	NaN	0	NaN	NaN	NaN
	NaN	NaN	NaN	NaN	NaN	NaN	NaN	NaN	NaN	NaN	NaN	NaN	NaN	NaN	NaN	NaN	NaN	0	NaN	NaN	NaN
	NaN	NaN	NaN	NaN	NaN	NaN	NaN	NaN	NaN	NaN	NaN	NaN	NaN	NaN	NaN	NaN	NaN	0	NaN	NaN	NaN
	NaN	NaN	NaN	NaN	NaN	NaN	NaN	NaN	NaN	NaN	NaN	NaN	NaN	NaN	NaN	NaN	NaN	1	NaN	NaN	NaN
	NaN	NaN	NaN	NaN	NaN	NaN	NaN	NaN	NaN	NaN	NaN	NaN	NaN	NaN	NaN	NaN	NaN	0	NaN	NaN	NaN
	NaN	NaN	NaN	NaN	NaN	NaN	NaN	NaN	NaN	NaN	NaN	NaN	NaN	NaN	NaN	NaN	NaN	1	NaN	NaN	NaN
	NaN	NaN	NaN	NaN	NaN	NaN	NaN	NaN	NaN	NaN	NaN	NaN	NaN	NaN	NaN	NaN	NaN	2	NaN	NaN	NaN
	NaN	NaN	NaN	NaN	NaN	NaN	NaN	NaN	NaN	NaN	NaN	NaN	NaN	NaN	NaN	NaN	NaN	0	NaN	NaN	NaN
	NaN	NaN	NaN	NaN	NaN	NaN	NaN	NaN	NaN	NaN	NaN	NaN	NaN	NaN	NaN	NaN	NaN	0	NaN	NaN	NaN
	NaN	NaN	NaN	NaN	NaN	NaN	NaN	NaN	NaN	NaN	NaN	NaN	NaN	NaN	NaN	NaN	NaN	1	NaN	NaN	NaN
	NaN	NaN	NaN	NaN	NaN	NaN	NaN	NaN	NaN	NaN	NaN	NaN	NaN	NaN	NaN	NaN	NaN	1	NaN	NaN	NaN
	NaN	NaN	NaN	NaN	NaN	NaN	NaN	NaN	NaN	NaN	NaN	NaN	NaN	NaN	NaN	NaN	NaN	1	NaN	NaN	NaN
	NaN	NaN	NaN	NaN	NaN	NaN	NaN	NaN	NaN	NaN	NaN	NaN	NaN	NaN	NaN	NaN	NaN	1	NaN	NaN	NaN
	NaN	NaN	NaN	NaN	NaN	NaN	NaN	NaN	NaN	NaN	NaN	NaN	NaN	NaN	NaN	NaN	NaN	0	NaN	NaN	NaN
	NaN	NaN	NaN	NaN	NaN	NaN	NaN	NaN	NaN	NaN	NaN	NaN	NaN	NaN	NaN	NaN	NaN	0	NaN	NaN	NaN
	NaN	NaN	NaN	NaN	NaN	NaN	NaN	NaN	NaN	NaN	NaN	NaN	NaN	NaN	NaN	NaN	NaN	0	NaN	NaN	NaN
	NaN	NaN	NaN	NaN	NaN	NaN	NaN	NaN	NaN	NaN	NaN	NaN	NaN	NaN	NaN	NaN	NaN	0	NaN	NaN	NaN
	NaN	NaN	NaN	NaN	NaN	NaN	NaN	NaN	NaN	NaN	NaN	NaN	NaN	NaN	NaN	NaN	NaN	1	NaN	NaN	NaN
	NaN	NaN	NaN	NaN	NaN	NaN	NaN	NaN	NaN	NaN	NaN	NaN	NaN	NaN	NaN	NaN	NaN	0	NaN	NaN	NaN
	NaN	NaN	NaN	NaN	NaN	NaN	NaN	NaN	NaN	NaN	NaN	NaN	NaN	NaN	NaN	NaN	NaN	0	NaN	NaN	NaN
	NaN	NaN	NaN	NaN	NaN	NaN	NaN	NaN	NaN	NaN	NaN	NaN	NaN	NaN	NaN	NaN	NaN	0	NaN	NaN	NaN
	NaN	NaN	NaN	NaN	NaN	NaN	NaN	NaN	NaN	NaN	NaN	NaN	NaN	NaN	NaN	NaN	NaN	0	NaN	NaN	NaN
	NaN	NaN	NaN	NaN	NaN	NaN	NaN	NaN	NaN	NaN	NaN	NaN	NaN	NaN	NaN	NaN	NaN	1	NaN	NaN	NaN
	NaN	NaN	NaN	NaN	NaN	NaN	NaN	NaN	NaN	NaN	NaN	NaN	NaN	NaN	NaN	NaN	NaN	2	NaN	NaN	NaN
	NaN	NaN	NaN	NaN	NaN	NaN	NaN	NaN	NaN	NaN	NaN	NaN	NaN	NaN	NaN	NaN	NaN	1	NaN	NaN	NaN
	NaN	NaN	NaN	NaN	NaN	NaN	NaN	NaN	NaN	NaN	NaN	NaN	NaN	NaN	NaN	NaN	NaN	1	NaN	NaN	NaN
	NaN	NaN	NaN	NaN	NaN	NaN	NaN	NaN	NaN	NaN	NaN	NaN	NaN	NaN	NaN	NaN	NaN	0	NaN	NaN	NaN
	NaN	NaN	NaN	NaN	NaN	NaN	NaN	NaN	NaN	NaN	NaN	NaN	NaN	NaN	NaN	NaN	NaN	1	NaN	NaN	NaN
	NaN	NaN	NaN	NaN	NaN	NaN	NaN	NaN	NaN	NaN	NaN	NaN	NaN	NaN	NaN	NaN	NaN	2	NaN	NaN	NaN
	NaN	NaN	NaN	NaN	NaN	NaN	NaN	NaN	NaN	NaN	NaN	NaN	NaN	NaN	NaN	NaN	NaN	2	NaN	NaN	NaN
	NaN	NaN	NaN	NaN	NaN	NaN	NaN	NaN	NaN	NaN	NaN	NaN	NaN	NaN	NaN	NaN	NaN	2	NaN	NaN	NaN
	NaN	NaN	NaN	NaN	NaN	NaN	NaN	NaN	NaN	NaN	NaN	NaN	NaN	NaN	NaN	NaN	NaN	2	NaN	NaN	NaN
	NaN	NaN	NaN	NaN	NaN	NaN	NaN	NaN	NaN	NaN	NaN	NaN	NaN	NaN	NaN	NaN	NaN	2	NaN	NaN	NaN
	NaN	NaN	NaN	NaN	NaN	NaN	NaN	NaN	NaN	NaN	NaN	NaN	NaN	NaN	NaN	NaN	NaN	2	NaN	NaN	NaN
	NaN	NaN	NaN	NaN	NaN	NaN	NaN	NaN	NaN	NaN	NaN	NaN	NaN	NaN	NaN	NaN	NaN	2	NaN	NaN	NaN
	NaN	NaN	NaN	NaN	NaN	NaN	NaN	NaN	NaN	NaN	NaN	NaN	NaN	NaN	NaN	NaN	NaN	2	NaN	NaN	NaN
	NaN	NaN	NaN	NaN	NaN	NaN	NaN	NaN	NaN	NaN	NaN	NaN	NaN	NaN	NaN	NaN	NaN	0	NaN	NaN	NaN
	NaN	NaN	NaN	NaN	NaN	NaN	NaN	NaN	NaN	NaN	NaN	NaN	NaN	NaN	NaN	NaN	NaN	0	NaN	NaN	NaN
	NaN	NaN	NaN	NaN	NaN	NaN	NaN	NaN	NaN	NaN	NaN	NaN	NaN	NaN	NaN	NaN	NaN	0	NaN	NaN	NaN
	NaN	NaN	NaN	NaN	NaN	NaN	NaN	NaN	NaN	NaN	NaN	NaN	NaN	NaN	NaN	NaN	NaN	0	NaN	NaN	NaN
	NaN	NaN	NaN	NaN	NaN	NaN	NaN	NaN	NaN	NaN	NaN	NaN	NaN	NaN	NaN	NaN	NaN	1	NaN	NaN	NaN
	NaN	NaN	NaN	NaN	NaN	NaN	NaN	NaN	NaN	NaN	NaN	NaN	NaN	NaN	NaN	NaN	NaN	1	NaN	NaN	NaN
	NaN	NaN	NaN	NaN	NaN	NaN	NaN	NaN	NaN	NaN	NaN	NaN	NaN	NaN	NaN	NaN	NaN	2	NaN	NaN	NaN
	NaN	NaN	NaN	NaN	NaN	NaN	NaN	NaN	NaN	NaN	NaN	NaN	NaN	NaN	NaN	NaN	NaN	2	NaN	NaN	NaN
	NaN	NaN	NaN	NaN	NaN	NaN	NaN	NaN	NaN	NaN	NaN	NaN	NaN	NaN	NaN	NaN	NaN	2	NaN	NaN	NaN
	NaN	NaN	NaN	NaN	NaN	NaN	NaN	NaN	NaN	NaN	NaN	NaN	NaN	NaN	NaN	NaN	NaN	0	NaN	NaN	NaN
	NaN	NaN	NaN	NaN	NaN	NaN	NaN	NaN	NaN	NaN	NaN	NaN	NaN	NaN	NaN	NaN	NaN	1	NaN	NaN	NaN
	NaN	NaN	NaN	NaN	NaN	NaN	NaN	NaN	NaN	NaN	NaN	NaN	NaN	NaN	NaN	NaN	NaN	1	NaN	NaN	NaN
	NaN	NaN	NaN	NaN	NaN	NaN	NaN	NaN	NaN	NaN	NaN	NaN	NaN	NaN	NaN	NaN	NaN	2	NaN	NaN	NaN
	NaN	NaN	NaN	NaN	NaN	NaN	NaN	NaN	NaN	NaN	NaN	NaN	NaN	NaN	NaN	NaN	NaN	2	NaN	NaN	NaN
	NaN	NaN	NaN	NaN	NaN	NaN	NaN	NaN	NaN	NaN	NaN	NaN	NaN	NaN	NaN	NaN	NaN	2	NaN	NaN	NaN
	NaN	NaN	NaN	NaN	NaN	NaN	NaN	NaN	NaN	NaN	NaN	NaN	NaN	NaN	NaN	NaN	NaN	0	NaN	NaN	NaN
	NaN	NaN	NaN	NaN	NaN	NaN	NaN	NaN	NaN	NaN	NaN	NaN	NaN	NaN	NaN	NaN	NaN	1	NaN	NaN	NaN
	NaN	NaN	NaN	NaN	NaN	NaN	NaN	NaN	NaN	NaN	NaN	NaN	NaN	NaN	NaN	NaN	NaN	2	NaN	NaN	NaN
	NaN	NaN	NaN	NaN	NaN	NaN	NaN	NaN	NaN	NaN	NaN	NaN	NaN	NaN	NaN	NaN	NaN	2	NaN	NaN	NaN
	NaN	NaN	NaN	NaN	NaN	NaN	NaN	NaN	NaN	NaN	NaN	NaN	NaN	NaN	NaN	NaN	NaN	2	NaN	NaN	NaN
	NaN	NaN	NaN	NaN	NaN	NaN	NaN	NaN	NaN	NaN	NaN	NaN	NaN	NaN	NaN	NaN	NaN	1	NaN	NaN	NaN
	NaN	NaN	NaN	NaN	NaN	NaN	NaN	NaN	NaN	NaN	NaN	NaN	NaN	NaN	NaN	NaN	NaN	2	NaN	NaN	NaN
	NaN	NaN	NaN	NaN	NaN	NaN	NaN	NaN	NaN	NaN	NaN	NaN	NaN	NaN	NaN	NaN	NaN	2	NaN	NaN	NaN
	NaN	NaN	NaN	NaN	NaN	NaN	NaN	NaN	NaN	NaN	NaN	NaN	NaN	NaN	NaN	NaN	NaN	0	NaN	NaN	NaN
	NaN	NaN	NaN	NaN	NaN	NaN	NaN	NaN	NaN	NaN	NaN	NaN	NaN	NaN	NaN	NaN	NaN	1	NaN	NaN	NaN
	NaN	NaN	NaN	NaN	NaN	NaN	NaN	NaN	NaN	NaN	NaN	NaN	NaN	NaN	NaN	NaN	NaN	0	NaN	NaN	NaN
	NaN	NaN	NaN	NaN	NaN	NaN	NaN	NaN	NaN	NaN	NaN	NaN	NaN	NaN	NaN	NaN	NaN	0	NaN	NaN	NaN
	NaN	NaN	NaN	NaN	NaN	NaN	NaN	NaN	NaN	NaN	NaN	NaN	NaN	NaN	NaN	NaN	NaN	1	NaN	NaN	NaN
	NaN	NaN	NaN	NaN	NaN	NaN	NaN	NaN	NaN	NaN	NaN	NaN	NaN	NaN	NaN	NaN	NaN	1	NaN	NaN	NaN
	NaN	NaN	NaN	NaN	NaN	NaN	NaN	NaN	NaN	NaN	NaN	NaN	NaN	NaN	NaN	NaN	NaN	1	NaN	NaN	NaN
	NaN	NaN	NaN	NaN	NaN	NaN	NaN	NaN	NaN	NaN	NaN	NaN	NaN	NaN	NaN	NaN	NaN	0	NaN	NaN	NaN
	NaN	NaN	NaN	NaN	NaN	NaN	NaN	NaN	NaN	NaN	NaN	NaN	NaN	NaN	NaN	NaN	NaN	0	NaN	NaN	NaN
	NaN	NaN	NaN	NaN	NaN	NaN	NaN	NaN	NaN	NaN	NaN	NaN	NaN	NaN	NaN	NaN	NaN	0	NaN	NaN	NaN
	NaN	NaN	NaN	NaN	NaN	NaN	NaN	NaN	NaN	NaN	NaN	NaN	NaN	NaN	NaN	NaN	NaN	0	NaN	NaN	NaN
	NaN	NaN	NaN	NaN	NaN	NaN	NaN	NaN	NaN	NaN	NaN	NaN	NaN	NaN	NaN	NaN	NaN	0	NaN	NaN	NaN
	NaN	NaN	NaN	NaN	NaN	NaN	NaN	NaN	NaN	NaN	NaN	NaN	NaN	NaN	NaN	NaN	NaN	0	NaN	NaN	NaN
	NaN	NaN	NaN	NaN	NaN	NaN	NaN	NaN	NaN	NaN	NaN	NaN	NaN	NaN	NaN	NaN	NaN	0	NaN	NaN	NaN
	NaN	NaN	NaN	NaN	NaN	NaN	NaN	NaN	NaN	NaN	NaN	NaN	NaN	NaN	NaN	NaN	NaN	0	NaN	NaN	NaN
	NaN	NaN	NaN	NaN	NaN	NaN	NaN	NaN	NaN	NaN	NaN	NaN	NaN	NaN	NaN	NaN	NaN	NaN	NaN	NaN	NaN
	NaN	NaN	NaN	NaN	NaN	NaN	NaN	NaN	NaN	NaN	NaN	NaN	NaN	NaN	NaN	NaN	NaN	NaN	NaN	NaN	NaN
	NaN	NaN	NaN	NaN	NaN	NaN	NaN	NaN	NaN	NaN	NaN	NaN	NaN	NaN	NaN	NaN	NaN	NaN	NaN	NaN	NaN
	NaN	NaN	NaN	NaN	NaN	NaN	NaN	NaN	NaN	NaN	NaN	NaN	NaN	NaN	NaN	NaN	NaN	NaN	NaN	NaN	NaN
	NaN	NaN	NaN	NaN	NaN	NaN	NaN	NaN	NaN	NaN	NaN	NaN	NaN	NaN	NaN	NaN	NaN	NaN	NaN	NaN	NaN
	NaN	NaN	NaN	NaN	NaN	NaN	NaN	NaN	NaN	NaN	NaN	NaN	NaN	NaN	NaN	NaN	NaN	NaN	NaN	NaN	NaN
	NaN	NaN	NaN	NaN	NaN	NaN	NaN	NaN	NaN	NaN	NaN	NaN	NaN	NaN	NaN	NaN	NaN	NaN	NaN	NaN	NaN
	NaN	NaN	NaN	NaN	NaN	NaN	NaN	NaN	NaN	NaN	NaN	NaN	NaN	NaN	NaN	NaN	NaN	NaN	NaN	NaN	NaN
	NaN	NaN	NaN	NaN	NaN	NaN	NaN	NaN	NaN	NaN	NaN	NaN	NaN	NaN	NaN	NaN	NaN	NaN	NaN	NaN	NaN
	NaN	NaN	NaN	NaN	NaN	NaN	NaN	NaN	NaN	NaN	NaN	NaN	NaN	NaN	NaN	NaN	NaN	NaN	NaN	NaN	NaN
	NaN	NaN	NaN	NaN	NaN	NaN	NaN	NaN	NaN	NaN	NaN	NaN	NaN	NaN	NaN	NaN	NaN	NaN	NaN	NaN	NaN
	NaN	NaN	NaN	NaN	NaN	NaN	NaN	NaN	NaN	NaN	NaN	NaN	NaN	NaN	NaN	NaN	NaN	NaN	NaN	NaN	NaN
	NaN	NaN	NaN	NaN	NaN	NaN	NaN	NaN	NaN	NaN	NaN	NaN	NaN	NaN	NaN	NaN	NaN	NaN	NaN	NaN	NaN
	NaN	NaN	NaN	NaN	NaN	NaN	NaN	NaN	NaN	NaN	NaN	NaN	NaN	NaN	NaN	NaN	NaN	NaN	NaN	NaN	NaN
	NaN	NaN	NaN	NaN	NaN	NaN	NaN	NaN	NaN	NaN	NaN	NaN	NaN	NaN	NaN	NaN	NaN	NaN	NaN	NaN	NaN
	NaN	NaN	NaN	NaN	NaN	NaN	NaN	NaN	NaN	NaN	NaN	NaN	NaN	NaN	NaN	NaN	NaN	NaN	NaN	NaN	NaN
	NaN	NaN	NaN	NaN	NaN	NaN	NaN	NaN	NaN	NaN	NaN	NaN	NaN	NaN	NaN	NaN	NaN	NaN	NaN	NaN	NaN
	NaN	NaN	NaN	NaN	NaN	NaN	NaN	NaN	NaN	NaN	NaN	NaN	NaN	NaN	NaN	NaN	NaN	NaN	NaN	NaN	NaN
	NaN	NaN	NaN	NaN	NaN	NaN	NaN	NaN	NaN	NaN	NaN	NaN	NaN	NaN	NaN	NaN	NaN	NaN	NaN	NaN	NaN
	NaN	NaN	NaN	NaN	NaN	NaN	NaN	NaN	NaN	NaN	NaN	NaN	NaN	NaN	NaN	NaN	NaN	NaN	NaN	NaN	NaN
	NaN	NaN	NaN	NaN	NaN	NaN	NaN	NaN	NaN	NaN	NaN	NaN	NaN	NaN	NaN	NaN	NaN	NaN	NaN	NaN	NaN
	NaN	NaN	NaN	NaN	NaN	NaN	NaN	NaN	NaN	NaN	NaN	NaN	NaN	NaN	NaN	NaN	NaN	NaN	NaN	NaN	NaN
	NaN	NaN	NaN	NaN	NaN	NaN	NaN	NaN	NaN	NaN	NaN	NaN	NaN	NaN	NaN	NaN	NaN	NaN	NaN	NaN	NaN
	NaN	NaN	NaN	NaN	NaN	NaN	NaN	NaN	NaN	NaN	NaN	NaN	NaN	NaN	NaN	NaN	NaN	NaN	NaN	NaN	NaN
	NaN	NaN	NaN	NaN	NaN	NaN	NaN	NaN	NaN	NaN	NaN	NaN	NaN	NaN	NaN	NaN	NaN	NaN	NaN	NaN	NaN
	NaN	NaN	NaN	NaN	NaN	NaN	NaN	NaN	NaN	NaN	NaN	NaN	NaN	NaN	NaN	NaN	NaN	NaN	NaN	NaN	NaN
	NaN	NaN	NaN	NaN	NaN	NaN	NaN	NaN	NaN	NaN	NaN	NaN	NaN	NaN	NaN	NaN	NaN	NaN	NaN	NaN	NaN
	NaN	NaN	NaN	NaN	NaN	NaN	NaN	NaN	NaN	NaN	NaN	NaN	NaN	NaN	NaN	NaN	NaN	NaN	NaN	NaN	NaN
	NaN	NaN	NaN	NaN	NaN	NaN	NaN	NaN	NaN	NaN	NaN	NaN	NaN	NaN	NaN	NaN	NaN	NaN	NaN	NaN	NaN
	NaN	NaN	NaN	NaN	NaN	NaN	NaN	NaN	NaN	NaN	NaN	NaN	NaN	NaN	NaN	NaN	NaN	NaN	NaN	NaN	NaN
	NaN	NaN	NaN	NaN	NaN	NaN	NaN	NaN	NaN	NaN	NaN	NaN	NaN	NaN	NaN	NaN	NaN	NaN	NaN	NaN	NaN
	NaN	NaN	NaN	NaN	NaN	NaN	NaN	NaN	NaN	NaN	NaN	NaN	NaN	NaN	NaN	NaN	NaN	NaN	NaN	NaN	NaN
	NaN	NaN	NaN	NaN	NaN	NaN	NaN	NaN	NaN	NaN	NaN	NaN	NaN	NaN	NaN	NaN	NaN	NaN	NaN	NaN	NaN
	NaN	NaN	NaN	NaN	NaN	NaN	NaN	NaN	NaN	NaN	NaN	NaN	NaN	NaN	NaN	NaN	NaN	NaN	NaN	NaN	NaN
	NaN	NaN	NaN	NaN	NaN	NaN	NaN	NaN	NaN	NaN	NaN	NaN	NaN	NaN	NaN	NaN	NaN	NaN	NaN	NaN	NaN
	NaN	NaN	NaN	NaN	NaN	NaN	NaN	NaN	NaN	NaN	NaN	NaN	NaN	NaN	NaN	NaN	NaN	NaN	NaN	NaN	NaN
	NaN	NaN	NaN	NaN	NaN	NaN	NaN	NaN	NaN	NaN	NaN	NaN	NaN	NaN	NaN	NaN	NaN	NaN	NaN	NaN	NaN
	NaN	NaN	NaN	NaN	NaN	NaN	NaN	NaN	NaN	NaN	NaN	NaN	NaN	NaN	NaN	NaN	NaN	NaN	NaN	NaN	NaN
	NaN	NaN	NaN	NaN	NaN	NaN	NaN	NaN	NaN	NaN	NaN	NaN	NaN	NaN	NaN	NaN	NaN	NaN	NaN	NaN	NaN
	NaN	NaN	NaN	NaN	NaN	NaN	NaN	NaN	NaN	NaN	NaN	NaN	NaN	NaN	NaN	NaN	NaN	NaN	NaN	NaN	NaN
	NaN	NaN	NaN	NaN	NaN	NaN	NaN	NaN	NaN	NaN	NaN	NaN	NaN	NaN	NaN	NaN	NaN	NaN	NaN	NaN	NaN
	NaN	NaN	NaN	NaN	NaN	NaN	NaN	NaN	NaN	NaN	NaN	NaN	NaN	NaN	NaN	NaN	NaN	NaN	NaN	NaN	NaN
	NaN	NaN	NaN	NaN	NaN	NaN	NaN	NaN	NaN	NaN	NaN	NaN	NaN	NaN	NaN	NaN	NaN	NaN	NaN	NaN	NaN
	NaN	NaN	NaN	NaN	NaN	NaN	NaN	NaN	NaN	NaN	NaN	NaN	NaN	NaN	NaN	NaN	NaN	NaN	NaN	NaN	NaN
	NaN	NaN	NaN	NaN	NaN	NaN	NaN	NaN	NaN	NaN	NaN	NaN	NaN	NaN	NaN	NaN	NaN	NaN	NaN	NaN	NaN
	NaN	NaN	NaN	NaN	NaN	NaN	NaN	NaN	NaN	NaN	NaN	NaN	NaN	NaN	NaN	NaN	NaN	NaN	NaN	NaN	NaN
	NaN	NaN	NaN	NaN	NaN	NaN	NaN	NaN	NaN	NaN	NaN	NaN	NaN	NaN	NaN	NaN	NaN	NaN	NaN	NaN	NaN
	NaN	NaN	NaN	NaN	NaN	NaN	NaN	NaN	NaN	NaN	NaN	NaN	NaN	NaN	NaN	NaN	NaN	NaN	NaN	NaN	NaN
	NaN	NaN	NaN	NaN	NaN	NaN	NaN	NaN	NaN	NaN	NaN	NaN	NaN	NaN	NaN	NaN	NaN	NaN	NaN	NaN	NaN
	NaN	NaN	NaN	NaN	NaN	NaN	NaN	NaN	NaN	NaN	NaN	NaN	NaN	NaN	NaN	NaN	NaN	NaN	NaN	NaN	NaN
	NaN	NaN	NaN	NaN	NaN	NaN	NaN	NaN	NaN	NaN	NaN	NaN	NaN	NaN	NaN	NaN	NaN	NaN	NaN	NaN	NaN
	NaN	NaN	NaN	NaN	NaN	NaN	NaN	NaN	NaN	NaN	NaN	NaN	NaN	NaN	NaN	NaN	NaN	NaN	NaN	NaN	NaN
	NaN	NaN	NaN	NaN	NaN	NaN	NaN	NaN	NaN	NaN	NaN	NaN	NaN	NaN	NaN	NaN	NaN	NaN	NaN	NaN	NaN
	NaN	NaN	NaN	NaN	NaN	NaN	NaN	NaN	NaN	NaN	NaN	NaN	NaN	NaN	NaN	NaN	NaN	NaN	NaN	NaN	NaN
	NaN	NaN	NaN	NaN	NaN	NaN	NaN	NaN	NaN	NaN	NaN	NaN	NaN	NaN	NaN	NaN	NaN	NaN	NaN	NaN	NaN
	NaN	NaN	NaN	NaN	NaN	NaN	NaN	NaN	NaN	NaN	NaN	NaN	NaN	NaN	NaN	NaN	NaN	NaN	NaN	NaN	NaN
	NaN	NaN	NaN	NaN	NaN	NaN	NaN	NaN	NaN	NaN	NaN	NaN	NaN	NaN	NaN	NaN	NaN	NaN	NaN	NaN	NaN
	NaN	NaN	NaN	NaN	NaN	NaN	NaN	NaN	NaN	NaN	NaN	NaN	NaN	NaN	NaN	NaN	NaN	NaN	NaN	NaN	NaN
	NaN	NaN	NaN	NaN	NaN	NaN	NaN	NaN	NaN	NaN	NaN	NaN	NaN	NaN	NaN	NaN	NaN	NaN	NaN	NaN	NaN
	NaN	NaN	NaN	NaN	NaN	NaN	NaN	NaN	NaN	NaN	NaN	NaN	NaN	NaN	NaN	NaN	NaN	NaN	NaN	NaN	NaN
	NaN	NaN	NaN	NaN	NaN	NaN	NaN	NaN	NaN	NaN	NaN	NaN	NaN	NaN	NaN	NaN	NaN	NaN	NaN	NaN	NaN
	NaN	NaN	NaN	NaN	NaN	NaN	NaN	NaN	NaN	NaN	NaN	NaN	NaN	NaN	NaN	NaN	NaN	NaN	NaN	NaN	NaN
	NaN	NaN	NaN	NaN	NaN	NaN	NaN	NaN	NaN	NaN	NaN	NaN	NaN	NaN	NaN	NaN	NaN	NaN	NaN	NaN	NaN
	NaN	NaN	NaN	NaN	NaN	NaN	NaN	NaN	NaN	NaN	NaN	NaN	NaN	NaN	NaN	NaN	NaN	NaN	NaN	NaN	NaN
	NaN	NaN	NaN	NaN	NaN	NaN	NaN	NaN	NaN	NaN	NaN	NaN	NaN	NaN	NaN	NaN	NaN	NaN	NaN	NaN	NaN
	NaN	NaN	NaN	NaN	NaN	NaN	NaN	NaN	NaN	NaN	NaN	NaN	NaN	NaN	NaN	NaN	NaN	NaN	NaN	NaN	NaN
	NaN	NaN	NaN	NaN	NaN	NaN	NaN	NaN	NaN	NaN	NaN	NaN	NaN	NaN	NaN	NaN	NaN	NaN	NaN	NaN	NaN
	NaN	NaN	NaN	NaN	NaN	NaN	NaN	NaN	NaN	NaN	NaN	NaN	NaN	NaN	NaN	NaN	NaN	NaN	NaN	NaN	NaN
	NaN	NaN	NaN	NaN	NaN	NaN	NaN	NaN	NaN	NaN	NaN	NaN	NaN	NaN	NaN	NaN	NaN	NaN	NaN	NaN	NaN
	NaN	NaN	NaN	NaN	NaN	NaN	NaN	NaN	NaN	NaN	NaN	NaN	NaN	NaN	NaN	NaN	NaN	NaN	NaN	NaN	NaN
	NaN	NaN	NaN	NaN	NaN	NaN	NaN	NaN	NaN	NaN	NaN	NaN	NaN	NaN	NaN	NaN	NaN	NaN	NaN	NaN	NaN
	NaN	NaN	NaN	NaN	NaN	NaN	NaN	NaN	NaN	NaN	NaN	NaN	NaN	NaN	NaN	NaN	NaN	NaN	NaN	NaN	NaN
	NaN	NaN	NaN	NaN	NaN	NaN	NaN	NaN	NaN	NaN	NaN	NaN	NaN	NaN	NaN	NaN	NaN	NaN	NaN	NaN	NaN
	NaN	NaN	NaN	NaN	NaN	NaN	NaN	NaN	NaN	NaN	NaN	NaN	NaN	NaN	NaN	NaN	NaN	NaN	NaN	NaN	NaN
	NaN	NaN	NaN	NaN	NaN	NaN	NaN	NaN	NaN	NaN	NaN	NaN	NaN	NaN	NaN	NaN	NaN	NaN	NaN	NaN	NaN
	NaN	NaN	NaN	NaN	NaN	NaN	NaN	NaN	NaN	NaN	NaN	NaN	NaN	NaN	NaN	NaN	NaN	NaN	NaN	NaN	NaN
	NaN	NaN	NaN	NaN	NaN	NaN	NaN	NaN	NaN	NaN	NaN	NaN	NaN	NaN	NaN	NaN	NaN	NaN	NaN	NaN	NaN
	NaN	NaN	NaN	NaN	NaN	NaN	NaN	NaN	NaN	NaN	NaN	NaN	NaN	NaN	NaN	NaN	NaN	NaN	NaN	NaN	NaN
	NaN	NaN	NaN	NaN	NaN	NaN	NaN	NaN	NaN	NaN	NaN	NaN	NaN	NaN	NaN	NaN	NaN	NaN	NaN	NaN	NaN
	NaN	NaN	NaN	NaN	NaN	NaN	NaN	NaN	NaN	NaN	NaN	NaN	NaN	NaN	NaN	NaN	NaN	NaN	NaN	NaN	NaN
	NaN	NaN	NaN	NaN	NaN	NaN	NaN	NaN	NaN	NaN	NaN	NaN	NaN	NaN	NaN	NaN	NaN	NaN	NaN	NaN	NaN
	NaN	NaN	NaN	NaN	NaN	NaN	NaN	NaN	NaN	NaN	NaN	NaN	NaN	NaN	NaN	NaN	NaN	NaN	NaN	NaN	NaN
	NaN	NaN	NaN	NaN	NaN	NaN	NaN	NaN	NaN	NaN	NaN	NaN	NaN	NaN	NaN	NaN	NaN	NaN	NaN	NaN	NaN
	NaN	NaN	NaN	NaN	NaN	NaN	NaN	NaN	NaN	NaN	NaN	NaN	NaN	NaN	NaN	NaN	NaN	NaN	NaN	NaN	NaN
	NaN	NaN	NaN	NaN	NaN	NaN	NaN	NaN	NaN	NaN	NaN	NaN	NaN	NaN	NaN	NaN	NaN	NaN	NaN	NaN	NaN
	NaN	NaN	NaN	NaN	NaN	NaN	NaN	NaN	NaN	NaN	NaN	NaN	NaN	NaN	NaN	NaN	NaN	NaN	NaN	NaN	NaN
	NaN	NaN	NaN	NaN	NaN	NaN	NaN	NaN	NaN	NaN	NaN	NaN	NaN	NaN	NaN	NaN	NaN	NaN	NaN	NaN	NaN
	NaN	NaN	NaN	NaN	NaN	NaN	NaN	NaN	NaN	NaN	NaN	NaN	NaN	NaN	NaN	NaN	NaN	NaN	NaN	NaN	NaN
	NaN	NaN	NaN	NaN	NaN	NaN	NaN	NaN	NaN	NaN	NaN	NaN	NaN	NaN	NaN	NaN	NaN	NaN	NaN	NaN	NaN
	NaN	NaN	NaN	NaN	NaN	NaN	NaN	NaN	NaN	NaN	NaN	NaN	NaN	NaN	NaN	NaN	NaN	NaN	NaN	NaN	NaN
	NaN	NaN	NaN	NaN	NaN	NaN	NaN	NaN	NaN	NaN	NaN	NaN	NaN	NaN	NaN	NaN	NaN	NaN	NaN	NaN	NaN
	NaN	NaN	NaN	NaN	NaN	NaN	NaN	NaN	NaN	NaN	NaN	NaN	NaN	NaN	NaN	NaN	NaN	NaN	NaN	NaN	NaN
	NaN	NaN	NaN	NaN	NaN	NaN	NaN	NaN	NaN	NaN	NaN	NaN	NaN	NaN	NaN	NaN	NaN	NaN	NaN	NaN	NaN
	NaN	NaN	NaN	NaN	NaN	NaN	NaN	NaN	NaN	NaN	NaN	NaN	NaN	NaN	NaN	NaN	NaN	NaN	NaN	NaN	NaN
	NaN	NaN	NaN	NaN	NaN	NaN	NaN	NaN	NaN	NaN	NaN	NaN	NaN	NaN	NaN	NaN	NaN	NaN	NaN	NaN	NaN
	NaN	NaN	NaN	NaN	NaN	NaN	NaN	NaN	NaN	NaN	NaN	NaN	NaN	NaN	NaN	NaN	NaN	NaN	NaN	NaN	NaN
	NaN	NaN	NaN	NaN	NaN	NaN	NaN	NaN	NaN	NaN	NaN	NaN	NaN	NaN	NaN	NaN	NaN	NaN	NaN	NaN	NaN
	NaN	NaN	NaN	NaN	NaN	NaN	NaN	NaN	NaN	NaN	NaN	NaN	NaN	NaN	NaN	NaN	NaN	NaN	NaN	NaN	NaN
	NaN	NaN	NaN	NaN	NaN	NaN	NaN	NaN	NaN	NaN	NaN	NaN	NaN	NaN	NaN	NaN	NaN	NaN	NaN	NaN	NaN
	NaN	NaN	NaN	NaN	NaN	NaN	NaN	NaN	NaN	NaN	NaN	NaN	NaN	NaN	NaN	NaN	NaN	NaN	NaN	NaN	NaN
	NaN	NaN	NaN	NaN	NaN	NaN	NaN	NaN	NaN	NaN	NaN	NaN	NaN	NaN	NaN	NaN	NaN	NaN	NaN	NaN	NaN
	NaN	NaN	NaN	NaN	NaN	NaN	NaN	NaN	NaN	NaN	NaN	NaN	NaN	NaN	NaN	NaN	NaN	NaN	NaN	NaN	NaN
	NaN	NaN	NaN	NaN	NaN	NaN	NaN	NaN	NaN	NaN	NaN	NaN	NaN	NaN	NaN	NaN	NaN	NaN	NaN	NaN	NaN
	NaN	NaN	NaN	NaN	NaN	NaN	NaN	NaN	NaN	NaN	NaN	NaN	NaN	NaN	NaN	NaN	NaN	NaN	NaN	NaN	NaN
	NaN	NaN	NaN	NaN	NaN	NaN	NaN	NaN	NaN	NaN	NaN	NaN	NaN	NaN	NaN	NaN	NaN	NaN	NaN	NaN	NaN
	NaN	NaN	NaN	NaN	NaN	NaN	NaN	NaN	NaN	NaN	NaN	NaN	NaN	NaN	NaN	NaN	NaN	NaN	NaN	NaN	NaN
	NaN	NaN	NaN	NaN	NaN	NaN	NaN	NaN	NaN	NaN	NaN	NaN	NaN	NaN	NaN	NaN	NaN	NaN	NaN	NaN	NaN
	NaN	NaN	NaN	NaN	NaN	NaN	NaN	NaN	NaN	NaN	NaN	NaN	NaN	NaN	NaN	NaN	NaN	NaN	NaN	NaN	NaN
	NaN	NaN	NaN	NaN	NaN	NaN	NaN	NaN	NaN	NaN	NaN	NaN	NaN	NaN	NaN	NaN	NaN	NaN	NaN	NaN	NaN
	NaN	NaN	NaN	NaN	NaN	NaN	NaN	NaN	NaN	NaN	NaN	NaN	NaN	NaN	NaN	NaN	NaN	NaN	NaN	NaN	NaN
	NaN	NaN	NaN	NaN	NaN	NaN	NaN	NaN	NaN	NaN	NaN	NaN	NaN	NaN	NaN	NaN	NaN	NaN	NaN	NaN	NaN
	NaN	NaN	NaN	NaN	NaN	NaN	NaN	NaN	NaN	NaN	NaN	NaN	NaN	NaN	NaN	NaN	NaN	NaN	NaN	NaN	NaN
	NaN	NaN	NaN	NaN	NaN	NaN	NaN	NaN	NaN	NaN	NaN	NaN	NaN	NaN	NaN	NaN	NaN	NaN	NaN	NaN	NaN
	NaN	NaN	NaN	NaN	NaN	NaN	NaN	NaN	NaN	NaN	NaN	NaN	NaN	NaN	NaN	NaN	NaN	NaN	NaN	NaN	NaN
	NaN	NaN	NaN	NaN	NaN	NaN	NaN	NaN	NaN	NaN	NaN	NaN	NaN	NaN	NaN	NaN	NaN	NaN	NaN	NaN	NaN

## Sheet: Dataset 3 Night 1
Subject No.	1	2	3	4	5	6	7	8	9	10	11	12	13	14	15	16	17	18	19	20	21	22	23	24	25	26	27	28	29	30	31	32	33	34	35	36	37	38	39	40	41	42	43	44	45	46	47	48	49
Age	32	40	34	25	30	22	23	23	39	23	27	34	25	23	24	29	34	40	36	22	26	28	33	33	36	22	26	33	22	30	29	22	29	23	23	32	24	22	36	30	26	38	23	23	24	30	28	23	23
Sleep scoring	0	0	0	0	0	0	0	0	0	3	0	0	0	0	0	0	0	0	0	0	0	0	0	0	0	0	0	0	0	0	0	0	0	0	0	0	0	0	0	0	0	0	0	0	0	0	0	0	0
	0	0	0	0	0	0	0	0	0	0	0	0	0	0	0	0	0	0	0	0	0	0	0	0	0	0	0	0	0	0	0	0	0	0	0	0	0	0	0	0	0	0	0	0	0	0	0	0	0
	0	0	0	0	0	0	0	0	0	0	0	0	0	0	0	0	0	0	0	0	0	0	0	0	0	0	0	0	0	0	0	0	0	0	0	0	0	0	0	0	0	0	0	0	0	0	0	0	0
	0	0	0	0	0	0	0	0	0	0	0	0	0	0	0	0	0	0	0	0	0	0	0	0	0	0	0	0	0	0	0	0	0	0	0	0	0	0	0	0	0	0	0	0	0	0	0	0	0
	0	0	0	0	0	0	0	0	0	0	0	0	0	0	0	0	0	0	0	0	0	0	0	0	0	0	0	0	0	0	0	0	0	0	0	0	0	0	0	0	0	0	0	0	0	0	0	0	0
	0	0	0	0	0	0	0	0	0	0	0	0	0	0	0	0	0	0	0	0	0	0	0	0	0	0	0	0	0	0	0	0	0	0	0	0	0	0	0	0	0	0	0	0	0	0	0	0	0
	0	0	0	0	0	0	0	0	0	0	0	0	0	0	0	0	0	0	0	0	0	0	0	0	0	0	0	0	0	0	0	0	0	0	0	0	0	0	0	0	0	0	0	0	0	0	0	0	0
	0	0	0	0	0	0	0	0	0	0	0	0	0	0	0	0	0	0	0	0	0	0	0	0	0	0	0	0	0	0	0	0	0	0	0	0	0	0	0	0	0	0	0	0	0	0	0	0	0
	0	0	0	0	0	0	0	0	0	0	0	0	0	0	0	0	0	0	0	0	0	0	0	0	0	0	0	0	0	0	0	0	0	0	0	0	0	0	0	0	0	0	0	0	0	0	0	0	0
	0	0	0	0	0	0	0	0	0	0	0	0	0	0	0	0	0	0	0	0	0	0	0	0	0	0	0	0	0	0	0	0	0	0	0	0	0	0	0	0	0	0	0	0	0	0	0	0	0
	0	0	0	0	0	0	0	0	0	0	0	0	0	0	0	0	0	0	0	0	0	0	0	0	0	0	0	0	0	0	0	0	0	0	0	0	0	0	0	0	0	0	0	0	0	0	0	0	0
	0	0	0	0	0	0	0	0	0	0	0	0	0	0	0	0	0	0	0	0	0	0	0	0	0	0	0	0	0	0	0	0	0	0	0	0	0	0	0	0	0	0	0	0	0	0	1	0	0
	0	0	0	0	0	0	0	0	0	0	0	0	0	0	0	0	0	0	0	0	0	0	0	0	0	0	0	0	0	0	0	0	0	0	0	0	0	0	0	0	0	0	0	0	0	0	1	0	0
	0	0	0	0	0	0	0	0	0	0	0	0	0	0	0	0	0	0	0	0	0	0	0	0	0	0	0	0	0	0	0	0	0	0	0	0	0	0	0	0	0	0	0	0	1	0	1	0	0
	0	0	0	0	0	0	0	0	0	0	0	0	0	0	0	0	0	0	0	0	0	0	0	0	0	0	0	0	0	0	0	0	0	0	0	0	0	0	0	0	0	0	0	0	1	0	1	0	0
	0	0	0	0	0	0	0	0	0	0	0	0	0	0	0	0	0	0	0	0	0	0	0	0	0	0	0	0	0	0	0	0	0	0	0	0	0	0	0	0	0	0	0	0	1	0	2	1	0
	0	0	0	0	0	0	0	0	0	0	0	0	0	0	0	0	0	0	0	0	0	0	0	0	0	0	0	0	0	0	0	0	0	0	0	0	0	0	0	0	0	0	0	0	1	0	2	1	0
	0	0	0	0	0	0	0	0	0	0	0	0	0	0	0	0	0	0	0	0	0	0	0	0	0	0	0	0	1	0	0	0	0	0	0	0	0	0	0	0	0	0	0	0	2	0	2	2	0
	0	0	0	0	0	0	0	0	0	0	0	0	0	0	0	0	0	0	0	0	0	0	0	0	0	0	0	0	1	0	0	0	0	0	0	0	0	0	0	0	0	0	0	0	2	0	2	2	0
	0	0	0	0	0	0	0	0	0	0	0	0	0	0	1	1	0	0	0	0	0	0	0	0	0	0	0	0	1	0	0	0	0	0	0	0	0	0	0	0	0	0	0	0	2	0	2	2	0
	0	0	0	0	0	0	0	0	0	0	0	0	0	0	1	1	0	0	0	0	0	0	0	0	0	0	0	0	1	0	0	1	0	0	0	0	0	0	0	0	0	0	0	0	2	0	0	2	0
	0	0	0	0	0	1	0	0	0	0	0	0	0	0	1	1	0	0	0	0	0	0	0	0	0	0	0	0	0	0	0	1	0	0	0	0	1	0	0	0	0	0	1	0	2	0	2	0	0
	0	0	0	0	0	1	0	0	0	0	0	0	1	0	1	1	0	0	0	0	0	0	0	0	0	0	0	0	1	0	1	1	0	0	0	0	0	0	0	0	0	0	1	0	2	0	2	1	0
	0	0	0	0	0	0	0	0	0	0	0	0	1	0	2	1	0	0	0	0	0	0	0	0	0	0	0	0	2	0	1	1	0	0	0	0	0	0	0	0	0	0	1	0	2	0	2	2	0
	0	0	0	0	0	1	0	0	1	0	0	0	1	0	2	1	0	0	0	0	0	0	0	0	0	0	0	0	2	0	1	1	0	0	0	0	0	0	0	0	0	0	0	1	2	0	2	1	0
	0	0	1	0	0	1	0	0	1	0	0	0	1	0	2	1	0	0	0	0	0	0	0	0	0	0	0	0	2	0	1	1	0	0	0	0	0	0	0	0	0	0	1	1	2	0	0	2	0
	0	0	0	0	0	1	0	0	1	0	0	0	2	0	2	1	0	0	0	0	0	0	0	0	0	0	0	0	2	0	1	2	0	0	0	0	0	0	0	0	0	0	1	1	0	0	1	2	0
	0	0	1	0	0	1	1	0	1	0	0	0	2	0	2	1	0	0	0	0	0	0	0	0	0	0	0	0	2	0	1	2	0	0	0	0	0	0	0	0	0	0	1	1	1	0	2	2	0
	0	0	1	0	0	1	1	0	1	0	0	0	2	0	2	0	0	0	0	0	0	1	0	0	0	0	0	0	2	0	1	2	1	0	0	0	0	0	0	0	0	0	1	1	1	0	2	2	0
	0	0	0	0	1	2	1	0	1	0	0	0	2	0	2	0	0	0	0	0	0	1	0	0	0	0	0	0	2	0	2	2	1	0	1	0	0	0	0	0	0	0	1	1	1	0	2	2	0
	0	0	0	0	1	2	1	0	2	0	0	0	2	0	2	0	0	0	0	0	0	1	0	0	0	0	0	0	0	0	2	2	1	0	1	0	0	0	0	0	0	0	1	1	1	0	2	2	0
	0	0	1	0	1	2	1	0	2	0	0	0	2	0	2	0	0	0	0	0	0	1	0	0	0	0	0	1	2	0	2	2	1	1	1	0	0	0	0	0	0	0	1	2	2	0	2	2	0
	0	0	1	0	1	2	1	0	2	0	0	0	2	0	2	1	0	0	0	0	1	1	0	0	0	0	0	1	2	0	2	2	1	1	1	0	0	0	0	0	0	0	0	2	2	0	2	2	0
	0	0	1	0	1	1	1	0	2	0	0	0	2	0	2	1	0	0	0	0	1	1	1	0	0	0	0	1	2	0	2	2	1	0	2	0	0	0	0	0	0	0	0	2	2	0	2	2	0
	0	0	1	0	1	2	2	0	2	0	0	0	2	0	2	1	0	0	0	0	0	1	1	0	1	0	0	0	2	0	2	2	1	1	2	0	0	0	1	0	0	0	1	2	2	0	2	2	0
	0	0	2	0	2	2	2	0	2	0	0	0	2	0	2	1	0	0	0	0	1	1	1	0	1	0	0	0	2	0	2	2	1	1	2	0	0	0	1	0	0	0	1	2	2	0	2	2	0
	0	0	2	0	2	2	2	0	2	0	0	0	2	0	2	1	0	0	0	0	0	2	0	0	1	0	0	0	2	0	0	2	2	0	2	0	0	0	1	0	0	0	0	2	2	0	2	2	0
	0	0	2	0	2	2	2	0	2	0	0	0	2	0	0	1	0	0	0	0	1	2	1	0	1	0	0	0	0	0	1	2	2	0	2	0	1	0	1	0	0	0	0	2	0	0	2	2	0
	0	0	2	0	2	2	2	0	2	0	0	0	2	0	1	1	0	0	0	0	1	2	0	0	1	0	0	0	1	0	1	2	2	1	2	0	1	0	1	0	0	0	0	2	1	0	2	2	0
	0	0	2	0	2	2	2	0	2	0	0	0	2	0	1	2	0	0	0	0	1	2	1	0	0	0	0	1	1	0	2	2	2	1	2	0	0	0	1	0	0	1	1	2	2	0	3	2	0
	0	0	2	0	2	1	2	0	2	0	0	0	2	0	2	2	0	0	1	0	2	2	1	0	0	0	0	1	2	0	2	2	2	0	2	0	1	0	1	0	0	0	1	2	2	0	3	2	0
	0	0	2	0	2	1	2	0	2	0	0	0	0	0	2	2	0	0	1	0	2	2	1	0	0	0	0	1	2	0	2	2	2	1	2	0	1	0	2	0	0	1	1	2	2	0	3	2	0
	0	0	2	0	2	2	2	0	2	0	0	0	0	0	2	2	0	0	1	0	2	2	1	0	1	1	0	1	2	0	2	2	2	1	2	0	1	0	2	0	0	1	1	2	2	0	3	3	0
	0	0	2	0	2	2	2	0	2	0	0	0	1	0	2	2	0	0	1	0	2	2	2	0	1	1	0	1	2	0	2	2	2	1	2	0	1	0	2	0	0	1	1	2	2	0	3	2	0
	0	0	1	0	2	2	2	0	2	0	0	0	1	0	2	2	0	0	1	0	2	2	2	0	1	2	0	2	2	0	0	2	2	1	2	0	2	0	2	0	0	1	1	2	2	0	3	3	0
	0	0	2	0	2	1	2	0	2	0	0	0	1	0	2	2	0	0	2	0	2	2	2	1	0	2	0	2	2	0	1	2	2	1	2	0	0	0	1	0	0	1	1	2	2	0	3	2	0
	0	0	2	0	2	1	2	0	2	0	0	0	2	0	2	2	0	0	2	0	2	2	2	1	0	0	0	2	2	0	2	2	3	1	2	0	0	0	1	0	0	2	1	2	2	0	3	2	0
	0	0	2	0	2	2	2	0	2	0	1	0	2	0	2	2	0	0	2	0	2	2	2	1	1	1	0	2	2	0	2	2	2	1	2	0	0	0	2	0	0	2	1	2	2	0	3	3	0
	0	0	2	0	2	3	2	0	2	0	1	0	2	1	2	2	0	0	2	0	2	2	2	1	1	2	0	2	2	0	2	2	3	1	2	1	0	0	1	0	0	2	1	2	2	0	3	3	0
	0	0	2	0	2	3	2	0	2	0	1	0	2	1	2	2	1	0	2	0	2	2	2	1	1	2	0	2	2	0	2	2	2	1	2	1	0	0	1	0	0	2	1	3	2	0	3	3	0
	0	0	2	0	2	3	2	0	2	0	1	0	2	1	2	2	1	0	2	0	2	2	2	1	1	2	0	2	2	0	2	2	2	1	2	1	1	0	1	0	0	2	1	3	2	0	3	3	0
	0	0	2	0	2	3	2	0	2	0	1	0	2	1	0	2	1	0	2	0	2	2	2	1	0	2	0	2	2	0	2	2	2	2	2	2	2	0	2	0	0	2	1	3	2	0	3	3	0
	0	0	2	0	2	3	2	0	2	0	1	0	2	2	2	2	1	0	2	0	2	2	2	1	0	2	0	2	3	0	2	2	2	1	2	2	2	0	1	0	0	2	1	3	2	0	3	3	0
	0	0	2	0	2	3	0	0	3	0	1	0	2	2	2	2	1	0	2	0	2	2	2	1	1	2	0	2	3	0	2	2	3	2	2	2	2	0	2	0	0	2	2	3	2	0	3	3	0
	0	0	2	0	3	3	2	0	2	0	0	0	2	2	2	3	1	0	2	0	2	2	2	2	1	2	0	2	3	0	2	2	3	2	2	2	2	0	2	0	0	2	2	3	2	0	3	3	1
	0	0	2	0	3	3	2	0	3	0	0	0	2	2	2	3	0	0	2	0	2	2	2	2	1	2	0	2	3	0	2	2	3	2	2	1	2	0	2	0	0	2	2	3	2	0	3	3	1
	0	0	2	0	3	3	2	0	3	0	0	1	3	2	2	3	1	0	2	0	2	2	1	2	1	2	0	2	3	0	2	2	3	2	2	2	2	0	2	0	0	2	2	3	2	0	3	3	1
	0	0	2	0	3	3	2	0	3	0	1	1	2	0	2	3	0	0	2	0	2	3	2	2	1	2	0	2	3	0	2	2	3	2	2	2	2	0	2	0	0	2	2	3	2	0	3	3	1
	0	0	3	0	3	3	2	0	3	0	1	1	2	1	2	3	1	0	2	0	2	3	2	2	1	0	0	3	3	0	2	2	3	2	2	2	2	0	2	0	0	2	2	3	2	0	3	3	1
	0	0	2	0	3	3	2	0	3	0	1	1	2	2	2	3	0	0	2	0	2	3	2	2	1	0	0	3	3	0	2	2	3	2	2	2	2	0	2	0	0	2	2	3	2	0	3	3	1
	0	0	2	0	3	3	2	0	3	0	1	1	2	2	3	3	0	1	2	0	2	2	2	2	1	0	0	3	3	0	2	2	3	2	3	2	2	0	2	0	0	2	2	3	2	0	3	3	1
	0	0	3	0	3	3	2	0	3	0	1	1	2	2	2	3	0	2	2	0	2	3	2	2	1	0	0	3	3	0	2	2	3	2	3	2	2	0	2	0	0	2	2	3	2	0	3	3	2
	0	0	2	0	3	3	3	0	3	0	1	2	2	2	2	3	0	2	2	0	2	3	2	2	2	0	0	3	3	0	2	2	3	2	3	2	2	0	2	0	0	2	2	3	2	0	3	3	2
	0	0	3	0	3	3	3	0	3	0	1	2	2	0	2	3	0	2	2	0	2	3	2	2	2	1	0	3	3	0	2	2	3	2	3	2	2	0	2	0	0	2	2	3	2	0	3	3	2
	0	0	2	0	3	3	3	0	3	0	1	2	2	0	2	3	0	2	2	0	3	3	2	2	2	2	0	3	3	0	2	3	3	2	3	2	2	0	3	0	0	2	2	3	2	0	3	3	2
	0	0	2	0	3	3	3	0	3	0	2	2	2	1	2	3	0	0	2	0	3	3	2	2	2	2	1	3	3	0	2	3	3	2	3	2	2	0	2	0	0	2	2	3	2	0	3	3	2
	0	0	2	0	3	3	3	0	3	0	1	2	2	1	3	3	0	0	2	0	3	3	2	2	2	1	1	3	3	0	2	3	3	2	3	2	3	0	2	0	0	2	2	3	2	0	3	3	2
	0	0	0	0	3	3	3	0	3	0	1	2	3	1	2	3	0	1	2	1	3	3	2	2	2	1	1	3	3	0	2	3	3	2	3	2	3	0	3	0	0	2	2	3	3	0	3	3	2
	0	0	1	0	3	3	3	0	3	0	2	2	2	2	2	3	0	2	2	1	3	3	2	2	2	1	1	3	3	0	2	3	3	2	3	2	3	0	3	0	0	2	2	3	2	0	3	3	2
	0	0	2	0	3	3	3	0	3	0	2	2	3	2	2	3	1	1	2	2	3	3	2	2	2	2	1	3	3	0	2	3	3	2	3	2	3	0	3	0	0	2	3	3	2	0	3	3	2
	0	0	2	0	3	3	3	0	3	0	2	2	3	2	3	3	1	2	2	2	3	3	2	2	2	2	2	3	3	0	2	3	3	2	3	2	3	0	3	0	0	2	2	3	2	0	3	3	2
	0	0	2	0	3	3	3	0	3	0	2	2	3	2	2	3	1	2	2	2	3	3	2	2	2	2	2	3	3	0	2	3	3	2	3	2	3	0	3	0	0	3	2	3	3	1	3	3	2
	0	0	3	0	3	3	3	0	3	0	2	2	3	2	2	3	1	2	2	2	3	3	2	2	2	2	1	3	3	0	2	3	3	2	3	2	3	0	3	0	0	2	3	3	2	1	3	3	2
	0	0	3	0	3	3	3	0	3	0	2	2	3	2	2	3	1	2	2	2	3	3	2	2	1	2	2	3	3	0	2	3	3	2	3	2	3	0	3	0	0	3	3	3	2	1	3	3	2
	0	0	3	0	3	3	3	0	3	0	2	2	3	2	3	3	2	2	2	2	3	0	2	2	2	2	2	3	3	0	2	3	3	2	3	2	3	0	3	0	0	2	3	3	2	1	3	3	2
	0	0	3	0	3	3	3	0	3	0	1	2	3	2	2	3	2	1	2	2	3	1	2	2	2	2	2	3	2	0	2	3	3	2	3	2	3	1	3	0	0	3	2	3	3	2	3	3	2
	0	0	3	0	3	2	3	0	3	0	2	2	3	2	3	3	2	2	3	2	3	2	2	2	2	2	2	3	2	0	2	3	3	3	3	2	3	1	3	0	0	3	3	3	2	2	3	3	2
	0	0	3	0	3	2	3	0	3	0	2	2	3	2	2	3	2	2	2	2	3	0	2	2	2	0	2	3	2	0	3	2	3	3	3	2	3	0	3	0	0	3	3	3	2	2	3	3	2
	0	0	3	0	3	3	3	0	3	0	2	2	3	2	3	3	2	2	2	2	3	2	2	2	2	0	2	3	2	0	2	3	3	3	3	2	3	1	3	0	0	3	3	3	3	2	3	3	2
	0	0	3	0	3	3	3	0	3	0	2	2	3	2	3	3	2	2	2	2	3	2	2	2	2	2	2	3	2	0	2	3	3	3	3	2	3	1	3	0	0	3	3	3	2	2	3	3	2
	0	0	3	0	3	3	3	0	3	0	2	2	3	3	3	3	2	2	2	2	3	2	2	3	2	2	2	3	2	0	3	3	3	3	3	2	3	1	3	0	0	3	3	3	3	0	3	3	2
	0	0	3	0	3	3	3	0	3	0	3	2	3	2	3	2	2	2	2	2	3	0	2	3	2	2	2	3	2	0	2	3	3	3	3	2	3	0	3	0	0	2	3	3	3	1	3	3	2
	0	0	3	0	3	3	3	0	3	0	3	2	3	2	2	2	2	2	2	2	3	2	2	3	2	2	2	3	2	0	2	3	3	3	3	2	3	1	3	0	0	3	3	3	2	2	3	3	2
	0	0	3	0	3	3	3	1	3	0	3	2	3	2	2	2	2	2	2	2	3	2	2	3	2	2	2	3	3	0	3	3	3	3	3	2	3	1	3	0	1	3	2	3	2	2	3	3	3
	0	0	3	0	3	3	3	1	3	0	3	2	3	3	2	2	2	2	3	2	3	2	3	3	2	1	2	3	3	1	3	3	3	3	3	2	3	2	3	0	1	3	2	3	2	2	3	3	3
	0	0	3	0	3	3	3	1	3	0	3	2	3	3	2	2	2	3	3	2	3	2	2	3	2	1	2	3	3	1	3	3	3	3	3	2	3	2	3	0	0	3	2	3	3	2	3	3	3
	0	0	3	0	3	3	0	1	3	0	3	2	3	2	2	2	2	0	3	2	3	2	3	3	2	2	2	3	3	1	2	3	3	3	3	3	3	2	3	0	1	3	2	3	3	2	3	3	3
	0	0	3	0	3	3	2	1	3	0	3	2	3	3	3	3	2	0	3	0	3	2	3	3	2	2	1	3	3	1	3	3	3	3	3	2	3	2	3	0	1	3	3	3	3	2	3	3	3
	0	0	3	0	3	0	2	1	3	0	3	3	3	3	3	2	2	0	3	0	3	2	2	3	2	2	2	3	3	2	3	3	3	3	3	2	3	2	3	0	0	3	3	3	3	2	3	3	3
	0	0	3	0	3	0	2	1	3	0	3	3	3	3	3	3	2	0	3	0	0	2	3	3	2	2	2	3	3	2	2	2	3	3	3	2	3	2	3	0	0	3	3	3	2	2	3	3	3
	0	0	3	0	3	2	2	1	3	0	2	3	3	3	3	3	3	1	3	0	0	2	3	3	2	2	2	3	3	0	3	3	3	3	3	3	3	2	3	0	1	3	3	3	2	2	3	3	3
	0	0	3	0	3	2	2	2	3	0	3	3	3	3	3	3	3	2	3	0	2	2	3	3	2	2	2	3	3	1	2	2	3	3	3	3	3	2	3	0	1	3	3	3	2	2	3	3	3
	0	1	3	0	3	2	2	2	3	0	3	0	3	3	3	3	2	2	3	0	2	2	3	3	2	2	2	3	3	2	2	2	3	3	3	3	3	2	3	0	1	3	3	3	2	2	3	3	3
	0	1	3	0	3	2	2	2	3	0	3	0	3	3	3	3	2	2	2	0	2	3	3	3	2	2	2	3	3	2	2	2	3	3	3	3	3	2	3	0	1	3	3	3	2	3	3	3	3
	0	1	3	0	3	2	2	0	3	0	3	1	3	3	3	2	1	2	3	0	2	3	3	3	2	2	2	3	3	2	2	2	3	3	3	3	3	2	3	0	1	3	3	3	2	2	3	3	3
	0	1	3	0	3	2	2	0	3	0	3	2	3	2	3	2	2	2	3	0	2	3	2	3	2	3	2	3	3	2	2	2	2	3	3	3	3	2	3	0	2	3	3	3	2	3	3	3	3
	0	1	3	0	3	2	3	0	3	0	3	2	3	3	3	2	2	2	2	0	2	3	2	3	2	3	2	3	3	2	2	3	2	3	3	3	3	2	3	0	2	3	3	3	2	2	3	1	3
	0	1	3	0	3	2	3	0	3	0	3	2	3	3	3	3	0	2	2	0	2	3	3	3	2	3	2	3	3	2	2	2	3	3	0	3	3	2	3	0	2	3	3	3	2	3	3	2	3
	0	2	3	0	3	2	3	0	3	0	3	2	3	3	3	3	0	3	2	0	2	3	3	3	2	3	2	3	3	2	2	3	3	3	3	3	3	2	3	0	2	3	3	3	2	3	3	0	3
	0	2	3	0	3	2	3	0	3	0	3	2	3	2	3	3	0	3	2	0	2	3	3	3	2	3	3	3	3	2	2	3	3	3	3	3	3	2	3	0	2	3	3	3	2	3	3	1	3
	0	2	3	0	3	2	3	0	3	0	3	2	3	2	3	3	1	3	2	0	2	3	3	3	2	3	2	3	3	3	2	2	3	3	2	3	3	2	3	0	2	3	3	3	2	3	3	2	3
	1	2	3	0	3	2	3	0	3	0	3	2	3	2	2	3	2	3	2	0	2	3	3	3	2	3	2	3	3	2	2	3	3	3	3	3	3	2	3	0	2	3	3	3	2	2	3	2	3
	1	2	3	0	3	2	3	1	3	0	3	2	3	2	2	3	2	3	2	0	2	3	3	3	2	3	3	3	3	2	2	3	3	3	2	3	3	2	3	0	2	3	2	3	3	3	3	2	3
	1	2	3	0	2	2	3	1	3	0	3	2	3	0	2	3	2	3	2	0	2	3	3	3	2	3	3	3	3	2	3	3	3	3	3	3	3	2	3	0	2	3	5	3	2	3	3	2	3
	1	2	2	0	2	2	3	1	3	0	3	2	3	1	2	3	2	3	3	0	2	3	3	3	2	3	3	3	3	2	3	3	3	3	3	3	3	2	3	0	2	3	5	3	3	3	3	2	3
	1	2	3	0	0	2	3	1	3	0	3	2	3	2	2	3	2	3	3	0	2	3	3	3	2	3	3	3	3	3	3	3	3	3	3	3	3	2	3	0	2	3	5	0	3	3	3	2	3
	1	2	3	0	1	2	3	1	3	0	3	2	3	2	2	3	2	3	3	0	2	3	3	3	2	3	3	3	3	3	3	3	3	3	3	3	3	2	3	0	2	3	5	2	3	3	3	2	3
	1	2	3	0	2	2	3	0	3	0	3	2	3	2	2	3	2	3	3	0	2	3	3	3	2	3	3	3	3	2	3	3	3	3	3	3	3	2	3	0	2	3	5	2	3	3	3	2	3
	1	2	3	0	1	3	3	0	3	0	0	2	3	2	3	3	2	3	3	0	2	3	3	3	2	3	3	3	3	2	3	3	3	3	3	3	3	2	3	0	2	3	5	2	3	3	3	2	3
	2	2	3	0	1	3	3	0	3	0	0	2	3	2	3	3	2	3	3	0	2	3	3	3	2	3	3	3	3	3	3	3	3	3	3	3	3	2	3	0	2	3	5	2	2	3	3	2	3
	2	2	3	0	2	3	3	1	3	0	1	2	3	2	3	3	2	3	3	0	3	3	3	3	2	3	3	3	3	3	3	3	3	3	3	3	3	2	3	0	2	3	5	2	3	3	3	2	3
	2	2	3	0	2	3	3	0	3	0	2	3	3	2	3	3	2	3	3	0	2	3	3	3	2	3	3	3	3	3	2	3	3	3	3	3	3	2	3	0	3	3	5	2	3	3	3	2	3
	2	2	3	0	2	3	3	1	3	0	2	3	3	2	2	3	2	3	2	0	2	3	3	3	2	3	3	3	3	2	2	3	3	3	3	3	3	2	3	0	2	3	2	2	3	3	3	2	3
	0	2	3	0	2	3	3	1	3	0	2	3	3	3	2	3	3	3	2	0	3	3	3	3	2	3	3	3	3	3	2	3	3	3	3	3	3	2	3	0	3	3	2	2	2	3	3	2	3
	1	2	3	0	2	3	3	2	3	0	2	3	3	3	2	3	2	3	2	0	3	3	0	3	2	3	3	3	3	2	2	3	3	2	3	3	3	2	3	0	3	3	2	2	3	3	3	2	3
	2	2	3	0	2	3	3	2	3	0	2	3	3	3	2	3	2	3	3	0	3	3	2	3	2	3	2	3	3	2	3	3	3	2	3	3	3	2	3	0	3	3	2	2	3	3	3	2	3
	2	2	3	0	2	3	3	2	3	1	2	3	3	2	2	3	3	0	3	0	3	3	2	3	2	3	2	3	3	2	2	3	3	2	3	3	3	3	3	0	3	3	2	3	3	3	3	2	3
	2	2	3	0	3	3	3	2	3	1	2	3	3	3	1	3	3	0	3	0	3	3	2	3	2	3	3	3	3	2	2	3	3	2	3	3	3	3	3	0	3	3	2	3	3	3	3	3	3
	2	2	3	0	2	3	3	2	3	2	2	3	3	3	2	3	3	0	2	0	3	3	2	3	2	3	2	3	3	3	3	3	3	2	3	3	3	3	3	0	3	3	3	3	3	3	3	3	3
	2	2	3	0	2	3	3	2	3	2	2	3	3	3	2	3	3	1	3	0	3	3	2	3	2	3	2	3	3	3	3	3	3	2	3	3	3	3	3	0	3	3	3	3	3	3	3	3	3
	2	2	3	0	2	3	3	2	3	2	2	3	3	3	2	3	3	2	2	0	3	3	2	3	2	3	2	3	3	3	3	3	3	2	3	3	3	2	3	0	3	3	3	3	3	3	3	3	3
	0	2	2	0	2	3	3	2	3	2	2	3	3	3	2	3	3	0	2	0	3	3	2	3	2	3	3	3	3	3	3	3	3	1	3	3	3	3	3	0	3	3	3	3	3	3	3	3	3
	1	2	2	0	2	3	3	2	3	2	2	3	3	2	2	3	3	0	2	0	3	3	2	3	2	3	2	3	2	2	3	3	3	2	3	3	3	3	3	0	3	3	3	3	3	3	3	3	3
	2	2	3	0	2	3	3	2	3	2	2	3	3	3	2	3	3	0	2	0	3	3	2	3	2	3	3	3	2	2	3	3	3	2	3	3	3	3	3	0	3	3	3	3	3	3	3	3	3
	2	2	3	0	2	3	3	0	0	2	2	3	3	2	2	3	3	0	3	0	1	3	2	3	2	3	3	3	2	2	3	3	3	0	3	3	3	3	3	0	3	3	3	3	3	3	3	3	3
	2	2	3	0	2	3	3	2	0	2	2	3	3	2	2	3	3	1	3	0	2	3	3	3	2	3	3	3	2	2	3	3	3	0	3	3	3	3	3	0	3	3	3	3	3	3	3	3	3
	2	2	3	0	2	3	3	2	2	2	2	3	3	2	2	3	3	2	3	0	2	3	3	3	3	3	3	3	2	2	3	3	3	1	3	3	3	3	3	0	3	3	3	2	3	2	3	3	3
	2	3	3	0	2	3	3	2	2	2	2	3	3	2	2	3	3	2	3	0	2	3	3	3	2	3	3	3	2	2	3	3	3	2	3	3	3	3	3	0	3	3	3	2	3	2	3	3	3
	2	3	3	0	2	3	0	2	1	2	3	3	3	2	1	3	3	2	3	0	2	3	3	3	2	3	3	3	2	2	3	3	3	2	3	3	3	3	3	0	3	3	3	2	3	2	3	3	3
	2	3	3	0	0	3	2	2	2	2	3	3	3	2	2	3	3	2	3	0	2	3	3	3	2	3	3	3	2	2	3	3	3	2	3	3	3	3	3	0	3	3	3	3	3	3	3	3	3
	2	3	3	0	1	3	2	2	2	2	3	3	3	2	5	3	3	2	3	0	2	3	3	3	2	3	3	3	2	2	3	3	3	2	3	3	3	3	3	0	3	0	3	2	3	3	3	3	3
	2	3	3	0	1	3	3	2	2	2	3	3	3	2	5	3	3	2	3	0	2	3	3	3	2	3	3	3	5	3	3	3	3	2	3	3	3	3	3	0	3	0	3	2	3	3	3	3	3
	3	3	3	0	2	3	2	2	0	2	3	3	3	2	5	3	3	2	3	0	2	3	2	3	2	0	3	3	5	2	3	3	3	2	3	3	3	3	3	0	3	0	3	2	3	3	3	3	3
	2	3	3	0	5	3	2	3	2	2	3	3	3	2	5	3	3	2	2	0	2	3	3	3	2	1	3	3	5	3	3	3	3	2	3	3	3	3	3	0	3	2	3	2	3	3	3	3	3
	3	3	3	0	5	3	2	3	2	2	3	3	3	2	5	3	3	2	2	0	2	3	2	3	2	1	3	3	5	3	3	3	2	2	3	3	3	3	3	0	3	2	3	2	2	3	3	3	3
	3	3	3	0	5	3	2	3	2	2	3	3	3	2	0	2	3	2	0	0	2	3	2	3	2	2	3	3	5	3	3	3	2	2	3	3	3	3	3	0	3	1	3	2	3	3	3	3	3
	3	3	3	0	5	3	2	3	2	2	3	3	3	2	0	2	3	2	0	0	2	3	3	3	2	2	3	3	5	3	3	0	2	2	3	3	3	3	3	0	3	2	3	2	3	3	3	3	3
	3	3	3	0	5	3	2	3	2	2	3	3	3	3	5	2	3	3	0	0	3	3	3	3	3	0	3	3	5	3	3	1	0	2	3	3	3	3	3	0	3	2	3	2	3	3	3	3	3
	3	3	3	0	5	3	2	3	2	2	3	3	3	3	5	3	3	2	0	0	2	3	2	3	2	1	3	3	5	3	0	2	2	2	3	3	3	3	3	0	3	2	3	2	3	3	3	3	3
	3	3	0	0	5	3	2	3	2	2	3	3	3	3	5	0	3	3	0	0	3	3	2	3	2	2	3	3	5	3	0	2	2	2	3	3	3	3	3	0	3	2	3	2	3	3	3	3	3
	3	3	1	0	5	3	2	3	2	2	3	3	3	3	5	2	3	2	0	0	3	3	2	3	2	2	3	3	5	3	2	2	2	2	2	3	3	3	3	0	3	2	3	2	3	3	3	3	3
	3	3	2	0	0	3	2	3	2	2	3	3	3	3	5	2	3	2	0	0	3	3	3	3	2	2	3	3	5	3	2	2	2	2	2	3	3	3	3	0	3	2	0	2	3	3	3	3	3
	3	3	2	0	0	3	2	3	2	2	0	3	3	3	5	2	3	2	0	0	3	0	3	3	3	2	3	3	0	3	2	2	2	2	2	3	3	3	2	0	3	2	2	2	3	3	3	3	3
	3	3	2	0	0	3	2	3	2	2	2	3	3	3	5	2	3	2	0	0	3	2	3	3	2	2	3	3	1	3	2	2	2	2	2	3	2	3	0	0	3	2	2	5	3	3	3	3	3
	3	3	2	0	1	3	5	3	2	2	2	3	3	3	5	2	3	3	0	0	3	2	3	3	2	2	3	3	2	3	2	2	3	2	3	3	2	3	0	0	3	1	2	5	3	3	3	3	3
	3	3	2	0	1	3	5	3	2	2	0	3	3	3	5	2	3	3	0	0	3	2	3	3	2	2	3	3	2	3	2	2	2	2	2	3	2	3	1	0	3	2	2	5	3	3	3	2	3
	3	3	2	0	2	3	5	3	5	3	2	3	3	3	5	2	3	3	0	0	3	2	3	3	2	2	3	3	2	2	2	2	2	2	2	3	2	3	2	0	3	2	2	5	3	3	0	3	3
	3	3	2	0	2	3	5	3	5	3	2	3	3	3	5	2	3	3	0	0	3	2	3	3	3	2	3	3	2	2	2	2	2	2	2	3	2	3	2	0	3	2	2	5	3	3	0	3	3
	3	3	2	0	2	3	5	3	5	3	1	3	3	3	5	2	3	3	0	0	3	2	3	3	2	2	3	3	2	3	2	2	5	2	2	3	2	3	2	0	3	2	2	5	3	3	1	3	3
	3	3	2	0	2	3	5	3	5	3	2	3	3	3	5	2	3	3	0	0	3	2	3	3	2	2	3	3	2	3	2	2	5	2	2	3	3	3	2	0	3	2	2	5	3	3	2	3	3
	3	3	2	0	2	3	5	3	5	3	2	3	3	3	5	2	3	3	0	0	2	2	3	3	2	2	3	3	2	3	2	2	5	2	2	3	2	3	2	0	3	2	2	5	3	3	2	3	3
	3	3	2	0	2	3	5	3	5	3	2	3	3	3	5	2	3	3	0	0	2	2	3	3	3	2	3	3	2	3	2	2	5	2	2	3	2	3	2	0	3	2	2	5	3	3	2	3	2
	3	3	2	0	2	3	5	3	5	3	2	3	3	3	5	2	3	3	0	0	2	2	2	2	2	2	3	3	2	3	2	5	5	2	2	0	2	3	2	0	3	2	0	5	3	3	2	3	6
	3	3	2	0	2	3	5	3	5	3	2	3	3	3	1	2	3	3	0	0	2	2	2	2	2	2	3	3	2	3	2	5	5	3	2	2	2	3	2	0	3	5	2	5	3	3	2	3	1
	3	3	2	0	2	3	5	3	5	3	2	3	3	3	1	2	3	2	1	0	2	2	2	2	2	2	3	3	2	3	2	5	5	3	1	2	2	3	2	0	3	5	2	5	3	3	2	3	2
	3	3	2	0	0	3	5	3	5	3	2	3	3	3	2	2	3	2	1	0	2	2	3	2	3	2	3	2	2	3	2	5	5	2	2	2	2	3	2	0	3	5	2	5	3	3	2	3	2
	3	3	2	0	1	3	2	6	5	3	2	3	3	3	2	2	3	2	2	0	2	2	3	2	3	2	3	2	2	3	2	5	5	3	2	2	3	3	2	0	3	5	2	5	3	3	2	3	2
	3	3	2	0	2	3	2	3	5	3	2	3	3	3	2	2	3	3	2	0	2	2	2	2	2	5	3	2	2	3	2	5	5	2	2	2	2	3	2	0	3	5	2	5	3	3	2	3	2
	3	3	2	0	2	3	2	3	5	3	2	3	3	3	2	2	3	3	2	0	2	2	3	2	2	5	3	2	2	3	2	5	5	2	2	2	2	3	2	0	3	5	2	5	3	3	2	3	2
	3	3	2	0	2	3	2	3	5	3	2	3	3	3	2	2	3	3	2	0	2	2	3	2	3	5	3	2	2	2	2	5	5	2	2	2	2	3	2	0	3	5	2	5	3	3	2	3	2
	3	3	2	0	2	3	0	3	5	3	2	3	3	3	2	2	3	3	2	0	2	2	3	2	3	5	3	2	2	2	2	5	5	3	5	2	2	3	2	0	3	5	2	5	3	3	2	1	2
	3	3	2	0	2	3	1	3	5	3	2	3	3	3	2	2	3	3	2	0	3	2	2	2	2	5	3	5	2	3	2	5	5	3	5	2	2	3	2	0	3	5	2	5	3	3	2	2	2
	3	3	2	0	2	3	2	3	5	3	2	3	3	3	2	2	3	3	2	0	2	2	2	2	3	5	3	5	2	3	2	5	2	3	5	2	2	3	2	0	3	5	2	5	3	3	2	2	2
	3	3	2	0	2	3	2	3	0	3	2	3	3	3	2	2	3	3	2	0	2	2	2	2	2	5	3	5	2	3	2	5	2	3	5	2	2	3	2	0	3	5	2	5	3	3	2	2	2
	0	3	5	0	2	3	2	3	1	3	2	3	3	3	2	2	3	3	2	0	3	2	2	2	2	5	3	5	2	3	2	5	2	3	5	2	3	3	2	0	3	5	2	5	3	3	2	5	2
	2	3	5	0	2	3	2	3	1	3	0	3	3	3	2	2	3	3	2	0	3	2	2	2	2	5	3	5	2	3	2	5	2	3	5	2	3	3	2	0	3	5	2	5	3	3	2	5	2
	2	3	5	0	2	3	2	3	2	3	1	3	3	3	2	2	3	3	2	0	3	5	2	2	2	5	3	5	2	3	2	5	2	3	5	2	3	3	2	0	3	5	2	5	2	3	2	5	2
	2	3	5	0	2	3	2	3	2	3	2	3	3	3	2	2	3	3	2	0	3	5	2	5	2	5	3	5	2	3	2	5	2	3	5	0	2	3	2	0	3	5	3	5	3	3	5	5	1
	2	3	0	0	2	3	2	3	2	3	2	3	3	3	2	2	3	3	2	1	3	5	2	5	2	5	3	5	2	3	2	5	2	3	5	1	3	3	2	0	3	5	0	5	3	3	5	5	2
	2	3	5	0	2	3	2	3	2	3	2	3	3	3	2	2	3	0	2	1	3	5	2	5	1	5	3	5	2	3	2	5	2	3	2	2	2	3	2	0	3	5	1	5	3	3	5	5	2
	2	3	5	0	2	3	2	3	2	3	2	3	3	3	2	2	3	2	2	1	3	5	2	5	2	5	3	5	2	3	2	5	2	3	2	2	2	3	2	0	3	5	2	5	3	3	5	5	2
	0	3	5	0	2	3	2	3	2	3	2	3	3	3	2	2	3	3	2	2	3	5	2	5	2	5	3	5	2	3	2	5	2	3	2	2	2	3	2	0	3	1	2	5	3	3	5	5	0
	2	3	0	0	2	3	2	3	2	3	2	3	3	3	2	2	3	3	2	2	3	5	2	5	2	5	3	5	2	3	3	5	2	3	2	2	2	3	2	0	3	2	2	5	3	3	5	5	2
	2	3	0	0	2	3	2	3	2	3	2	3	3	3	2	2	3	2	2	2	3	5	2	5	2	5	3	5	2	3	3	5	2	3	2	0	1	3	2	0	3	2	2	5	3	3	5	5	2
	2	3	5	0	2	3	2	3	2	3	2	3	3	3	2	2	3	2	2	2	3	5	3	5	2	5	3	5	2	3	3	5	2	3	2	0	2	3	1	0	3	2	2	5	3	3	5	5	5
	2	3	5	0	3	3	2	2	2	3	2	3	3	3	2	2	3	2	2	2	3	5	3	5	2	5	3	5	3	3	3	5	2	3	2	0	1	3	1	0	3	2	2	5	3	3	5	5	5
	2	3	5	0	2	3	2	2	2	0	2	3	3	3	2	2	3	2	2	2	3	5	2	5	2	5	3	5	2	3	2	5	2	3	2	1	2	3	2	0	3	2	2	5	3	3	5	5	5
	3	3	5	0	3	3	2	3	2	0	2	3	3	3	2	2	3	2	2	2	3	5	2	1	2	5	3	5	2	3	2	5	2	3	2	1	2	3	2	0	3	2	2	5	3	3	5	5	5
	3	3	0	0	3	3	2	2	2	0	2	3	3	3	3	2	3	2	2	2	3	5	2	2	2	5	3	5	2	3	2	5	2	3	2	1	2	3	2	0	3	2	2	5	3	3	5	5	5
	3	3	2	0	3	3	2	2	2	0	2	3	3	3	3	2	3	3	2	2	3	5	3	2	2	5	3	5	2	3	2	5	2	3	2	2	2	3	2	0	3	2	2	2	3	3	5	5	5
	3	3	2	0	3	3	2	3	2	1	2	3	3	3	3	2	3	3	2	2	3	5	3	2	2	5	3	5	2	3	2	5	2	3	2	2	2	3	2	0	3	2	2	2	3	3	5	5	5
	3	3	2	0	3	3	2	2	2	0	2	3	3	3	2	2	3	3	2	2	3	5	3	2	2	5	3	5	3	3	2	5	0	3	2	2	2	3	2	0	3	2	2	2	3	3	2	5	5
	3	3	2	0	3	3	2	2	2	0	0	3	3	3	3	2	3	3	2	2	3	0	2	2	1	5	3	5	2	3	2	5	2	3	0	2	5	3	2	0	3	1	2	2	3	3	2	5	5
	3	3	2	0	3	0	2	2	2	0	1	3	3	3	3	2	3	3	2	2	3	5	3	2	2	1	3	5	2	3	2	5	2	3	1	0	5	3	2	0	3	2	2	2	3	3	2	5	5
	3	3	2	0	3	2	2	3	2	1	2	3	3	3	2	2	3	3	2	2	3	5	3	2	2	2	3	1	2	2	2	0	2	3	2	0	5	3	2	0	3	2	2	2	3	3	2	5	5
	3	3	2	0	2	2	2	3	2	2	5	3	3	3	2	2	0	3	2	2	3	5	3	2	2	2	3	1	2	2	2	1	2	3	2	1	5	3	2	0	3	2	2	2	3	3	2	5	5
	3	3	2	0	1	2	2	3	2	2	5	3	3	3	2	2	3	0	2	2	3	5	3	2	2	2	3	2	2	3	2	2	2	3	2	2	5	3	2	0	3	2	2	2	3	3	2	5	5
	3	3	2	0	2	2	2	3	2	2	5	0	3	3	2	2	2	1	2	2	3	1	3	2	2	2	3	2	2	3	2	2	2	3	2	2	5	3	2	0	3	2	2	2	3	3	2	5	5
	3	3	0	0	2	2	2	3	2	2	5	2	3	3	2	2	2	2	2	2	3	2	3	2	2	2	3	2	2	3	3	2	2	3	2	0	5	3	2	0	3	2	2	2	3	3	2	5	5
	3	3	2	0	2	2	2	3	0	2	5	2	0	3	3	2	2	2	2	2	3	2	3	2	2	2	3	2	3	3	3	2	2	3	2	0	5	3	2	0	3	2	2	2	3	3	2	5	5
	3	3	2	0	2	2	2	3	1	2	5	2	1	3	3	2	2	2	2	2	3	2	3	2	2	2	3	2	3	3	3	2	2	3	2	0	5	3	2	0	3	2	2	2	3	3	3	5	5
	3	3	2	0	2	2	2	3	2	2	5	2	2	3	3	2	2	2	2	2	3	2	3	2	2	2	3	2	2	3	3	2	2	3	2	0	5	0	2	0	3	2	2	2	3	3	2	5	5
	3	3	2	0	2	2	2	3	0	2	5	2	2	3	3	3	2	2	2	2	3	2	3	2	2	2	3	2	3	3	3	2	2	3	2	0	5	0	2	0	3	2	2	2	0	3	3	5	5
	3	0	2	0	2	2	2	3	0	3	5	3	1	3	2	3	2	2	2	2	3	2	3	1	2	2	3	2	2	3	3	2	2	3	2	0	5	0	2	0	3	2	5	2	1	3	2	5	5
	3	0	2	0	2	2	3	3	2	2	5	2	1	3	3	3	2	2	2	3	3	2	3	2	2	2	3	2	3	3	3	2	2	3	2	0	5	2	2	0	3	3	5	2	2	3	2	5	5
	3	2	2	0	2	2	3	3	0	2	5	3	2	0	3	3	2	2	2	2	3	2	3	2	2	2	3	2	3	2	3	2	2	3	3	0	5	2	2	0	3	3	5	2	2	3	6	0	5
	3	2	2	0	2	2	3	3	1	2	2	2	2	2	3	3	2	3	2	2	3	2	3	2	2	2	3	2	3	2	3	2	2	3	2	0	5	2	2	0	3	3	5	2	2	3	0	0	5
	3	2	2	0	3	2	3	3	2	2	2	2	2	2	2	3	2	2	5	2	3	2	3	2	2	2	3	2	3	2	3	2	2	3	3	0	5	2	2	0	3	2	5	2	5	3	1	0	5
	3	0	2	0	2	2	3	2	2	2	2	2	2	2	3	3	2	2	5	2	2	2	3	2	2	2	3	2	3	2	3	2	2	3	3	0	5	2	2	0	3	3	5	2	5	3	2	5	5
	3	2	2	0	2	2	3	3	2	2	2	2	2	2	3	3	2	3	5	3	2	2	3	2	5	2	3	2	3	2	3	2	2	3	3	0	5	2	2	0	3	3	5	2	5	3	2	5	5
	3	2	2	0	3	2	3	3	2	3	2	2	2	2	3	3	2	0	5	3	2	2	3	2	5	2	3	2	3	2	3	2	2	3	3	0	5	2	2	0	3	3	5	3	5	3	2	5	5
	3	2	2	0	3	2	3	0	2	3	2	2	2	2	3	3	2	2	5	3	2	2	3	2	5	2	3	2	3	2	3	2	2	3	3	0	5	2	2	0	2	3	5	3	5	3	2	5	5
	3	1	2	0	3	2	3	0	2	3	2	2	2	2	3	3	2	3	5	3	2	2	3	2	5	2	3	2	3	2	3	2	2	3	3	0	5	2	2	0	0	3	5	3	5	3	2	5	5
	3	2	3	0	3	2	3	0	2	3	2	2	2	2	3	3	2	0	5	3	2	2	3	2	5	2	3	2	3	2	3	2	2	3	3	0	5	2	2	0	2	3	5	3	5	3	2	5	5
	3	2	3	0	3	2	3	2	2	3	1	2	2	2	3	3	2	2	5	3	2	2	3	2	5	2	3	2	3	2	3	2	2	3	3	0	5	2	2	0	2	3	5	3	5	3	2	5	5
	3	2	3	0	3	3	0	1	2	3	2	5	2	2	3	3	2	2	5	3	2	2	3	2	5	2	3	2	3	2	3	2	2	3	3	0	5	2	2	0	2	3	5	3	5	3	2	5	5
	3	0	3	0	3	2	3	2	2	3	2	5	2	2	3	3	2	2	5	3	2	2	3	2	5	2	2	2	3	2	3	2	2	3	2	0	5	2	2	0	2	3	5	3	5	3	2	5	1
	3	1	3	0	3	2	2	5	2	3	2	5	2	2	3	3	2	3	5	3	2	2	3	2	5	2	1	2	3	2	3	2	2	3	3	0	5	2	2	0	2	0	5	3	5	3	2	5	2
	3	2	3	0	3	2	3	5	2	3	2	5	2	2	3	3	2	2	5	3	0	2	3	2	5	2	2	2	3	2	3	0	3	3	3	0	5	2	2	0	2	2	5	3	5	3	2	5	2
	3	2	3	0	3	2	3	5	2	3	2	5	0	2	3	3	2	2	5	3	0	2	3	2	5	2	2	2	3	2	3	0	2	3	3	0	5	2	2	0	2	2	5	3	5	3	3	5	2
	3	2	3	0	3	1	2	5	2	2	2	5	1	5	3	3	1	2	5	3	2	2	3	2	5	2	2	2	3	2	3	2	2	3	3	0	5	2	2	0	2	2	5	3	5	0	3	5	2
	3	2	3	0	3	2	2	5	2	2	2	5	0	5	3	3	5	2	5	3	2	2	3	2	5	3	2	2	3	2	2	2	3	3	3	0	5	2	3	0	2	2	5	3	0	2	1	5	2
	3	2	3	0	3	2	2	5	2	2	2	5	1	5	2	3	5	2	5	3	2	2	3	2	5	3	2	2	3	2	3	2	3	3	3	1	1	2	2	0	2	2	5	3	5	2	1	5	2
	3	3	3	0	3	2	3	5	2	3	2	5	1	5	2	3	5	2	5	3	2	2	3	3	5	3	2	2	3	2	2	2	2	3	3	1	2	2	2	0	2	2	5	3	5	2	2	5	2
	3	5	3	0	3	2	2	5	3	3	2	5	0	5	2	3	5	2	5	3	2	2	3	3	5	2	2	2	3	2	3	2	3	3	3	1	2	2	2	0	2	2	5	3	5	3	2	5	2
	3	5	3	0	3	2	3	2	2	3	2	5	0	5	2	3	5	2	5	3	2	2	3	2	5	3	2	2	2	2	3	2	3	0	3	0	2	2	3	0	2	2	5	3	5	5	1	5	2
	3	5	3	0	3	2	2	2	3	3	3	5	0	5	2	3	5	2	5	3	2	2	3	2	5	3	2	2	2	2	3	2	3	1	3	0	2	5	3	1	2	2	5	3	5	5	2	5	2
	3	0	3	0	3	2	2	2	3	2	3	5	1	5	2	3	5	5	5	3	2	2	3	3	5	3	2	2	2	2	3	2	2	0	3	0	2	5	3	1	2	2	5	3	5	5	0	5	2
	3	0	3	0	3	2	3	2	2	3	3	5	2	5	2	3	1	5	5	3	2	2	3	3	5	3	2	2	2	2	3	2	3	1	3	0	2	5	2	0	2	0	5	3	5	5	0	5	2
	3	0	3	0	3	2	3	2	3	2	3	5	2	5	2	3	2	5	5	3	0	2	2	3	5	3	2	2	2	2	2	2	3	2	3	0	2	5	3	0	2	0	5	3	5	5	1	5	1
	3	5	3	0	3	2	3	2	3	3	3	1	2	5	2	3	2	5	5	3	2	2	0	3	5	2	2	2	2	2	2	2	3	2	3	0	2	5	2	1	2	1	5	3	5	5	2	5	1
	3	5	3	0	3	2	3	2	2	3	3	1	2	5	2	3	2	5	2	3	2	2	1	3	5	2	2	2	2	2	2	2	3	2	3	0	2	5	3	1	5	2	2	3	5	5	2	5	2
	3	5	3	0	3	2	3	2	3	3	3	1	2	5	2	3	2	5	2	3	2	2	2	3	5	2	2	2	2	5	2	2	3	2	3	0	2	5	3	0	5	2	2	3	5	5	2	5	2
	3	5	3	0	3	2	3	3	3	3	3	1	2	5	2	3	2	5	2	3	2	2	2	3	1	2	2	2	2	5	2	2	3	2	3	0	2	5	3	1	5	2	2	3	5	5	2	5	2
	3	0	3	0	3	2	3	3	3	3	3	1	0	5	2	3	2	5	2	3	1	2	2	3	5	2	2	3	2	5	2	2	3	2	3	0	2	5	3	1	5	2	2	3	5	5	2	1	2
	3	2	3	0	3	2	3	3	3	3	3	2	1	5	2	3	2	5	2	3	2	3	2	3	5	2	3	3	2	5	2	2	3	2	3	0	2	5	3	1	5	2	2	3	5	5	2	2	2
	0	2	3	0	3	2	3	3	3	3	3	2	0	5	2	3	2	5	2	3	2	2	2	3	5	3	2	3	2	5	2	2	3	2	3	0	2	5	2	1	5	2	2	3	5	5	2	2	2
	1	2	3	0	3	2	3	3	3	3	3	2	2	5	2	3	2	5	2	3	2	2	2	3	5	3	2	3	2	5	2	2	3	2	3	0	2	5	3	2	5	2	2	3	5	5	2	2	0
	2	2	3	0	3	2	3	3	3	3	3	2	2	5	2	3	2	5	2	3	2	2	2	3	5	3	2	3	2	5	2	2	3	2	3	0	2	5	3	2	5	2	2	3	5	5	2	2	0
	2	2	0	0	3	2	3	3	3	3	3	2	2	5	2	3	2	5	2	3	2	2	2	3	5	3	2	3	2	5	2	2	3	2	3	0	2	5	3	2	5	2	2	3	5	5	2	2	0
	2	2	1	0	3	2	3	3	3	3	3	2	2	5	2	3	2	5	2	3	2	0	2	3	5	3	2	3	2	5	2	2	3	2	3	0	2	5	3	2	5	2	2	3	5	5	2	2	1
	2	2	2	0	3	2	3	3	3	3	3	2	2	5	2	3	2	5	0	3	2	0	2	3	5	0	2	3	2	5	2	2	3	5	3	0	2	5	3	2	5	2	2	3	5	5	6	2	1
	2	2	2	0	3	5	3	3	3	3	3	0	2	5	2	3	2	5	2	3	2	0	2	2	5	0	2	3	2	5	2	2	3	5	3	0	2	0	3	2	5	2	2	3	5	5	1	2	1
	2	2	2	0	3	5	3	3	3	3	3	2	2	5	2	3	2	5	2	3	2	2	2	2	5	2	2	3	2	5	2	2	3	5	3	0	2	1	3	2	5	3	2	3	5	5	1	2	2
	0	2	2	0	3	5	3	3	3	3	3	2	2	5	2	3	2	5	2	3	1	1	2	2	5	2	2	3	2	5	2	2	3	5	3	0	2	1	3	2	5	2	2	3	5	5	2	2	2
	2	2	2	0	3	5	3	3	3	3	3	2	2	5	2	3	0	5	2	3	2	0	2	2	5	2	2	3	2	5	2	2	3	5	3	1	2	2	2	2	5	3	2	3	5	2	2	2	2
	2	2	2	0	3	5	3	3	3	3	3	2	2	5	2	3	2	5	2	3	1	1	2	2	5	2	2	3	2	5	2	2	3	5	3	1	2	2	2	2	1	3	2	3	2	1	2	2	2
	2	2	2	0	3	5	3	3	3	3	3	2	2	5	2	3	2	5	2	3	2	2	2	2	5	2	2	3	3	5	2	2	3	5	3	1	2	2	1	2	2	3	2	3	2	2	2	2	2
	2	2	2	0	3	5	3	3	3	3	3	2	2	5	2	3	2	5	2	3	2	2	2	2	5	2	2	3	2	5	2	3	3	5	3	1	2	2	1	2	2	3	2	3	2	2	2	2	2
	2	2	2	0	3	5	3	3	3	3	3	2	2	5	2	3	2	5	2	3	2	2	2	2	2	2	2	3	3	5	2	2	3	5	3	2	3	2	1	2	2	3	2	3	2	2	2	2	2
	2	2	2	0	3	5	3	3	3	3	3	2	2	5	2	3	2	5	2	3	2	2	2	2	2	2	2	3	2	5	2	2	3	5	3	2	2	2	2	2	2	3	2	3	2	2	2	2	2
	2	2	2	0	3	5	3	3	3	3	3	2	2	5	2	3	2	5	2	3	2	2	2	2	2	2	2	3	3	5	2	2	3	5	3	0	3	2	2	2	2	3	2	3	2	2	2	2	2
	3	0	2	0	3	5	0	3	3	3	3	2	2	5	2	3	2	5	2	3	1	2	2	2	2	3	2	3	2	5	0	3	3	5	3	0	2	2	2	2	2	3	2	3	2	2	2	2	2
	2	0	2	0	3	5	2	3	3	3	3	2	2	5	2	3	2	5	2	3	2	2	2	2	2	2	2	3	2	5	5	3	3	5	3	0	2	2	2	2	2	3	2	3	2	2	2	2	2
	3	1	2	0	2	5	2	3	3	3	3	2	2	5	3	3	2	5	3	3	0	2	2	3	2	2	2	3	2	5	5	3	3	5	3	1	3	2	2	2	2	3	2	3	2	2	2	2	2
	3	2	2	0	2	5	2	3	3	3	3	2	2	5	3	0	2	5	2	3	1	2	2	3	2	3	2	3	2	5	5	3	2	5	3	2	2	2	2	2	2	3	2	3	2	2	3	2	2
	3	0	3	0	2	5	2	3	3	3	3	2	2	5	3	2	2	5	2	2	2	2	2	3	2	3	2	3	2	5	5	3	2	5	3	2	2	2	2	2	2	3	2	3	2	2	3	2	2
	3	0	3	0	2	5	2	3	3	3	3	3	2	5	3	2	2	5	2	3	2	2	2	3	2	3	1	3	2	5	5	3	0	5	2	0	2	2	2	2	2	3	2	3	2	2	2	2	2
	3	0	3	0	5	5	2	3	3	3	3	2	2	5	3	2	2	5	3	3	1	2	2	3	2	3	1	3	2	2	5	3	2	5	0	0	2	2	2	2	2	3	2	3	2	2	2	2	2
	3	1	3	0	5	5	2	3	3	3	3	2	2	5	3	2	2	5	2	3	1	2	2	3	2	3	2	3	2	2	5	2	2	5	2	0	2	2	2	2	2	3	2	3	2	2	2	2	2
	3	2	3	0	5	5	2	3	3	3	3	2	2	5	3	2	2	5	3	3	2	2	2	3	2	3	2	3	2	2	5	3	1	5	2	0	2	2	2	2	2	3	3	3	2	3	2	2	2
	3	2	3	0	5	5	2	3	3	3	3	3	2	5	3	2	0	5	3	3	2	2	2	3	2	3	2	3	5	0	5	3	2	5	2	0	3	2	2	2	2	3	2	3	2	3	2	2	2
	3	2	3	0	5	2	2	3	3	3	3	2	2	5	3	0	1	5	3	3	2	3	2	3	2	3	2	3	5	1	5	3	2	5	2	0	2	2	2	2	2	3	2	3	2	2	2	2	2
	3	2	3	0	5	2	2	3	0	3	3	3	2	5	2	0	2	5	3	3	2	2	2	3	2	3	2	3	5	2	5	3	2	5	2	0	2	2	2	2	2	0	2	3	2	2	3	2	2
	3	2	3	0	5	2	2	3	2	3	3	3	2	5	2	2	2	5	3	3	0	3	2	3	2	3	2	3	5	2	5	3	2	5	2	0	3	2	2	2	2	2	3	3	2	2	3	2	2
	3	2	3	0	5	2	2	3	2	3	3	2	2	5	2	2	2	5	3	3	0	2	2	3	2	3	2	3	5	2	5	3	2	5	2	0	2	2	2	2	2	2	3	3	2	3	2	2	0
	3	2	3	0	5	2	2	3	2	3	3	3	2	5	2	2	2	5	3	3	0	2	2	3	2	3	2	3	5	2	5	3	2	5	2	0	2	2	2	2	2	2	3	3	2	3	2	2	1
	3	2	3	0	5	2	2	3	0	3	3	2	2	5	2	2	0	5	3	3	2	2	2	3	2	3	2	2	5	2	5	3	2	5	3	0	3	2	2	2	2	2	2	3	2	3	3	2	2
	3	2	3	0	5	2	2	3	0	3	3	2	2	5	2	2	2	5	3	3	0	3	2	3	2	3	2	2	5	2	5	3	2	5	2	0	2	2	3	2	2	2	2	3	2	3	2	2	2
	3	2	2	0	5	2	2	3	1	3	3	3	2	5	2	2	2	5	3	3	0	3	2	3	2	3	2	2	5	0	5	3	2	5	2	0	3	2	2	3	2	2	3	3	2	3	2	2	2
	3	2	2	0	5	2	2	3	2	3	3	0	2	5	2	2	2	5	3	3	0	3	2	3	2	3	2	2	5	0	5	2	2	5	2	0	2	2	3	3	2	2	3	3	2	3	3	2	2
	3	2	2	0	5	2	2	3	2	3	3	3	2	5	2	2	0	5	3	3	0	3	2	3	2	3	2	2	5	1	5	3	2	2	2	0	3	2	2	3	2	3	3	3	2	3	3	3	2
	3	2	2	0	5	2	2	3	2	3	3	3	2	1	2	2	0	5	3	3	0	3	2	3	2	3	2	2	5	2	5	3	2	2	2	0	3	0	3	2	2	2	3	3	2	3	3	2	2
	0	2	2	0	5	2	3	3	2	3	3	2	2	2	2	2	0	0	2	3	0	3	2	3	2	3	2	2	5	2	5	3	2	2	2	0	3	0	2	3	2	2	3	2	2	3	3	2	2
	2	2	2	0	5	2	3	3	2	3	3	2	2	2	2	2	2	1	2	3	0	3	2	3	2	3	2	2	5	2	5	3	2	2	3	0	3	1	3	3	2	3	3	2	2	3	3	2	2
	2	2	2	0	5	2	3	3	2	3	3	2	2	2	3	2	2	1	2	3	1	3	2	3	2	3	2	2	5	2	5	3	2	2	3	0	3	2	3	3	2	2	3	2	2	3	2	3	1
	2	2	2	0	5	2	3	3	2	3	3	2	2	2	3	2	2	1	2	3	0	2	2	3	2	0	3	2	5	2	5	2	2	2	2	1	3	2	3	3	2	2	3	2	2	3	2	3	1
	2	2	2	0	5	2	3	3	2	3	3	2	2	2	2	2	2	0	2	3	1	3	2	3	2	0	2	1	5	2	5	3	3	2	2	1	3	2	3	3	2	3	3	2	2	3	2	2	2
	2	2	2	0	0	2	3	3	2	3	3	3	2	2	2	2	2	1	2	2	1	3	2	3	2	0	2	2	5	2	5	3	2	2	3	1	3	2	3	3	2	3	3	2	2	3	3	3	1
	2	2	2	0	0	2	3	3	2	3	3	3	2	2	3	2	2	2	2	1	1	3	2	3	2	2	2	2	5	2	5	3	2	2	3	1	3	2	3	3	2	3	3	2	2	3	3	2	2
	2	2	2	0	1	2	3	3	2	3	3	3	2	2	2	2	2	2	2	2	2	3	2	3	3	2	2	2	5	2	5	3	2	2	3	2	3	2	3	3	2	3	3	2	2	3	3	3	2
	2	2	2	0	1	2	0	3	2	3	3	3	2	2	2	2	2	2	2	2	2	3	2	3	2	2	2	2	5	2	5	3	0	2	3	2	3	2	3	3	3	2	3	2	2	3	3	3	2
	2	2	2	0	2	2	3	3	2	3	3	3	2	2	2	2	0	2	2	2	2	3	2	3	2	2	2	2	5	2	5	2	2	2	3	2	3	2	3	3	2	2	3	2	2	3	3	3	2
	0	2	2	0	2	2	2	3	2	3	3	3	2	2	2	2	2	2	3	2	2	3	2	3	2	2	2	2	5	2	0	3	2	2	3	2	3	2	3	3	2	0	3	2	2	3	3	3	2
	0	0	2	0	2	2	2	3	2	3	3	3	2	2	2	0	2	2	3	2	2	3	2	3	2	2	2	2	2	2	5	3	2	2	3	0	3	2	3	3	3	1	3	2	2	3	3	3	2
	1	2	2	0	2	2	2	3	2	3	3	3	2	2	2	2	2	2	3	2	2	3	2	3	2	2	2	2	2	2	5	2	0	2	3	0	3	2	3	3	2	2	3	2	2	3	3	3	2
	2	2	2	0	2	2	0	3	2	3	3	3	2	2	2	2	2	2	3	2	5	3	2	3	2	2	2	1	2	2	5	0	2	2	3	0	3	2	3	3	2	2	3	3	2	3	3	3	2
	2	0	2	0	2	2	0	3	2	3	0	3	2	2	2	2	2	2	3	2	5	3	2	3	2	2	2	2	1	2	5	2	2	2	3	0	3	3	3	3	3	2	3	3	2	3	2	3	3
	2	2	2	0	2	2	0	3	2	3	3	3	2	2	2	2	2	2	3	2	5	3	2	3	2	2	2	2	1	2	5	1	2	2	3	0	3	2	3	3	2	2	3	3	2	3	2	3	2
	1	2	2	0	2	2	0	3	0	3	0	3	2	2	2	2	2	2	3	2	5	3	2	3	2	2	2	2	2	2	5	2	2	2	3	0	3	3	3	3	3	2	3	3	2	3	3	3	2
	0	2	2	0	2	2	0	3	0	3	0	3	2	2	2	2	2	2	3	2	5	3	2	3	2	2	3	2	2	2	5	2	2	2	3	0	3	3	3	3	2	2	3	3	2	3	2	3	2
	2	2	2	0	2	2	0	3	1	3	1	3	2	2	2	2	2	2	3	2	5	3	2	3	2	2	2	2	2	2	5	2	2	2	3	0	3	3	3	3	3	2	3	3	2	3	2	2	3
	2	2	2	0	2	2	0	3	2	3	1	3	2	2	2	2	2	2	3	2	5	3	2	3	2	2	2	2	2	2	5	2	2	2	3	0	3	3	3	3	2	2	3	3	2	3	3	3	2
	2	2	2	0	2	2	0	5	2	2	2	3	2	2	3	2	2	2	3	2	5	3	2	3	2	2	2	2	2	2	5	2	2	2	3	0	3	3	3	3	3	2	3	3	2	3	3	3	3
	2	2	2	0	2	2	0	5	2	3	2	3	2	2	2	2	2	2	3	2	5	3	2	3	2	2	2	2	2	2	5	2	2	2	3	0	2	3	3	3	3	2	3	3	2	3	3	3	2
	2	2	2	0	2	2	0	5	2	0	2	3	2	2	2	2	2	2	3	2	5	3	2	2	2	2	2	2	2	2	5	2	2	2	3	0	2	3	3	3	3	2	3	3	2	3	3	3	3
	5	2	3	0	2	2	0	5	2	2	2	3	2	6	2	2	2	2	3	2	5	3	2	2	2	2	2	2	2	2	5	2	2	2	0	0	1	3	2	3	3	2	3	3	2	3	3	3	3
	5	2	3	0	2	2	0	5	2	2	2	3	2	2	2	2	2	2	2	2	5	3	2	2	2	2	1	2	2	2	5	2	2	2	0	0	2	3	2	3	2	2	3	3	2	3	3	2	3
	5	2	3	0	2	2	0	5	2	3	2	3	2	2	2	2	2	2	2	5	5	3	2	2	2	2	1	2	2	2	5	2	2	2	2	1	2	3	2	3	2	2	3	3	2	3	3	3	3
	5	2	3	0	2	2	0	5	2	0	2	2	2	2	2	2	2	3	2	5	5	3	2	2	2	2	2	2	2	2	5	2	2	2	2	2	2	3	5	3	2	2	3	3	2	3	3	3	3
	5	2	3	0	2	2	0	5	2	0	2	2	2	0	3	2	2	3	2	5	5	3	2	2	2	2	2	2	2	2	5	2	2	2	2	0	2	3	5	3	3	2	3	3	2	3	3	2	2
	5	0	3	0	2	2	0	5	2	0	2	2	2	1	2	2	2	3	2	5	5	3	2	2	2	2	2	2	2	3	5	2	2	2	2	0	2	3	5	3	3	2	3	3	2	3	3	3	3
	5	2	3	0	2	2	0	5	2	1	2	2	2	2	2	2	2	3	2	5	5	3	2	2	2	2	2	2	2	2	5	2	2	2	2	0	2	3	5	3	2	2	3	3	2	3	3	2	3
	5	2	3	0	2	2	0	5	2	2	2	2	3	2	3	0	2	3	0	5	5	3	2	2	2	2	2	2	2	2	5	2	2	2	2	0	2	3	5	3	3	2	3	3	2	3	3	2	3
	5	2	3	0	2	2	0	5	2	2	2	2	3	2	3	0	2	3	2	5	5	3	2	2	2	2	2	2	2	2	2	2	2	2	2	0	2	3	5	3	2	2	3	3	2	3	3	3	3
	5	2	3	0	2	2	0	5	2	2	2	2	2	2	2	1	2	3	2	5	0	3	2	2	2	2	2	2	2	2	2	2	2	2	2	0	2	3	5	3	2	2	3	3	2	3	3	3	3
	5	2	3	0	2	2	0	5	0	2	2	6	2	2	2	1	2	3	2	5	5	3	2	2	2	2	2	2	2	3	2	2	2	2	3	0	2	3	5	3	2	2	3	3	3	3	3	3	3
	5	2	3	0	2	2	0	5	1	2	2	2	2	2	2	2	0	3	2	5	5	3	2	3	3	0	2	3	2	2	2	2	2	2	2	0	2	3	5	3	2	2	2	3	2	3	3	2	3
	5	2	3	0	2	2	0	5	2	2	2	2	3	2	5	2	2	3	2	5	5	3	2	2	2	2	0	3	2	3	2	2	2	2	2	0	2	3	5	3	2	2	5	3	2	3	3	3	3
	5	2	3	0	2	2	0	5	2	2	2	2	3	2	5	2	2	3	2	5	5	3	2	2	2	2	0	3	2	3	2	2	2	2	3	0	2	3	5	3	2	2	5	3	2	3	3	3	3
	5	2	3	0	2	2	0	5	2	2	2	2	3	2	5	2	2	3	2	5	5	3	2	1	2	2	1	3	2	0	2	2	2	2	2	0	2	3	5	3	2	3	5	3	2	3	3	3	3
	5	2	3	0	2	1	0	5	2	2	2	2	3	2	5	0	2	3	2	5	5	3	3	1	2	0	1	3	2	2	2	2	2	2	2	0	2	3	5	3	2	3	5	3	2	3	3	3	3
	5	2	3	0	2	2	0	5	2	2	2	3	2	2	0	2	2	3	2	5	5	3	2	2	2	2	2	3	2	2	2	2	2	2	2	0	2	3	5	3	2	3	5	3	2	3	2	3	3
	5	2	3	0	2	2	0	5	2	2	2	3	2	2	1	2	2	3	2	5	5	3	2	2	2	2	2	3	2	2	1	2	2	2	2	0	2	3	5	0	2	3	5	3	2	3	2	3	3
	5	2	3	0	2	2	0	5	2	2	3	3	0	2	2	2	2	3	2	5	5	3	2	2	2	0	2	3	2	2	2	2	3	2	2	0	2	3	5	2	3	3	5	3	2	3	3	3	3
	5	3	3	0	2	2	0	5	2	2	2	3	0	2	2	2	2	3	2	5	5	3	2	2	2	0	2	3	2	3	2	2	2	2	2	0	2	3	5	2	2	3	5	3	2	3	2	3	3
	5	3	3	0	2	2	0	5	2	2	2	3	0	2	2	2	2	3	2	5	5	3	2	2	2	0	2	3	2	2	2	2	2	2	2	0	2	2	5	2	2	3	5	3	2	3	2	3	3
	5	2	3	0	2	2	0	5	2	2	2	3	0	2	2	2	2	3	2	5	5	3	2	5	2	0	2	2	2	2	2	2	2	3	2	0	2	2	5	2	3	3	5	3	0	3	3	3	3
	5	3	3	0	2	1	1	5	2	5	2	3	0	2	2	2	2	3	2	5	5	3	2	5	2	0	2	2	2	2	2	2	2	2	2	0	2	2	5	2	3	3	2	3	2	3	2	2	3
	5	3	3	0	2	2	1	5	2	5	3	3	0	2	2	2	2	3	2	5	5	3	2	5	2	0	2	2	2	2	2	2	2	2	2	0	2	1	5	2	2	3	2	3	2	3	2	3	3
	5	2	3	0	2	2	1	5	2	5	2	3	1	2	2	2	2	2	2	5	5	2	2	5	2	0	2	2	2	2	2	2	2	2	2	0	2	2	5	1	3	3	2	3	0	3	2	3	3
	5	3	3	0	3	2	2	5	2	5	3	3	1	2	2	2	2	2	2	5	5	3	2	5	3	0	2	3	2	2	2	2	3	2	2	0	2	2	5	2	2	3	2	3	5	3	2	3	3
	5	3	3	0	2	2	2	5	2	5	0	3	2	2	2	2	2	2	2	5	5	3	0	5	2	0	2	3	2	2	2	2	2	2	2	0	2	2	5	2	2	3	2	3	5	3	2	3	3
	5	3	3	0	2	2	2	5	2	5	2	3	2	2	5	2	2	2	2	5	5	3	0	5	2	0	2	2	2	2	2	2	2	2	2	0	2	2	5	5	2	3	2	3	5	3	2	3	3
	5	3	3	0	2	2	2	5	5	5	2	3	2	2	5	5	2	2	2	5	5	3	0	5	2	0	2	3	2	2	2	2	2	2	5	0	3	2	5	5	2	3	3	3	5	3	0	3	3
	5	3	3	0	2	2	5	2	5	5	2	3	2	2	5	5	2	3	2	5	5	3	1	5	2	0	2	2	2	2	2	2	2	2	5	0	2	2	5	5	3	3	2	3	5	3	0	3	3
	5	3	2	0	2	2	5	2	5	5	2	3	2	2	5	5	3	2	2	5	5	3	2	5	3	0	2	2	2	2	2	2	2	2	5	0	2	2	5	5	3	3	2	3	5	3	1	3	2
	5	3	2	0	3	2	5	0	5	5	2	3	2	2	5	5	2	3	2	5	5	3	2	5	3	0	2	2	2	2	2	2	0	3	5	0	2	2	5	5	3	3	3	3	5	3	5	3	3
	5	3	2	0	3	2	5	0	5	5	2	3	2	2	5	5	2	2	2	5	5	2	5	5	3	0	2	2	2	2	2	2	2	0	5	0	2	2	5	5	2	3	0	3	5	3	5	3	3
	5	3	2	0	2	2	5	0	5	5	2	3	2	2	5	5	3	2	2	2	5	0	5	5	3	0	2	2	2	2	2	2	2	1	5	0	3	2	5	5	2	3	2	3	5	3	5	3	3
	5	3	2	0	3	2	5	0	5	5	2	3	2	2	5	5	3	2	2	2	5	1	5	5	3	0	2	2	2	2	2	2	2	2	5	0	3	2	5	5	3	3	2	3	5	3	5	3	3
	5	3	2	0	3	2	5	2	5	5	2	3	5	2	5	5	2	2	2	2	5	2	5	5	3	0	2	2	2	2	2	2	2	2	5	0	3	2	5	5	3	3	2	3	5	3	5	3	3
	5	3	2	0	3	2	5	0	5	5	2	3	5	3	5	5	3	2	2	2	5	2	5	5	2	0	2	2	2	2	2	2	2	2	5	0	2	2	2	5	3	3	2	3	5	3	5	3	2
	5	3	2	0	3	2	5	0	5	5	2	3	5	3	5	5	3	2	2	2	5	2	5	5	2	0	2	5	2	2	2	2	2	2	5	0	2	2	2	5	3	0	2	3	5	3	5	3	3
	5	3	2	0	3	2	5	0	5	5	2	3	5	3	5	5	2	2	2	2	5	2	5	5	2	0	2	5	2	2	2	2	2	2	5	0	2	3	2	5	3	2	2	3	5	3	5	3	3
	5	3	2	0	3	2	5	0	5	5	2	3	5	3	5	5	3	2	2	2	5	2	5	5	2	0	2	5	2	2	2	2	2	2	5	0	2	3	2	5	3	2	3	3	5	3	5	3	3
	5	3	2	0	3	2	5	0	5	5	2	3	5	3	5	5	3	2	2	2	5	2	5	5	2	0	2	5	2	2	2	2	2	2	5	0	2	3	1	5	3	2	3	3	5	3	5	3	0
	5	3	2	0	3	2	5	0	5	5	2	3	5	3	5	5	3	3	2	2	5	2	5	5	2	0	0	5	2	2	2	2	2	2	5	0	3	3	1	5	3	2	2	3	5	3	5	3	0
	5	2	2	0	3	3	5	0	5	5	2	3	5	3	5	5	2	3	2	2	5	2	5	5	2	0	2	5	2	2	2	2	2	2	5	0	2	3	2	5	3	2	2	3	5	3	5	2	2
	5	2	2	0	3	2	5	0	5	5	2	3	5	3	5	5	2	3	2	2	5	2	5	5	2	0	2	5	2	2	2	2	2	2	5	0	3	3	2	5	3	0	3	3	5	3	5	2	2
	5	0	2	0	3	2	5	0	5	5	2	3	5	3	0	5	2	3	2	2	5	2	5	5	2	0	3	5	2	2	2	2	2	2	5	0	3	2	2	5	3	1	2	3	5	3	5	0	0
	2	0	2	0	3	2	5	0	5	5	3	3	5	3	1	5	2	3	2	2	5	2	5	5	1	0	2	5	2	2	2	2	2	2	5	0	3	3	2	5	3	1	3	3	5	3	5	1	0
	2	2	2	0	3	2	5	0	5	5	5	3	5	3	2	5	2	3	2	2	5	2	5	5	1	0	2	5	3	2	2	2	5	2	5	0	3	2	2	5	3	1	2	3	5	3	5	0	0
	2	2	2	0	3	2	5	0	5	5	5	3	5	3	2	5	2	3	2	2	5	2	5	5	2	0	2	5	2	2	2	2	5	2	5	0	2	3	2	2	3	0	2	3	5	3	5	1	1
	2	0	2	0	3	2	5	0	5	5	5	3	5	3	2	5	2	3	2	2	5	2	5	5	2	0	2	5	3	2	2	2	5	2	5	0	3	3	2	2	3	1	2	3	5	3	5	2	2
	2	2	2	0	3	3	5	0	5	5	5	3	5	3	2	5	2	3	2	2	5	2	5	2	2	0	0	5	3	2	2	2	5	2	5	0	3	2	2	0	3	1	3	3	5	3	5	2	2
	2	0	2	0	3	3	5	0	5	5	5	3	5	3	2	5	2	3	2	2	5	2	5	2	2	0	1	5	3	2	2	2	5	2	5	0	3	2	2	1	3	2	3	3	5	3	5	1	2
	2	0	2	0	3	3	5	0	5	2	5	3	5	3	2	5	2	3	3	2	5	2	5	2	2	0	0	5	3	2	2	2	5	2	5	0	3	2	2	2	3	2	3	3	5	3	5	2	2
	2	0	2	0	3	3	5	0	5	2	5	3	5	3	5	5	2	3	2	2	5	2	5	2	2	0	2	5	3	2	2	2	5	2	5	0	3	2	2	2	3	2	3	3	5	3	5	2	2
	2	0	2	0	3	3	0	0	5	2	5	3	5	3	5	5	2	3	2	2	5	2	5	2	2	0	2	5	3	3	2	2	5	2	5	0	3	2	2	1	3	2	3	3	5	3	5	2	5
	2	0	2	0	3	3	5	0	5	2	5	2	5	3	5	5	2	3	3	2	5	2	5	2	2	0	2	5	3	1	2	2	5	3	5	0	3	2	2	2	3	2	3	2	2	3	5	2	5
	2	1	2	0	3	3	5	0	5	2	5	2	5	3	5	5	2	3	2	2	5	2	5	2	2	0	2	5	3	3	2	3	0	2	5	0	3	2	2	2	3	2	2	2	2	3	0	2	5
	2	1	2	0	3	3	5	0	5	2	5	0	5	3	5	0	2	3	2	2	0	1	5	2	0	0	2	5	3	0	2	2	1	2	5	0	3	2	2	2	3	5	2	2	2	3	0	2	5
	2	2	5	0	3	3	5	0	5	0	5	2	5	3	5	0	2	3	2	2	5	1	5	2	0	0	2	5	0	1	2	2	5	3	5	1	3	2	2	2	3	5	2	2	2	3	5	2	5
	2	2	5	0	3	3	5	0	5	1	5	2	5	3	5	1	2	3	2	2	5	5	5	2	1	0	0	5	0	1	2	2	5	3	5	1	3	2	2	2	3	5	2	2	2	3	5	2	5
	2	2	5	0	0	3	5	0	5	2	5	2	5	3	5	2	2	3	2	2	5	5	5	2	1	0	1	5	0	0	2	2	5	2	5	1	3	2	2	2	3	5	2	2	2	3	5	2	5
	2	2	5	0	2	3	5	0	5	2	5	2	5	3	5	2	2	3	2	2	5	5	5	2	0	0	2	5	2	2	2	2	5	2	5	0	3	2	2	1	3	5	2	5	2	3	5	2	5
	2	2	5	0	2	3	5	0	5	0	5	2	5	3	5	2	2	3	1	2	5	5	5	2	0	0	2	5	2	2	2	2	5	3	5	0	3	2	2	1	3	5	2	5	2	3	5	2	5
	2	2	5	0	2	3	5	0	5	0	5	2	5	3	5	2	2	3	2	2	5	5	5	2	0	0	2	5	2	0	2	2	5	3	5	0	3	3	2	2	3	5	2	5	2	3	2	2	5
	2	2	5	0	2	3	5	0	5	0	5	2	5	3	5	2	2	3	2	2	5	5	5	2	0	0	2	5	2	1	2	2	5	3	5	0	3	2	2	2	3	5	3	5	2	3	2	2	5
	2	2	5	0	2	3	5	0	5	0	5	2	5	3	5	2	2	3	2	2	5	5	5	2	0	0	2	5	2	2	2	2	5	2	5	0	3	2	2	2	3	5	2	5	0	3	1	2	5
	2	2	5	0	2	3	5	0	5	0	5	0	5	3	5	2	2	3	2	2	5	5	5	2	0	0	2	5	2	2	2	2	5	3	5	1	3	3	2	2	3	5	3	5	1	3	2	2	5
	2	2	5	0	2	3	5	0	5	0	5	2	5	3	5	2	2	3	2	2	5	5	5	2	0	0	0	5	2	2	2	2	5	3	5	1	3	3	2	1	3	5	2	5	1	3	2	2	5
	2	2	5	0	2	3	5	0	5	0	5	2	5	3	5	2	2	3	2	2	5	5	5	0	0	0	2	5	2	0	2	2	5	2	5	0	3	3	2	2	2	5	2	5	2	3	2	2	5
	2	2	5	0	2	3	5	0	5	0	5	2	5	3	5	2	2	3	2	2	5	5	5	1	2	0	2	5	2	0	2	2	5	2	5	1	3	3	2	2	2	5	2	5	1	3	2	2	5
	2	2	5	0	2	3	5	0	5	0	5	2	5	3	5	2	2	3	2	2	5	5	5	2	2	0	2	5	2	1	2	2	5	2	5	1	3	3	2	2	3	5	2	5	2	3	2	2	5
	2	2	0	0	2	3	5	0	5	0	5	0	5	3	5	2	2	3	2	2	5	5	5	2	2	0	2	5	2	1	2	2	5	2	5	1	3	3	2	0	2	5	2	5	2	3	2	2	5
	2	2	5	0	2	3	5	0	5	0	5	2	5	3	5	2	2	3	2	2	5	5	5	2	2	0	2	5	2	2	2	2	5	2	5	0	3	3	2	2	2	5	2	5	2	3	2	2	5
	2	2	5	0	2	3	5	0	5	0	5	2	5	3	5	2	2	0	5	2	5	5	5	2	2	0	2	0	2	2	2	5	5	2	5	1	3	3	2	2	2	5	2	5	2	3	2	1	5
	2	2	5	0	2	3	5	0	5	0	5	2	5	3	5	2	2	0	5	2	5	5	5	2	2	0	2	5	2	2	2	5	5	2	5	1	3	3	2	2	2	5	2	5	2	3	2	2	5
	2	2	0	0	2	3	5	0	2	0	5	2	5	3	1	2	2	0	5	2	5	5	5	2	2	0	2	5	2	2	2	5	5	2	2	1	3	3	2	2	2	5	2	5	2	3	2	2	5
	2	2	5	0	2	3	5	0	2	0	5	2	5	3	1	2	2	0	5	2	5	5	5	2	2	0	2	5	2	2	2	5	5	2	0	1	3	3	2	2	2	5	2	5	2	3	2	2	5
	2	2	5	0	2	3	5	1	2	0	5	2	5	3	1	2	2	0	5	2	5	5	0	2	2	0	2	5	2	2	2	5	5	2	1	0	3	3	2	2	2	5	2	5	3	3	2	1	5
	2	2	5	0	2	3	0	1	2	0	5	2	5	3	2	2	2	2	5	2	5	5	5	2	2	0	2	5	2	2	2	5	5	2	1	0	3	3	2	2	2	5	2	5	2	3	2	2	5
	2	2	5	0	2	3	5	1	2	0	5	2	5	3	2	2	2	2	5	2	5	5	5	2	2	0	2	5	2	2	2	5	5	2	1	0	3	3	2	2	2	5	2	5	2	3	2	2	5
	2	2	5	0	3	3	5	2	2	0	5	2	5	3	2	2	2	2	5	2	5	5	5	2	2	0	2	5	2	2	2	5	0	2	2	0	3	3	2	2	2	5	2	5	2	0	0	2	5
	2	2	5	0	2	3	2	2	2	0	5	2	5	0	2	2	0	2	5	2	5	5	5	2	2	0	2	5	2	2	2	5	1	2	2	0	3	3	2	2	5	5	2	5	2	3	0	1	5
	2	2	5	0	2	3	2	2	2	0	5	0	5	3	2	2	2	2	5	2	5	5	5	2	2	0	2	5	2	2	2	5	2	2	2	0	3	3	2	2	5	5	2	5	2	3	0	2	5
	2	2	5	0	2	3	2	2	2	2	5	2	5	2	2	2	2	2	5	2	5	5	5	2	2	0	2	5	2	0	2	5	2	2	2	0	3	3	2	2	5	5	2	0	2	2	1	2	5
	3	2	5	0	2	3	2	2	2	2	5	2	5	2	2	2	2	2	5	2	5	5	5	2	2	0	2	5	2	2	2	5	2	2	2	0	3	2	2	1	5	5	3	0	2	3	2	2	5
	2	2	5	0	2	3	2	0	2	2	5	2	5	2	2	2	2	2	5	2	5	5	5	2	2	0	2	5	2	2	2	5	2	2	2	0	3	2	2	0	5	5	2	0	0	3	2	2	5
	3	2	5	0	2	3	2	0	2	2	2	2	5	2	2	3	2	2	5	2	5	0	5	2	2	0	2	5	2	2	2	5	2	2	2	0	3	2	2	1	5	5	3	0	1	3	2	2	5
	3	2	5	0	5	3	2	0	2	2	0	3	5	2	2	3	2	2	5	2	5	1	5	2	2	1	2	5	2	2	2	5	2	2	2	0	3	2	2	2	5	5	2	0	1	2	2	2	5
	3	2	5	0	5	3	2	2	2	2	1	2	5	2	2	2	2	2	5	2	5	0	5	2	2	1	2	5	2	2	2	5	2	2	2	0	3	2	2	2	5	5	2	0	1	2	2	2	5
	3	2	5	0	5	3	2	0	2	2	2	2	5	2	2	2	2	3	5	2	5	1	5	2	2	1	2	5	2	2	2	5	2	2	2	0	3	2	2	2	5	5	2	0	2	2	2	2	5
	3	0	5	0	5	3	2	0	2	2	2	2	5	2	2	3	2	2	5	2	5	0	5	2	2	1	2	5	2	2	2	5	2	2	2	1	3	2	2	2	5	5	2	0	2	2	2	2	5
	3	0	5	0	5	3	2	2	2	2	2	2	5	2	2	3	2	2	5	2	2	0	5	2	2	1	2	5	2	2	2	5	2	2	2	1	3	2	2	2	5	5	2	0	2	5	2	2	5
	3	0	5	0	5	3	2	0	2	2	2	3	5	2	2	3	2	2	5	3	2	0	5	2	2	2	2	5	2	2	2	5	2	2	2	1	3	2	3	2	5	0	2	0	2	5	2	2	5
	3	0	5	0	5	3	2	0	2	2	2	2	5	2	2	3	2	2	5	3	2	0	5	2	2	2	2	5	2	2	2	5	2	2	2	1	3	2	2	2	5	1	0	0	2	5	2	2	5
	3	0	5	0	5	3	2	0	2	0	2	2	5	2	2	3	2	2	5	2	2	0	5	2	2	2	0	5	2	2	2	5	2	2	2	2	3	2	2	2	5	5	0	0	2	5	2	2	5
	3	0	5	0	5	3	2	2	2	0	2	2	5	2	2	3	2	2	5	2	2	0	5	2	2	2	0	5	2	2	2	5	2	2	2	2	3	2	3	2	5	5	0	0	2	5	2	2	5
	3	0	5	0	5	3	2	2	2	0	2	2	5	2	0	3	2	2	5	3	0	1	5	2	2	2	0	5	2	2	2	5	2	2	2	2	3	2	3	2	5	5	0	0	2	5	2	2	5
	3	0	5	0	5	3	2	2	2	0	2	3	5	2	1	3	2	2	5	3	1	2	5	2	2	2	1	5	2	2	2	5	2	2	2	2	3	2	3	2	5	5	0	0	2	1	2	2	5
	3	0	5	0	5	3	2	2	2	0	2	2	5	2	2	3	2	2	5	2	2	2	5	2	2	2	2	5	2	2	2	5	2	2	2	2	3	2	3	2	5	5	0	0	2	5	0	2	5
	3	0	5	0	5	3	2	2	2	0	2	2	5	2	2	3	2	2	5	2	2	2	5	2	2	2	2	5	3	2	2	5	2	2	2	2	3	1	3	2	5	1	0	0	2	5	0	2	5
	3	5	5	0	5	3	2	2	2	0	2	2	5	2	2	3	2	2	5	3	2	2	5	2	2	2	2	5	3	2	2	5	2	2	2	2	3	2	3	2	5	1	0	0	2	5	2	2	1
	3	5	5	0	5	3	2	2	2	0	2	2	5	2	2	3	2	2	5	2	2	0	5	2	2	2	2	5	3	2	3	5	2	2	2	2	3	5	3	2	5	1	0	0	2	5	2	2	5
	3	5	5	0	5	3	2	2	2	0	2	2	5	2	2	3	2	2	5	2	2	0	5	2	2	2	2	5	3	2	2	5	2	2	2	2	3	5	3	2	5	2	0	0	2	5	2	2	5
	3	5	5	0	5	3	2	2	2	0	2	2	5	2	2	3	2	2	5	3	2	1	5	2	2	2	2	5	3	2	2	5	2	2	2	2	3	5	3	2	0	2	0	0	2	5	2	2	5
	3	5	0	0	5	0	2	2	2	0	2	2	5	2	2	3	2	2	5	3	2	2	5	2	2	2	2	5	3	2	2	5	0	2	2	2	3	5	3	2	5	2	1	0	2	5	2	2	5
	3	5	1	0	5	2	2	2	2	0	0	5	5	2	2	3	2	2	5	2	2	2	5	2	2	2	2	5	3	2	3	5	2	2	2	2	3	5	3	2	5	2	1	0	2	5	2	3	5
	3	5	1	0	5	2	2	2	2	0	0	5	5	2	2	2	2	2	5	3	2	2	5	2	2	2	2	5	3	2	2	0	2	2	2	2	3	0	3	2	5	2	2	1	2	5	1	2	5
	3	5	2	0	5	2	2	2	2	0	0	5	5	2	2	2	2	2	5	3	2	2	5	2	2	2	2	5	3	2	3	0	2	3	2	2	2	5	3	2	5	2	2	1	2	5	1	2	5
	3	5	2	0	5	2	2	2	2	0	0	5	5	2	2	2	2	2	5	3	2	2	5	2	2	2	2	5	3	2	3	5	2	2	2	2	2	5	3	2	5	2	2	1	2	5	2	2	5
	3	5	0	0	5	2	2	2	2	1	0	5	5	2	2	2	2	2	5	3	2	2	5	2	2	2	2	5	3	2	3	5	2	2	1	2	2	5	3	2	0	1	2	2	2	5	2	2	1
	3	5	1	0	5	2	2	2	2	2	0	5	5	2	2	2	2	2	5	3	2	2	5	2	2	2	0	5	3	3	3	5	2	2	2	2	2	5	3	2	1	2	2	2	2	5	2	2	2
	3	0	1	0	5	2	2	2	2	2	0	5	5	2	0	2	2	2	5	2	2	2	5	2	2	2	2	5	3	2	2	5	2	3	2	2	3	5	3	2	1	2	2	2	2	5	2	2	2
	3	0	1	0	5	2	2	2	2	2	0	5	5	2	1	2	2	2	5	3	2	2	5	2	2	2	2	5	3	3	3	5	2	2	2	2	2	5	3	2	2	1	2	2	2	5	2	2	0
	3	0	2	0	5	2	2	2	2	2	0	5	2	2	2	3	3	3	5	3	2	2	5	2	2	2	2	5	3	2	2	5	2	2	2	2	2	5	3	2	2	2	2	2	2	5	2	2	1
	3	0	2	0	5	2	2	2	2	2	0	5	2	2	2	3	3	2	5	3	2	2	5	2	2	2	2	5	3	2	2	5	2	2	2	2	1	5	3	3	2	0	2	2	2	5	2	1	1
	3	0	2	0	5	2	2	0	2	2	0	5	2	2	2	3	3	2	1	2	2	2	5	2	2	2	2	2	3	2	3	5	2	1	2	2	2	5	3	3	2	0	2	2	2	5	2	0	1
	3	0	2	0	5	2	2	0	2	2	0	0	2	2	2	3	3	2	1	2	2	2	5	2	2	2	2	2	3	3	2	5	2	2	2	2	2	5	3	3	2	2	2	2	2	5	2	1	2
	3	0	2	1	5	2	2	2	2	2	0	5	2	3	2	3	3	2	1	2	2	2	5	2	2	2	2	2	3	3	3	5	2	2	2	2	1	5	3	3	2	2	2	2	2	5	2	2	2
	3	0	2	1	5	2	3	2	2	2	0	5	2	2	2	3	3	2	1	2	2	2	5	3	2	2	2	2	3	2	2	5	2	2	2	2	2	5	3	3	2	2	2	2	2	5	2	2	2
	2	1	5	1	5	2	3	2	2	2	0	5	2	2	2	3	3	2	2	2	2	2	5	2	2	2	2	2	3	3	2	5	2	2	2	2	2	5	3	2	2	2	2	2	2	5	2	2	2
	2	2	5	1	0	2	3	2	2	2	0	5	2	2	2	3	3	2	2	2	2	2	5	2	2	2	1	2	3	2	2	5	2	2	2	2	0	5	3	3	2	2	2	2	2	5	2	2	2
	2	2	5	1	0	2	3	2	2	2	0	5	2	2	2	3	3	2	2	2	2	2	5	3	2	2	2	2	3	3	2	5	2	1	2	2	0	5	3	3	2	2	2	2	2	5	2	2	2
	2	2	5	1	0	2	3	2	2	2	0	5	2	2	2	3	3	2	2	2	0	2	5	3	2	2	2	2	3	2	3	5	2	2	2	2	1	5	3	3	2	1	2	2	2	5	2	2	2
	2	2	5	1	0	2	3	2	2	2	0	5	2	2	2	3	3	2	2	2	0	2	5	2	2	2	2	2	3	3	3	5	2	2	2	2	2	5	3	3	2	2	2	2	2	5	2	2	2
	2	2	5	1	1	2	3	2	2	2	0	5	2	2	2	3	3	2	2	2	1	2	5	3	2	2	2	0	3	2	2	5	2	2	2	2	2	5	3	3	2	2	2	2	2	5	2	5	2
	2	2	5	1	1	2	3	2	2	2	0	0	2	2	2	3	3	2	2	2	2	2	2	3	2	5	2	1	3	2	3	5	2	2	2	2	2	5	3	3	2	2	2	2	2	5	2	5	2
	2	2	5	2	1	2	3	2	2	2	0	0	2	2	2	3	3	2	2	2	2	2	2	2	2	5	2	1	3	3	3	5	2	2	2	2	2	5	3	3	2	2	2	0	2	5	2	5	2
	2	2	5	2	1	2	3	2	2	2	0	0	2	2	2	3	3	2	2	2	0	2	2	2	2	5	2	2	2	2	2	5	2	2	2	2	2	5	3	1	2	2	2	0	2	5	2	5	2
	2	2	5	2	1	2	3	2	2	2	0	5	2	2	2	3	3	2	2	2	0	2	2	2	2	5	2	2	5	2	2	5	2	1	2	2	2	5	3	2	2	2	2	1	5	5	2	5	2
	2	2	5	2	1	2	3	2	3	2	0	5	2	2	2	3	3	2	2	2	2	2	2	2	2	5	2	2	5	2	3	5	2	1	2	2	5	5	3	2	2	2	2	2	5	5	2	0	6
	2	2	5	2	2	2	3	2	3	2	0	5	2	2	2	3	3	2	2	2	2	2	2	2	2	5	2	2	5	2	3	5	2	1	2	2	5	5	3	2	2	2	1	2	5	5	2	0	1
	2	2	0	2	2	2	3	2	3	2	0	5	2	2	2	3	3	0	2	2	2	2	2	3	2	5	2	2	5	0	3	5	2	1	2	2	5	5	3	2	2	2	2	2	5	2	2	0	2
	2	2	1	2	2	2	3	2	3	2	0	5	2	2	2	3	3	2	2	2	2	2	2	3	2	5	2	2	5	1	3	2	2	1	2	2	5	5	3	2	2	2	2	2	5	1	2	0	2
	2	2	1	2	2	0	3	2	3	2	0	5	2	2	2	3	3	2	2	2	2	2	2	3	2	5	2	2	5	0	3	2	2	2	2	2	5	5	3	2	2	2	2	2	0	1	2	5	2
	2	2	2	2	2	0	3	2	3	2	0	5	2	3	2	3	3	2	2	2	2	2	2	3	2	5	2	2	5	0	3	2	2	2	3	2	5	5	3	2	2	2	2	2	5	2	2	5	2
	2	2	2	2	2	0	3	2	3	2	0	5	2	2	2	3	3	2	2	2	2	2	2	3	2	5	2	2	5	0	3	2	2	2	2	2	5	5	3	2	2	2	2	2	5	2	2	5	2
	2	2	2	2	2	0	3	2	3	0	0	5	2	2	2	3	3	2	2	2	2	2	2	3	2	5	2	2	5	0	2	2	2	2	3	2	5	5	3	2	2	0	2	2	5	2	2	5	2
	2	2	2	2	2	0	3	2	3	0	0	5	2	2	2	3	3	2	2	2	2	2	2	3	2	5	2	2	5	0	3	2	2	2	3	2	5	5	3	3	2	2	2	2	5	2	2	0	2
	3	2	2	2	2	0	3	3	3	0	0	1	2	2	2	3	3	2	2	2	2	2	2	3	2	5	2	2	5	0	3	2	2	5	3	3	5	5	3	3	2	2	2	2	5	2	2	5	1
	2	2	2	2	2	1	3	2	3	0	0	5	2	2	2	3	3	2	2	2	2	2	2	3	2	5	2	2	5	1	3	2	2	5	3	3	5	5	3	3	2	2	2	2	0	2	2	5	2
	2	3	0	2	2	2	3	3	3	0	0	5	2	2	2	3	3	2	2	2	2	2	2	3	5	5	2	2	5	1	3	2	2	5	2	3	5	5	3	3	2	2	2	2	5	2	2	2	2
	2	3	0	2	2	2	3	3	3	2	0	5	2	2	2	3	3	2	2	2	2	2	2	3	5	5	3	2	5	2	3	2	2	5	3	3	5	5	3	3	2	2	2	2	5	2	2	2	2
[truncated: 773 more rows]
[truncated: 13 more columns]

## Sheet: Dataset 3 Night 2
Subject No.	1	2	3	4	5	6	7	8	9	10	11	12	13	14	15	16	17	18	19	20	21	22	23	24	25	26	27	28	29	30	31	32	33	34	35	36	37	38	39	40	41	42	43	44	45	46	47	48	49
[truncated: 1,201 more rows]
[truncated: 13 more columns]

[truncated: 1 more sheets: Notes]
